# Supplementary material for: Gut microbe metabolism of small molecules supports human development across the early stages of life
Source: Front Microbiol. 2022 Sep 13;13:1006721. doi: 10.3389/fmicb.2022.1006721 (PMC9512645; doi:10.3389/fmicb.2022.1006721)
Supplement: Supplementary file 1 [file Data_Sheet_1.XLSX]

## Sheet: Table S1
Table S1. The metagenomic shotgun sequencing and metatrascriptomic samples used in this study					-
Sample		Bioproject	Age group	Age range	Feeding type	Gender	Geografic origin	Sequenced reads	High quality reads	Homo sapiens filtering	Taxonomically classified reads	Functionally profiled reads		Total Metagenomic Sample Number per group
ERR2505980	WGS	PRJEB24006	A	0-1 month	-	-	USA	12036797	11985647	11161136	12475	1448306
ERR2505981	WGS	PRJEB24006	A	0-1 month	-	-	USA	15106793	15019762	14659875	12456	1176319
ERR2505982	WGS	PRJEB24006	A	0-1 month	-	-	USA	13209652	13119980	13032794	12259	845683		A	732
ERR2505983	WGS	PRJEB24006	A	0-1 month	-	-	USA	13391786	13301156	12405983	9291	1328544		B	1209
ERR2505984	WGS	PRJEB24006	A	0-1 month	-	-	USA	15628981	15558852	15541117	12339	1379014		C	788
ERR2505985	WGS	PRJEB24006	A	0-1 month	-	-	USA	16404527	16328597	15570146	12672	1114214		D	922
ERR2505986	WGS	PRJEB24006	A	0-1 month	-	-	USA	13394992	13298672	12835126	12989	947571		E	411
ERR2505987	WGS	PRJEB24006	A	0-1 month	-	-	USA	11338133	11237480	10662133	8747	1239108		F	2555
ERR2505988	WGS	PRJEB24006	A	0-1 month	-	-	USA	14617415	14512328	14469900	12621	1191777		A Breastfed	90/732
ERR2505989	WGS	PRJEB24006	A	0-1 month	-	-	USA	16550507	16470905	15787412	12042	1012521		A Formula-fed	40/1209
ERR2505990	WGS	PRJEB24006	A	0-1 month	-	-	USA	16310370	16176715	14118852	11782	1122735		B Breastfed	160/1209
ERR2505991	WGS	PRJEB24006	A	0-1 month	-	-	USA	20227547	20119072	19488323	10140	899178		B Formula-fed	177/1209
ERR2505992	WGS	PRJEB24006	A	0-1 month	-	-	USA	13167730	13081280	12691215	10877	974855
ERR2505993	WGS	PRJEB24006	A	0-1 month	-	-	USA	25595416	25398537	25031349	12907	1042894
ERR2505994	WGS	PRJEB24006	A	0-1 month	-	-	USA	17374392	17278123	16199171	7669	1184898
ERR2505995	WGS	PRJEB24006	A	0-1 month	-	-	USA	10160703	10094428	9157792	12369	1135080
ERR2505996	WGS	PRJEB24006	A	0-1 month	-	-	USA	11400981	11322486	10819831	11898	1163340
ERR2505997	WGS	PRJEB24006	A	0-1 month	-	-	USA	15717664	15645196	11009567	13903	1207077
ERR2505998	WGS	PRJEB24006	A	0-1 month	-	-	USA	14047768	13984841	13324873	12829	1079973
ERR2505999	WGS	PRJEB24006	A	0-1 month	-	-	USA	12906155	12845166	12297453	12258	853377
ERR2506000	WGS	PRJEB24006	A	0-1 month	-	-	USA	13335355	13293190	12913529	11094	1452512
ERR2506001	WGS	PRJEB24006	A	0-1 month	-	-	USA	10794109	10753418	10540533	9597	929553
ERR2506002	WGS	PRJEB24006	A	0-1 month	-	-	USA	15571736	15475493	14287034	10184	1195536
ERR2506003	WGS	PRJEB24006	A	0-1 month	-	-	USA	15106047	15055960	12166080	13583	1649686
ERR2506004	WGS	PRJEB24006	A	0-1 month	-	-	USA	15669076	15580268	15316153	12874	1273304
ERR2506005	WGS	PRJEB24006	A	0-1 month	-	-	USA	12786613	12737232	12730913	9307	1600598
SRR13740125	WGS	PRJNA695570	A	0-1 month	-	Male	USA	5326018	4686966	4276978	12846	1256403
SRR13773580	WGS	PRJNA633576	A	0-1 month	Breast milk	Male	USA	30705380	30690912	26686615	13248	1963035
SRR13773581	WGS	PRJNA633576	A	0-1 month	Breast milk	Female	USA	26066323	26053782	25926189	10190	1703961
SRR13773582	WGS	PRJNA633576	A	0-1 month	Breast milk	Male	USA	28548446	28532690	27683906	11282	1712314
SRR13773583	WGS	PRJNA633576	A	0-1 month	-	Male	USA	28817906	28798990	27673070	12030	1433964
SRR13773584	WGS	PRJNA633576	A	0-1 month	-	Female	USA	26426212	26412983	19868520	14193	1297700
SRR13773585	WGS	PRJNA633576	A	0-1 month	-	Male	USA	37043548	37026554	32396912	10292	1489749
SRR13773586	WGS	PRJNA633576	A	0-1 month	Breast milk	Male	USA	32293113	32277985	31014724	13604	1639031
SRR13773587	WGS	PRJNA633576	A	0-1 month	Breast milk	Male	USA	24483554	24470423	23157410	13817	1632597
SRR13773588	WGS	PRJNA633576	A	0-1 month	Infant formula	Male	USA	28496785	28483933	26797123	11333	1709314
SRR13773589	WGS	PRJNA633576	A	0-1 month	Breast milk	Female	USA	25863451	25851778	23400862	12533	813576
SRR13773590	WGS	PRJNA633576	A	0-1 month	Breast milk	Male	USA	27976363	27962275	27340565	9803	1525696
SRR13773591	WGS	PRJNA633576	A	0-1 month	Breast milk	Male	USA	33442943	33427543	30857357	12057	1548350
SRR13773592	WGS	PRJNA633576	A	0-1 month	Breast milk	Male	USA	20303276	20286606	18038598	13780	1744988
SRR13773594	WGS	PRJNA633576	A	0-1 month	Breast milk	Female	USA	24366459	24352679	20572636	13163	1492694
SRR13773595	WGS	PRJNA633576	A	0-1 month	Breast milk	Female	USA	23557863	23540626	21254938	13727	1759314
SRR13773596	WGS	PRJNA633576	A	0-1 month	Breast milk	Male	USA	15372161	15359694	12304963	12519	1382281
SRR13773597	WGS	PRJNA633576	A	0-1 month	-	Male	USA	28617284	28603523	23781395	14103	1066897
SRR13773598	WGS	PRJNA633576	A	0-1 month	Infant formula	Male	USA	28232007	28212870	28009728	11276	1346557
SRR13773599	WGS	PRJNA633576	A	0-1 month	-	Female	USA	30616344	30604417	30484189	12022	1798325
SRR13773600	WGS	PRJNA633576	A	0-1 month	-	Female	USA	21639802	21628826	20722609	13089	1408092
SRR13773601	WGS	PRJNA633576	A	0-1 month	Breast milk	Male	USA	27554636	27543142	20747094	12504	1454581
SRR13773602	WGS	PRJNA633576	A	0-1 month	Breast milk	Male	USA	26196956	26184791	24115215	9954	1490665
SRR13773603	WGS	PRJNA633576	A	0-1 month	Breast milk	Male	USA	23515460	23502693	22600736	13172	1518235
SRR13773604	WGS	PRJNA633576	A	0-1 month	Infant formula	Male	USA	19842121	19831300	19745029	14384	1776870
SRR13773605	WGS	PRJNA633576	A	0-1 month	Breast milk	Female	USA	26984875	26971322	25497522	12069	1544489
SRR13773606	WGS	PRJNA633576	A	0-1 month	Breast milk	Male	USA	21734024	21725394	20201699	10425	1589230
SRR13773607	WGS	PRJNA633576	A	0-1 month	Infant formula	Male	USA	26717446	26705256	26096437	13568	1621727
SRR13773608	WGS	PRJNA633576	A	0-1 month	Breast milk	Male	USA	25585633	25574005	22253778	12154	1477843
SRR13773611	WGS	PRJNA633576	A	0-1 month	Breast milk	Female	USA	26104085	26090267	25623037	13536	1366576
SRR13773622	WGS	PRJNA633576	A	0-1 month	Infant formula	Male	USA	30108898	30095745	25751812	12577	1377317
SRR13773627	WGS	PRJNA633576	A	0-1 month	Breast milk	Female	USA	31132124	31115706	29922567	11748	1404806
SRR13773628	WGS	PRJNA633576	A	0-1 month	Breast milk	Female	USA	20945590	20936687	20102551	13858	1210907
SRR13773629	WGS	PRJNA633576	A	0-1 month	Infant formula	Female	USA	26075594	26064092	24856624	10634	1301037
SRR13773630	WGS	PRJNA633576	A	0-1 month	-	Male	USA	30783011	30767765	29326749	12238	1490447
SRR13773631	WGS	PRJNA633576	A	0-1 month	Breast milk	Male	USA	29842687	29827473	28280688	12448	1368964
SRR13773632	WGS	PRJNA633576	A	0-1 month	-	Male	USA	30515093	30500619	25720360	13572	1318689
SRR13773634	WGS	PRJNA633576	A	0-1 month	-	Female	USA	15055138	15036933	12440260	13433	1460464
SRR13773635	WGS	PRJNA633576	A	0-1 month	-	Male	USA	39686550	39666737	39426974	12713	1391822
SRR13773636	WGS	PRJNA633576	A	0-1 month	-	Female	USA	28945836	28932707	28093950	12877	1300261
SRR13773637	WGS	PRJNA633576	A	0-1 month	Breast milk	Male	USA	23163367	23149357	22647369	12894	1386546
SRR13773638	WGS	PRJNA633576	A	0-1 month	-	Female	USA	25037036	25023906	23320666	12352	1281499
SRR13773639	WGS	PRJNA633576	A	0-1 month	Infant formula	Female	USA	25186299	25173454	23566867	12380	1506548
SRR13773640	WGS	PRJNA633576	A	0-1 month	-	Male	USA	27547567	27535583	22266651	13393	1359988
SRR13773641	WGS	PRJNA633576	A	0-1 month	Infant formula	Female	USA	22258519	22249711	18490584	13453	1518069
SRR13773642	WGS	PRJNA633576	A	0-1 month	Breast milk	Male	USA	36344398	36327076	34500392	12569	1123728
SRR13773643	WGS	PRJNA633576	A	0-1 month	-	Male	USA	27641613	27628931	20629592	13297	1283695
SRR13773672	WGS	PRJNA633576	A	0-1 month	-	Male	USA	24982721	24965154	23831202	11055	1158128
SRR13773673	WGS	PRJNA633576	A	0-1 month	Breast milk	Female	USA	30758488	30746926	30450471	11764	1261487
SRR13773674	WGS	PRJNA633576	A	0-1 month	-	Female	USA	20066164	20057197	19871130	10151	1332798
SRR13773675	WGS	PRJNA633576	A	0-1 month	Breast milk	Female	USA	29790551	29769715	27758937	10584	1240556
SRR13773676	WGS	PRJNA633576	A	0-1 month	Breast milk	Female	USA	29185054	29168799	28870506	10280	1547433
SRR13773677	WGS	PRJNA633576	A	0-1 month	Infant formula	Female	USA	21379104	21370013	15940256	13751	1128257
SRR13773678	WGS	PRJNA633576	A	0-1 month	-	Female	USA	26965681	26948059	23895046	12441	1550712
SRR13773679	WGS	PRJNA633576	A	0-1 month	Breast milk	Male	USA	21207614	21196346	18595263	13227	1686612
SRR13773680	WGS	PRJNA633576	A	0-1 month	-	Female	USA	23520698	23505586	19057573	13644	1701712
SRR13773681	WGS	PRJNA633576	A	0-1 month	Breast milk	Female	USA	22372677	22351555	18790315	12195	1514359
SRR13773682	WGS	PRJNA633576	A	0-1 month	Breast milk	Female	USA	23486176	23465266	20670462	13192	1537234
SRR13773683	WGS	PRJNA633576	A	0-1 month	Breast milk	Male	USA	7589993	7572897	4708932	12663	1276102
SRR13773684	WGS	PRJNA633576	A	0-1 month	-	Male	USA	17609531	17598316	15724803	12903	1654480
SRR13773685	WGS	PRJNA633576	A	0-1 month	-	Female	USA	14382706	14363731	11513585	12325	1629646
SRR13773686	WGS	PRJNA633576	A	0-1 month	-	Female	USA	26959763	26948402	24093043	11016	1822138
SRR13773687	WGS	PRJNA633576	A	0-1 month	Breast milk	Male	USA	25060905	25049256	22893875	12505	1700426
SRR13773688	WGS	PRJNA633576	A	0-1 month	Breast milk	Female	USA	35676523	35659347	29497280	13888	1644138
SRR13773689	WGS	PRJNA633576	A	0-1 month	-	Female	USA	22445221	22436662	20826539	14244	1902132
SRR13773690	WGS	PRJNA633576	A	0-1 month	Breast milk	Male	USA	31690597	31679163	22917596	13346	1350912
SRR13773691	WGS	PRJNA633576	A	0-1 month	-	Male	USA	26990795	26978812	22241511	11584	1576832
SRR13773692	WGS	PRJNA633576	A	0-1 month	Infant formula	Female	USA	17038862	17006726	4838611	13580	1339781
SRR13773693	WGS	PRJNA633576	A	0-1 month	-	Male	USA	24045926	24033977	19922442	12061	1497990
SRR13773694	WGS	PRJNA633576	A	0-1 month	-	Male	USA	15881633	15868521	14098406	13084	1098600
SRR13773696	WGS	PRJNA633576	A	0-1 month	-	Female	USA	28049243	28033254	27956511	13769	1878890
SRR13773697	WGS	PRJNA633576	A	0-1 month	-	Male	USA	23012146	22995251	19919293	12704	1824138
SRR13773698	WGS	PRJNA633576	A	0-1 month	Infant formula	Male	USA	34910706	34891592	32954507	13642	1824803
SRR13773699	WGS	PRJNA633576	A	0-1 month	-	Male	USA	31671196	31658895	27710141	13199	1791205
SRR13773700	WGS	PRJNA633576	A	0-1 month	-	Female	USA	24837199	24826483	20863999	14226	1236173
SRR13773701	WGS	PRJNA633576	A	0-1 month	Breast milk	Male	USA	28564446	28549233	23294647	13042	1966780
SRR13773702	WGS	PRJNA633576	A	0-1 month	Breast milk	Male	USA	18381123	18350974	10962799	13152	1421369
SRR13773703	WGS	PRJNA633576	A	0-1 month	Breast milk	Male	USA	28672082	28656338	26147062	11776	1649185
SRR13773704	WGS	PRJNA633576	A	0-1 month	-	Male	USA	25796408	25785627	24571121	13105	1857037
SRR13773705	WGS	PRJNA633576	A	0-1 month	Breast milk	Male	USA	29549903	29534520	24028623	12425	1309686
SRR13773706	WGS	PRJNA633576	A	0-1 month	-	Female	USA	25496336	25484971	24628646	13031	1569276
SRR13773707	WGS	PRJNA633576	A	0-1 month	Breast milk	Female	USA	35694685	35678463	30698485	12288	1712717
SRR13773709	WGS	PRJNA633576	A	0-1 month	-	Male	USA	31494112	31476691	18778532	9943	1216139
SRR13773710	WGS	PRJNA633576	A	0-1 month	Breast milk	Female	USA	27257337	27243573	25718124	13101	1605298
SRR13773711	WGS	PRJNA633576	A	0-1 month	Breast milk	Male	USA	31071178	31057600	27673639	12771	1425294
SRR13773712	WGS	PRJNA633576	A	0-1 month	Breast milk	Female	USA	24874452	24863728	18590028	14108	1492100
SRR13773713	WGS	PRJNA633576	A	0-1 month	Breast milk	Female	USA	32612640	32596343	30510676	12652	1270009
SRR13773714	WGS	PRJNA633576	A	0-1 month	Breast milk	Male	USA	32351225	32337003	25146962	12998	1587355
SRR13773715	WGS	PRJNA633576	A	0-1 month	-	Female	USA	36970178	36950821	24824847	13095	1273233
SRR13773716	WGS	PRJNA633576	A	0-1 month	Breast milk	Male	USA	26300708	26285730	21778019	12026	1251750
SRR13773717	WGS	PRJNA633576	A	0-1 month	Breast milk	Female	USA	23178250	23160383	16558432	14223	1502735
SRR13773720	WGS	PRJNA633576	A	0-1 month	Breast milk	Male	USA	32718031	32702126	31208218	12678	1242957
SRR13773721	WGS	PRJNA633576	A	0-1 month	-	Male	USA	30453842	30438269	28129051	12431	1365996
SRR13773722	WGS	PRJNA633576	A	0-1 month	Breast milk	Male	USA	26331781	26316429	24128820	13364	1402823
SRR13773723	WGS	PRJNA633576	A	0-1 month	Breast milk	Male	USA	27551161	27537714	26053898	13149	1256149
SRR13773724	WGS	PRJNA633576	A	0-1 month	-	Female	USA	30574983	30558601	28494284	11649	1414964
SRR13773725	WGS	PRJNA633576	A	0-1 month	-	Male	USA	31511430	31493996	29544051	13227	1426144
SRR13773726	WGS	PRJNA633576	A	0-1 month	Infant formula	Male	USA	16923081	16912483	13131416	13435	1166190
SRR13773727	WGS	PRJNA633576	A	0-1 month	Breast milk	Male	USA	10121673	10105203	7227923	13086	1519657
SRR13773728	WGS	PRJNA633576	A	0-1 month	Infant formula	Male	USA	23301047	23287124	21187000	12975	1275943
SRR13773729	WGS	PRJNA633576	A	0-1 month	Breast milk	Male	USA	32065935	32047053	30319373	13825	1275504
SRR13773731	WGS	PRJNA633576	A	0-1 month	Breast milk	Male	USA	36270893	36251736	26735555	12337	1287392
SRR13773732	WGS	PRJNA633576	A	0-1 month	Infant formula	Female	USA	27438564	27422617	25942736	12216	1474255
SRR13773733	WGS	PRJNA633576	A	0-1 month	Breast milk	Male	USA	30345140	30332219	29114832	12942	1599885
SRR13773734	WGS	PRJNA633576	A	0-1 month	Infant formula	Female	USA	26989254	26970783	25442370	13911	1268878
SRR13773735	WGS	PRJNA633576	A	0-1 month	Infant formula	Male	USA	26395004	26380155	25761972	12659	1216943
SRR13773736	WGS	PRJNA633576	A	0-1 month	Breast milk	Male	USA	12623000	12607745	10753462	12862	1154974
SRR13773737	WGS	PRJNA633576	A	0-1 month	Breast milk	Male	USA	31315670	31297108	29876293	12920	1378295
SRR13773738	WGS	PRJNA633576	A	0-1 month	-	Male	USA	23681116	23670139	22420123	13619	1244156
SRR13773739	WGS	PRJNA633576	A	0-1 month	Infant formula	Female	USA	39192083	39173874	38199480	12669	1606274
SRR13773740	WGS	PRJNA633576	A	0-1 month	Breast milk	Male	USA	24158935	24134682	23010543	12681	1304985
SRR13773741	WGS	PRJNA633576	A	0-1 month	Breast milk	Male	USA	28114581	28096783	27579455	7961	889534
SRR13773743	WGS	PRJNA633576	A	0-1 month	Breast milk	Male	USA	39466909	39449308	37743154	12899	1116707
SRR13773744	WGS	PRJNA633576	A	0-1 month	Breast milk	Female	USA	10678801	10666131	8846293	12916	1503284
SRR13773745	WGS	PRJNA633576	A	0-1 month	Breast milk	Female	USA	27795647	27783022	22879087	13748	1030040
SRR13773746	WGS	PRJNA633576	A	0-1 month	-	Female	USA	29977930	29958678	22421298	6619	1098703
SRR13773747	WGS	PRJNA633576	A	0-1 month	Infant formula	Male	USA	23791312	23771759	18931340	13289	1213896
SRR13773748	WGS	PRJNA633576	A	0-1 month	Breast milk	Male	USA	39748428	39732707	39574684	10263	1504952
SRR13773749	WGS	PRJNA633576	A	0-1 month	-	Female	USA	23194143	23179561	23039877	9157	1119054
SRR13773750	WGS	PRJNA633576	A	0-1 month	Breast milk	Male	USA	28151841	28132457	23957648	13406	1338380
SRR13773751	WGS	PRJNA633576	A	0-1 month	-	Female	USA	30008409	29994989	24631382	9096	1308996
SRR13773752	WGS	PRJNA633576	A	0-1 month	Breast milk	Male	USA	27793709	27781140	26408561	13108	1449309
SRR13773754	WGS	PRJNA633576	A	0-1 month	Breast milk	Male	USA	27925792	27911019	24588035	13329	1274839
SRR13773755	WGS	PRJNA633576	A	0-1 month	Breast milk	Male	USA	29110967	29092997	26322485	12602	1550126
SRR13773756	WGS	PRJNA633576	A	0-1 month	-	Male	USA	30315230	30298137	27739318	13242	1473848
SRR13773757	WGS	PRJNA633576	A	0-1 month	-	Female	USA	31175637	31160298	29993759	12931	992181
SRR13773758	WGS	PRJNA633576	A	0-1 month	Breast milk	Male	USA	29659137	29645025	28029978	12904	1216678
SRR13773759	WGS	PRJNA633576	A	0-1 month	Breast milk	Male	USA	24528998	24513370	24232743	5029	869524
SRR13773760	WGS	PRJNA633576	A	0-1 month	-	Male	USA	17517541	17502654	16747243	12657	1179483
SRR13773762	WGS	PRJNA633576	A	0-1 month	Infant formula	Female	USA	13403710	13386269	10746025	12361	1616493
SRR13773763	WGS	PRJNA633576	A	0-1 month	-	Female	USA	28165199	28148151	28016742	12537	1840759
SRR13773764	WGS	PRJNA633576	A	0-1 month	-	Female	USA	25194819	25183753	25090605	11943	1682547
SRR13773765	WGS	PRJNA633576	A	0-1 month	Breast milk	Female	USA	23140466	23128484	19936691	10783	1565982
SRR13773766	WGS	PRJNA633576	A	0-1 month	-	Female	USA	30177474	30161659	28487750	13480	1617416
SRR13773767	WGS	PRJNA633576	A	0-1 month	-	Female	USA	24691474	24675527	20254801	12898	1318375
SRR13773768	WGS	PRJNA633576	A	0-1 month	Infant formula	Female	USA	21200391	21190012	21118745	9593	910911
SRR13773769	WGS	PRJNA633576	A	0-1 month	-	Female	USA	26818445	26799726	25936444	11599	1497179
SRR13773770	WGS	PRJNA633576	A	0-1 month	-	Female	USA	32178039	32157263	31057346	11998	1468351
SRR13773771	WGS	PRJNA633576	A	0-1 month	-	Female	USA	31840415	31823085	27984503	13590	1626562
SRR13773772	WGS	PRJNA633576	A	0-1 month	Breast milk	Male	USA	31973469	31956002	31820073	13030	1218150
SRR5273884	WGS	PRJNA352475	A	0-1 month	-	-	Italy	22227201	21759837	21759207	12192	1331433
SRR5273885	WGS	PRJNA352475	A	0-1 month	-	-	Italy	31950368	29848505	25304410	10471	1152638
SRR5273886	WGS	PRJNA352475	A	0-1 month	-	-	Italy	4763337	4723582	4597484	12339	819138
SRR5273887	WGS	PRJNA352475	A	0-1 month	-	-	Italy	6189779	5756237	5068637	10192	765060
SRR5273889	WGS	PRJNA352475	A	0-1 month	-	-	Italy	26228458	25912512	25912376	12055	1654947
SRR5273891	WGS	PRJNA352475	A	0-1 month	-	-	Italy	12395191	12330798	12330695	12021	1774398
SRR5273892	WGS	PRJNA352475	A	0-1 month	-	-	Italy	10833327	10760958	10760544	12468	1647891
SRR5273900	WGS	PRJNA352475	A	0-1 month	-	-	Italy	14784645	14643114	14642935	13907	1523409
SRR5273902	WGS	PRJNA352475	A	0-1 month	-	-	Italy	6495192	6221689	6098248	12028	1628650
SRR5273903	WGS	PRJNA352475	A	0-1 month	-	-	Italy	15536282	15466081	15466022	12356	1694722
SRR5273904	WGS	PRJNA352475	A	0-1 month	-	-	Italy	8606893	7830147	6249290	11749	1367206
SRR5273905	WGS	PRJNA352475	A	0-1 month	-	-	Italy	7567968	7124045	6395499	9555	1629281
SRR5273914	WGS	PRJNA352475	A	0-1 month	-	-	Italy	17762737	16852501	15768962	11275	928820
SRR5273915	WGS	PRJNA352475	A	0-1 month	-	-	Italy	26324969	25995387	25973912	13323	1562294
SRR5273919	WGS	PRJNA352475	A	0-1 month	-	-	Italy	6699459	6585760	6585704	9152	508741
SRR5273920	WGS	PRJNA352475	A	0-1 month	-	-	Italy	10719409	10358610	10184376	13493	1333798
SRR5273921	WGS	PRJNA352475	A	0-1 month	-	-	Italy	5112113	5001983	4615750	12750	1001583
SRR5273928	WGS	PRJNA352475	A	0-1 month	-	-	Italy	21623476	21489698	21488655	12977	990250
SRR5273929	WGS	PRJNA352475	A	0-1 month	-	-	Italy	19751875	19107130	18102558	12123	1765934
SRR5273933	WGS	PRJNA352475	A	0-1 month	-	-	Italy	7695010	7654452	7654448	10216	911831
SRR5273934	WGS	PRJNA352475	A	0-1 month	-	-	Italy	9763793	9723845	9723810	11418	954593
SRR5273941	WGS	PRJNA352475	A	0-1 month	-	-	Italy	27146471	25951891	24406454	11476	522938
SRR5273942	WGS	PRJNA352475	A	0-1 month	-	-	Italy	5172186	4620824	4195064	8086	540114
SRR5273943	WGS	PRJNA352475	A	0-1 month	-	-	Italy	19871619	19831527	19831369	12633	1199404
SRR5273944	WGS	PRJNA352475	A	0-1 month	-	-	Italy	26484820	26429715	26429302	11310	1311078
SRR5273950	WGS	PRJNA352475	A	0-1 month	-	-	Italy	3672710	3510738	3190081	12553	808187
SRR5273951	WGS	PRJNA352475	A	0-1 month	-	-	Italy	3383308	3059954	2702698	10392	495367
SRR5273959	WGS	PRJNA352475	A	0-1 month	-	-	Italy	43677050	41075194	40998798	12701	1122067
SRR5273961	WGS	PRJNA352475	A	0-1 month	-	-	Italy	3734704	3060766	2652209	9401	366086
SRR5273964	WGS	PRJNA352475	A	0-1 month	-	-	Italy	14467299	14272660	13753904	10059	889453
SRR5273966	WGS	PRJNA352475	A	0-1 month	-	-	Italy	11238830	11226668	11226546	11436	780049
SRR5273971	WGS	PRJNA352475	A	0-1 month	-	-	Italy	4857510	4703180	4345628	9341	970911
SRR5273974	WGS	PRJNA352475	A	0-1 month	-	-	Italy	14689395	14658214	14658006	9976	765775
SRR5273976	WGS	PRJNA352475	A	0-1 month	-	-	Italy	31873464	31825044	31822536	8616	443532
SRR5273977	WGS	PRJNA352475	A	0-1 month	-	-	Italy	3615075	3600856	3491971	9347	589866
SRR5273981	WGS	PRJNA352475	A	0-1 month	-	-	Italy	6129152	5673214	4940385	10277	1277543
SRR5273982	WGS	PRJNA352475	A	0-1 month	-	-	Italy	8863416	8818230	8818191	11576	1467742
SRR5273987	WGS	PRJNA352475	A	0-1 month	-	-	Italy	2710326	2625557	2470787	12657	477447
SRR5273988	WGS	PRJNA352475	A	0-1 month	-	-	Italy	1838825	1742489	1603218	12283	306539
SRR5273993	WGS	PRJNA352475	A	0-1 month	-	-	Italy	30733394	30505601	30505546	12178	1247549
SRR5273995	WGS	PRJNA352475	A	0-1 month	-	-	Italy	23688166	23547440	23547391	3665	627036
SRR5273999	WGS	PRJNA352475	A	0-1 month	-	-	Italy	18884217	18460763	18459977	12204	1833904
SRR5274001	WGS	PRJNA352475	A	0-1 month	-	-	Italy	2130759	2066636	1994256	10934	313900
SRR5274004	WGS	PRJNA352475	A	0-1 month	-	-	Italy	23416110	23054627	23054489	10610	706026
SRR5274007	WGS	PRJNA352475	A	0-1 month	-	-	Italy	16507169	16338646	16338515	12625	1088571
SRR5274011	WGS	PRJNA352475	A	0-1 month	-	-	Italy	6722840	6681612	6574917	12548	1407784
SRR5274012	WGS	PRJNA352475	A	0-1 month	-	-	Italy	2673415	2225699	2063720	10967	329253
SRR5274013	WGS	PRJNA352475	A	0-1 month	-	-	Italy	6434767	6367970	6367566	12844	707681
SRR5274018	WGS	PRJNA352475	A	0-1 month	-	-	Italy	32524925	23546832	23545327	13088	1121549
SRR5274020	WGS	PRJNA352475	A	0-1 month	-	-	Italy	2541753	2329381	2124666	10168	481356
SRR5274021	WGS	PRJNA352475	A	0-1 month	-	-	Italy	14190343	12238620	12238510	13015	1493713
SRR5274026	WGS	PRJNA352475	A	0-1 month	-	-	Italy	12585554	12212807	12212788	4706	664954
SRR5274028	WGS	PRJNA352475	A	0-1 month	-	-	Italy	3452461	2623780	2278004	8592	323003
SRR5274029	WGS	PRJNA352475	A	0-1 month	-	-	Italy	5847375	4108876	3606880	7102	506453
SRR5274035	WGS	PRJNA352475	A	0-1 month	-	-	Italy	26102508	24812815	24764635	12742	1147440
SRR5274037	WGS	PRJNA352475	A	0-1 month	-	-	Italy	6357413	5647056	5135952	12010	1011333
SRR5274038	WGS	PRJNA352475	A	0-1 month	-	-	Italy	164971053	142748848	142742527	11954	939583
SRR5274044	WGS	PRJNA352475	A	0-1 month	-	-	Italy	2174590	2049712	2049566	11446	393853
SRR5274045	WGS	PRJNA352475	A	0-1 month	-	-	Italy	4907066	4652462	4199240	12625	925226
SRR5274046	WGS	PRJNA352475	A	0-1 month	-	-	Italy	5883949	5662572	5661776	13455	1470373
SRR5274048	WGS	PRJNA352475	A	0-1 month	-	-	Italy	5500870	5308011	5117912	13442	1260952
SRR5274050	WGS	PRJNA352475	A	0-1 month	-	-	Italy	35841687	33879700	33879180	11667	1664648
SRR5274051	WGS	PRJNA352475	A	0-1 month	-	-	Italy	15885763	14538806	14538556	11485	1662001
SRR5274052	WGS	PRJNA352475	A	0-1 month	-	-	Italy	4375035	4211037	3805935	11484	854533
SRR5274053	WGS	PRJNA352475	A	0-1 month	-	-	Italy	13933349	13085409	12522784	11260	1662043
SRR5274054	WGS	PRJNA352475	A	0-1 month	-	-	Italy	33036568	30931124	30670755	11478	1679860
SRR5274061	WGS	PRJNA352475	A	0-1 month	-	-	Italy	21734840	16614421	16613864	12580	886481
SRR5274062	WGS	PRJNA352475	A	0-1 month	-	-	Italy	1852870	1829629	1764184	10959	341921
SRR5274063	WGS	PRJNA352475	A	0-1 month	-	-	Italy	16786262	12158784	11677742	5443	490299
SRR5274065	WGS	PRJNA352475	A	0-1 month	-	-	Italy	17416652	14030519	11579125	12089	1019636
SRR5274070	WGS	PRJNA352475	A	0-1 month	-	-	Italy	13147585	12579477	12579462	9421	1021609
SRR5274071	WGS	PRJNA352475	A	0-1 month	-	-	Italy	1968856	1813710	1609084	10801	392984
SRR5274072	WGS	PRJNA352475	A	0-1 month	-	-	Italy	10058365	8674219	8047214	11506	1214081
SRR5274075	WGS	PRJNA352475	A	0-1 month	-	-	Italy	5712220	5365914	4988172	8478	796796
SRR5274076	WGS	PRJNA352475	A	0-1 month	-	-	Italy	41291605	40791437	40791282	11950	1641195
SRR5274077	WGS	PRJNA352475	A	0-1 month	-	-	Italy	11555461	10975661	10975301	12679	1130044
SRR5274081	WGS	PRJNA352475	A	0-1 month	-	-	Italy	35863093	35243975	35243802	12324	775645
SRR5274082	WGS	PRJNA352475	A	0-1 month	-	-	Italy	39769250	38724656	38724553	12768	630733
SRR5274083	WGS	PRJNA352475	A	0-1 month	-	-	Italy	7776429	7355128	6931501	10709	915701
SRR5274084	WGS	PRJNA352475	A	0-1 month	-	-	Italy	13847029	12549319	12549129	12743	643711
SRR5274087	WGS	PRJNA352475	A	0-1 month	-	-	Italy	12040996	11243730	11011631	11240	1314153
SRR5274088	WGS	PRJNA352475	A	0-1 month	-	-	Italy	2280842	2145097	1984824	11145	358030
SRR5274089	WGS	PRJNA352475	A	0-1 month	-	-	Italy	25085329	23760357	23760342	11882	1489938
SRR5274091	WGS	PRJNA352475	A	0-1 month	-	-	Italy	12855623	12012045	11791634	12015	1476072
SRR5575354	WGS	PRJNA379120	A	0-1 month	-	Male	Luxembourg	12710056	12644342	12641931	14226	1348640
SRR5575355	WGS	PRJNA379120	A	0-1 month	Infant formula	Male	Luxembourg	12734216	12677654	12669341	13132	1255412
SRR5575357	WGS	PRJNA379120	A	0-1 month	-	Male	Luxembourg	14447567	14387036	14364751	13417	1223455
SRR5575360	WGS	PRJNA379120	A	0-1 month	Breast milk	Male	Luxembourg	17142949	17044096	17039474	10588	1513251
SRR5575361	WGS	PRJNA379120	A	0-1 month	Breast milk	Female	Luxembourg	13234907	13127066	13048114	4886	756772
SRR5575362	WGS	PRJNA379120	A	0-1 month	-	Male	Luxembourg	17791030	17671997	17669553	10445	1114255
SRR5575363	WGS	PRJNA379120	A	0-1 month	Breast milk	Female	Luxembourg	20245652	20135491	20108154	12453	1233988
SRR5575364	WGS	PRJNA379120	A	0-1 month	-	Male	Luxembourg	11540187	11474130	11413939	14144	1290736
SRR5575365	WGS	PRJNA379120	A	0-1 month	-	Male	Luxembourg	17012546	16910672	16813561	14238	1408637
SRR5575366	WGS	PRJNA379120	A	0-1 month	Infant formula	Male	Luxembourg	16927207	16868353	16858830	13826	1300224
SRR5575367	WGS	PRJNA379120	A	0-1 month	-	Male	Luxembourg	16827053	16750017	16705013	13388	1310155
SRR5575411	WGS	PRJNA379120	A	0-1 month	Breast milk	Female	Luxembourg	20205315	20051310	20024108	13037	1892078
SRR5575414	WGS	PRJNA379120	A	0-1 month	Breast milk	Male	Luxembourg	13515232	13396971	13369284	12498	1849399
SRR5575417	WGS	PRJNA379120	A	0-1 month	Infant formula	Male	Luxembourg	16621292	16539884	16508542	13258	1222015
SRR5575418	WGS	PRJNA379120	A	0-1 month	-	Male	Luxembourg	18915257	18852350	18844440	13881	1374362
SRR5575420	WGS	PRJNA379120	A	0-1 month	-	Female	Luxembourg	11685319	11591563	11481366	12883	1790503
SRR5575421	WGS	PRJNA379120	A	0-1 month	Breast milk	Female	Luxembourg	14538571	14439125	14428622	5250	799627
SRR5575423	WGS	PRJNA379120	A	0-1 month	Breast milk	Female	Luxembourg	28539619	28393885	28324413	12140	1183937
SRR5575424	WGS	PRJNA379120	A	0-1 month	-	Male	Luxembourg	12570871	12509404	12507938	11598	1189117
SRR5575425	WGS	PRJNA379120	A	0-1 month	-	Male	Luxembourg	13837528	13766918	13758315	14100	1191038
SRR5575426	WGS	PRJNA379120	A	0-1 month	-	Male	Luxembourg	6096519	6039158	5875326	12675	1482076
SRR5575429	WGS	PRJNA379120	A	0-1 month	-	Male	Luxembourg	13642441	13595761	13588621	14298	1361577
SRR5575565	WGS	PRJNA379120	A	0-1 month	Breast milk	Male	Luxembourg	12082310	12016063	12013663	11901	1425906
SRR5575620	WGS	PRJNA379120	A	0-1 month	-	Female	Luxembourg	12978260	12923803	12913682	13338	1377937
SRR5575656	WGS	PRJNA379120	A	0-1 month	-	Female	Luxembourg	10684185	10593567	10555738	12992	1779243
SRR7217477	WGS	PRJNA473126	A	0-1 month	-	Female	USA	13140877	10667869	10542890	12750	1502178
SRR7217487	WGS	PRJNA473126	A	0-1 month	Breast milk	Female	USA	3393963	2753104	2752595	9562	846991
SRR7217490	WGS	PRJNA473126	A	0-1 month	Breast milk	Female	USA	2977798	2418737	2137917	10006	684706
SRR7217525	WGS	PRJNA473126	A	0-1 month	Infant formula	Male	USA	6224182	5208626	2127944	13783	594691
SRR7217562	WGS	PRJNA473126	A	0-1 month	Infant formula	Male	USA	2823001	2598733	1655257	13103	385167
SRR7217570	WGS	PRJNA473126	A	0-1 month	-	Female	USA	4901376	3682354	3557447	12444	947599
SRR7217580	WGS	PRJNA473126	A	0-1 month	-	Female	USA	5360263	4781415	2107643	13555	545915
SRR7217584	WGS	PRJNA473126	A	0-1 month	Breast milk	Female	USA	4709618	3789591	3788859	12308	1238286
SRR7217585	WGS	PRJNA473126	A	0-1 month	-	Male	USA	6136482	4893469	4892795	11441	1593666
SRR7217608	WGS	PRJNA473126	A	0-1 month	Breast milk	Male	USA	4933838	4139210	3705660	13874	1165938
SRR7217612	WGS	PRJNA473126	A	0-1 month	Breast milk	Male	USA	4755536	3912151	3396457	13923	1082746
SRR7217633	WGS	PRJNA473126	A	0-1 month	Infant formula	Male	USA	9524746	7969792	7859119	10672	1111631
SRR7217667	WGS	PRJNA473126	A	0-1 month	Infant formula	Female	USA	7933765	7578316	4846507	13077	1180922
SRR7217669	WGS	PRJNA473126	A	0-1 month	Infant formula	Female	USA	6213522	5104742	4012899	13490	944291
SRR7217670	WGS	PRJNA473126	A	0-1 month	Infant formula	Female	USA	1899718	1545774	1504141	13382	336254
SRR7217695	WGS	PRJNA473126	A	0-1 month	-	Male	USA	6177763	5462565	3284284	12862	1071160
SRR7217717	WGS	PRJNA473126	A	0-1 month	Infant formula	Male	USA	3506971	3206337	3205831	12359	722586
SRR7217722	WGS	PRJNA473126	A	0-1 month	Infant formula	Male	USA	5364026	4289610	2333124	12329	595244
SRR7217756	WGS	PRJNA473126	A	0-1 month	Infant formula	Male	USA	5054505	4236514	3046916	12124	905938
SRR7217761	WGS	PRJNA473126	A	0-1 month	-	Male	USA	5427201	4849200	2360603	13467	626520
SRR7217767	WGS	PRJNA473126	A	0-1 month	-	Female	USA	3514474	3073858	2493276	12726	692507
SRR7217797	WGS	PRJNA473126	A	0-1 month	Infant formula	Female	USA	3781415	3211873	2589534	14049	862997
SRR7217805	WGS	PRJNA473126	A	0-1 month	Infant formula	Female	USA	3288024	2812730	2353186	14121	791819
SRR7217807	WGS	PRJNA473126	A	0-1 month	-	Female	USA	6195529	5102544	4668391	12946	1110862
SRR7217808	WGS	PRJNA473126	A	0-1 month	-	Female	USA	5484865	4590543	4180521	12992	991466
SRR7217830	WGS	PRJNA473126	A	0-1 month	-	Female	USA	10410156	8496537	8273821	12545	1036526
SRR7217834	WGS	PRJNA473126	A	0-1 month	Infant formula	Male	USA	5124078	4437374	3902813	10170	1194578
SRR7217835	WGS	PRJNA473126	A	0-1 month	Infant formula	Male	USA	3184964	2628801	2628364	12010	667235
SRR7217865	WGS	PRJNA473126	A	0-1 month	Infant formula	Female	USA	15135716	12551036	12549306	8284	1571887
SRR7217866	WGS	PRJNA473126	A	0-1 month	-	Female	USA	6877722	5498330	5497367	12469	1582383
SRR7217867	WGS	PRJNA473126	A	0-1 month	-	Female	USA	6009628	4650226	4443374	12937	913891
SRR7217886	WGS	PRJNA473126	A	0-1 month	-	Female	USA	3147239	2624533	2593898	12249	653936
SRR7217903	WGS	PRJNA473126	A	0-1 month	-	Female	USA	4469881	4115108	3198216	12828	906149
SRR7217907	WGS	PRJNA473126	A	0-1 month	Infant formula	Male	USA	6869453	5339874	3787672	11899	855014
SRR7217920	WGS	PRJNA473126	A	0-1 month	-	Female	USA	3667749	3115367	2977118	12792	891676
SRR7280792	WGS	PRJNA475246	A	0-1 month	-	Female	-	18146157	17653285	17177899	9609	438107
SRR7280794	WGS	PRJNA475246	A	0-1 month	-	Female	-	20112414	19654859	16642026	8451	528149
SRR7280795	WGS	PRJNA475246	A	0-1 month	-	Female	-	17682301	17095169	16034371	9823	726437
SRR7280798	WGS	PRJNA475246	A	0-1 month	-	Female	-	16370563	15884621	15422347	9518	562542
SRR7280805	WGS	PRJNA475246	A	0-1 month	-	Male	-	19564620	18909819	16864407	11485	914714
SRR7280806	WGS	PRJNA475246	A	0-1 month	-	Male	-	15402497	14907105	14177884	11937	951709
SRR7280808	WGS	PRJNA475246	A	0-1 month	-	Female	-	17980510	17512205	16473418	7921	394451
SRR7280811	WGS	PRJNA475246	A	0-1 month	-	Female	-	14485202	14047246	12806062	6320	597213
SRR7280812	WGS	PRJNA475246	A	0-1 month	-	Female	-	17204268	16652871	15584897	9525	965808
SRR7280813	WGS	PRJNA475246	A	0-1 month	-	Female	-	14525638	14316531	13742533	12081	792359
SRR7280816	WGS	PRJNA475246	A	0-1 month	-	Female	-	21956580	21411590	17673500	8677	467774
SRR7280820	WGS	PRJNA475246	A	0-1 month	-	Female	-	20275034	19857467	19853603	12030	971627
SRR7280824	WGS	PRJNA475246	A	0-1 month	-	Female	-	10394046	10123991	8835850	10319	610385
SRR7280825	WGS	PRJNA475246	A	0-1 month	-	Female	-	24551622	24039089	23659688	12633	813426
SRR7280828	WGS	PRJNA475246	A	0-1 month	-	Male	-	15954333	15567066	13229941	8993	1205965
SRR7280833	WGS	PRJNA475246	A	0-1 month	-	Male	-	22450264	21768078	19722276	12329	743121
SRR7280836	WGS	PRJNA475246	A	0-1 month	-	Female	-	18669017	17910862	17544722	10523	482522
SRR7280840	WGS	PRJNA475246	A	0-1 month	-	Female	-	13538089	13076650	13063055	12139	1376437
SRR7280842	WGS	PRJNA475246	A	0-1 month	-	Male	-	24167138	23447554	20541859	11563	702924
SRR7280845	WGS	PRJNA475246	A	0-1 month	-	Male	-	21110777	20479882	18292480	12237	683587
SRR7280846	WGS	PRJNA475246	A	0-1 month	-	Female	-	20790479	20237127	17692067	9342	418938
SRR7280851	WGS	PRJNA475246	A	0-1 month	-	Female	-	18061976	17463098	15291629	11158	510005
SRR7280854	WGS	PRJNA475246	A	0-1 month	-	Female	-	5349189	5156856	4688133	11225	595789
SRR7280856	WGS	PRJNA475246	A	0-1 month	-	Female	-	19530651	18739609	16844336	11752	905248
SRR7280857	WGS	PRJNA475246	A	0-1 month	-	Female	-	24298490	23362074	22645959	11600	907658
SRR7280860	WGS	PRJNA475246	A	0-1 month	-	Female	-	19126511	18703904	18520232	9091	544293
SRR7280862	WGS	PRJNA475246	A	0-1 month	-	Male	-	10351344	10193472	10190073	13268	1128173
SRR7280864	WGS	PRJNA475246	A	0-1 month	-	Female	-	20484487	20006535	17639753	11651	1033736
SRR7280865	WGS	PRJNA475246	A	0-1 month	-	Male	-	23370063	22988127	22365740	11845	1114054
SRR7280866	WGS	PRJNA475246	A	0-1 month	-	Female	-	25539448	24853872	24779293	10284	580683
SRR7280868	WGS	PRJNA475246	A	0-1 month	-	Male	-	14427229	14042207	14040102	11928	708947
SRR7280869	WGS	PRJNA475246	A	0-1 month	-	Male	-	4966649	4855250	4085784	10982	839040
SRR7280871	WGS	PRJNA475246	A	0-1 month	-	Female	-	15876908	15448984	13097129	11011	832560
SRR7280874	WGS	PRJNA475246	A	0-1 month	-	Female	-	17432560	16986543	14869459	11263	965290
SRR7280875	WGS	PRJNA475246	A	0-1 month	-	Female	-	16127039	15879182	13708409	9940	617942
SRR7280880	WGS	PRJNA475246	A	0-1 month	-	Female	-	20583570	20218326	19241713	10432	536665
SRR7280886	WGS	PRJNA475246	A	0-1 month	-	Female	-	16345222	15847057	14979578	11366	514799
SRR7280895	WGS	PRJNA475246	A	0-1 month	-	Female	-	10743851	10455170	10194881	9944	453824
SRR7280896	WGS	PRJNA475246	A	0-1 month	-	Male	-	17309190	16941007	14077664	12771	918245
SRR7280898	WGS	PRJNA475246	A	0-1 month	-	Male	-	7471637	7176192	6780006	12241	702275
SRR7280899	WGS	PRJNA475246	A	0-1 month	-	Female	-	19402619	19127141	18632021	9483	582502
SRR7280904	WGS	PRJNA475246	A	0-1 month	-	Male	-	19968713	19707076	17378377	11685	842594
SRR7280907	WGS	PRJNA475246	A	0-1 month	-	Female	-	16568577	16163975	14728738	12195	698179
SRR7280909	WGS	PRJNA475246	A	0-1 month	-	Female	-	15253074	14968750	14960202	11134	679577
SRR7280911	WGS	PRJNA475246	A	0-1 month	-	Female	-	20683155	20318056	19806709	11689	1010206
SRR7280912	WGS	PRJNA475246	A	0-1 month	-	Female	-	17225657	16996217	14167879	8126	751284
SRR7280919	WGS	PRJNA475246	A	0-1 month	-	Female	-	15196625	14794077	13564374	10176	659335
SRR7280920	WGS	PRJNA475246	A	0-1 month	-	Female	-	20522833	20046800	19619472	8554	480665
SRR7280925	WGS	PRJNA475246	A	0-1 month	-	Female	-	19068922	18501229	17883956	8089	536049
SRR7280931	WGS	PRJNA475246	A	0-1 month	-	Female	-	14763391	14507381	14491913	11979	940667
SRR7280932	WGS	PRJNA475246	A	0-1 month	-	Female	-	7849276	7677941	7677118	11885	921331
SRR7280936	WGS	PRJNA475246	A	0-1 month	-	Female	-	19382442	18937833	15863377	10791	553925
SRR7280939	WGS	PRJNA475246	A	0-1 month	-	Female	-	21186506	20851797	20435199	11112	511703
SRR7280943	WGS	PRJNA475246	A	0-1 month	-	Male	-	8376145	8172979	7390319	12668	603679
SRR7280945	WGS	PRJNA475246	A	0-1 month	-	Female	-	28004590	27401273	23282172	9842	532642
SRR7280950	WGS	PRJNA475246	A	0-1 month	-	Male	-	20941870	20372908	18403361	12399	748112
SRR7280951	WGS	PRJNA475246	A	0-1 month	-	Female	-	14450829	14088371	13194821	9196	379262
SRR7280953	WGS	PRJNA475246	A	0-1 month	-	Female	-	18977300	18713255	18194388	9610	508473
SRR7280957	WGS	PRJNA475246	A	0-1 month	-	Female	-	21098686	20612260	20386166	12076	741247
SRR7280958	WGS	PRJNA475246	A	0-1 month	-	Female	-	18779823	18393654	17673406	11975	1116780
SRR7280961	WGS	PRJNA475246	A	0-1 month	-	Female	-	16716803	16317548	13742133	10378	477178
SRR7280966	WGS	PRJNA475246	A	0-1 month	-	Female	-	20725764	20098681	19638911	8867	484581
SRR7280968	WGS	PRJNA475246	A	0-1 month	-	Male	-	22691563	22035938	21571601	8310	550146
SRR7280970	WGS	PRJNA475246	A	0-1 month	-	Male	-	22229183	21685781	19802921	11255	484505
SRR7280971	WGS	PRJNA475246	A	0-1 month	-	Male	-	23308811	22686848	17713175	12919	875845
SRR7280974	WGS	PRJNA475246	A	0-1 month	-	Female	-	13623136	13292595	12988539	12774	595021
SRR7280975	WGS	PRJNA475246	A	0-1 month	-	Female	-	11980897	11702940	10342681	8068	829051
SRR7280978	WGS	PRJNA475246	A	0-1 month	-	Female	-	16580587	16310994	14544525	9671	489474
SRR7280982	WGS	PRJNA475246	A	0-1 month	-	Male	-	20546196	20239676	20204521	12572	751141
SRR7280984	WGS	PRJNA475246	A	0-1 month	-	Male	-	15996423	15768246	15757778	11940	1329679
SRR7280985	WGS	PRJNA475246	A	0-1 month	-	Male	-	20999439	20501161	20498423	12665	805026
SRR7280991	WGS	PRJNA475246	A	0-1 month	-	Female	-	19138262	18692853	18375872	10324	534241
SRR7280993	WGS	PRJNA475246	A	0-1 month	-	Female	-	15954413	15435922	15429827	10275	623662
SRR7280997	WGS	PRJNA475246	A	0-1 month	-	Male	-	23303850	22595187	20889956	11409	651139
SRR7280999	WGS	PRJNA475246	A	0-1 month	-	Female	-	24824680	24318434	23027587	9306	530729
SRR7281000	WGS	PRJNA475246	A	0-1 month	-	Female	-	16908579	16288298	15156063	9827	510737
SRR7281003	WGS	PRJNA475246	A	0-1 month	-	Female	-	28915568	28267595	27257293	8877	505202
SRR7281004	WGS	PRJNA475246	A	0-1 month	-	Female	-	26756624	26031008	25719060	10589	1102528
SRR7281007	WGS	PRJNA475246	A	0-1 month	-	Female	-	17092771	16717653	14999964	10379	1208914
SRR7281008	WGS	PRJNA475246	A	0-1 month	-	Female	-	17897428	17492617	15543231	9397	526371
SRR7281025	WGS	PRJNA475246	A	0-1 month	-	Female	-	19367936	19032985	17278097	10230	517123
SRR7281029	WGS	PRJNA475246	A	0-1 month	-	Male	-	22616818	22266971	18209283	10306	582721
SRR7281033	WGS	PRJNA475246	A	0-1 month	-	Female	-	28785490	28003732	25643962	9168	555713
SRR7281041	WGS	PRJNA475246	A	0-1 month	-	Female	-	22249756	21572659	19296685	9655	467448
SRR7281044	WGS	PRJNA475246	A	0-1 month	-	Male	-	12919064	12490275	10621900	11874	557860
SRR7281045	WGS	PRJNA475246	A	0-1 month	-	Male	-	16581252	15969835	14953192	11950	532021
SRR7281047	WGS	PRJNA475246	A	0-1 month	-	Female	-	20568464	19984072	19507052	11383	535256
SRR7281054	WGS	PRJNA475246	A	0-1 month	-	Female	-	12434269	12163908	11251719	10382	717624
SRR7281055	WGS	PRJNA475246	A	0-1 month	-	Female	-	21173464	20809768	20549333	11209	482999
SRR7281057	WGS	PRJNA475246	A	0-1 month	-	Female	-	13173002	12809561	9865118	9622	423560
SRR7281058	WGS	PRJNA475246	A	0-1 month	-	Female	-	17877175	17442830	17396555	11799	459215
SRR7281065	WGS	PRJNA475246	A	0-1 month	-	Female	-	12182579	12016872	12015550	10463	563275
SRR7281067	WGS	PRJNA475246	A	0-1 month	-	Male	-	24785765	24366638	21886184	12098	1366720
SRR7281070	WGS	PRJNA475246	A	0-1 month	-	Female	-	16180766	15479430	15090973	9389	455011
SRR7281072	WGS	PRJNA475246	A	0-1 month	-	Female	-	16948488	16521597	13827798	11028	654353
SRR7281073	WGS	PRJNA475246	A	0-1 month	-	Female	-	11383971	11072864	11052181	12577	608444
SRR7281074	WGS	PRJNA475246	A	0-1 month	-	Female	-	15290367	14872619	13216163	12978	669757
SRR7351628	WGS	PRJNA345144	A	0-1 month	-	Female	‒	8636521	8618948	8123686	11096	406990
SRR7351629	WGS	PRJNA345144	A	0-1 month	-	Female	‒	7475712	7407394	6981612	12922	1070079
SRR7351630	WGS	PRJNA345144	A	0-1 month	-	Male	‒	8938836	8864411	8657907	12401	938828
SRR7351631	WGS	PRJNA345144	A	0-1 month	-	Female	‒	8862446	8793346	8785751	12564	895362
SRR7351632	WGS	PRJNA345144	A	0-1 month	-	Female	‒	7806123	7764474	7217811	14338	1023641
SRR7351633	WGS	PRJNA345144	A	0-1 month	-	Female	‒	9237891	9198241	7522673	11280	794676
SRR7351634	WGS	PRJNA345144	A	0-1 month	-	Male	‒	9244651	9170321	8294637	13208	1340900
SRR7351635	WGS	PRJNA345144	A	0-1 month	-	Male	‒	9835114	9774902	9257321	9312	1089420
SRR7351636	WGS	PRJNA345144	A	0-1 month	-	Female	‒	6841798	6782341	5941516	10561	1062484
SRR7351668	WGS	PRJNA345144	A	0-1 month	-	Male	‒	6703534	6658636	6655241	12385	993740
SRR7351676	WGS	PRJNA345144	A	0-1 month	-	Male	‒	14174358	14148403	13424527	13865	622884
SRR7351677	WGS	PRJNA345144	A	0-1 month	-	Female	‒	11995984	11973446	11895059	12040	524694
SRR7351680	WGS	PRJNA345144	A	0-1 month	-	Male	‒	12056984	12029540	11002103	12372	1166354
SRR7351682	WGS	PRJNA345144	A	0-1 month	-	Male	‒	6768612	6711648	6258525	11860	1075812
SRR7351683	WGS	PRJNA345144	A	0-1 month	-	Female	‒	9634889	9584278	9575887	12096	782043
SRR7351684	WGS	PRJNA345144	A	0-1 month	-	Male	‒	6944935	6873514	6872632	13590	997227
SRR7351685	WGS	PRJNA345144	A	0-1 month	-	Female	‒	8278964	8247078	6529678	7665	958213
SRR7351686	WGS	PRJNA345144	A	0-1 month	-	Male	‒	8767894	8750479	7804197	12135	593683
SRR7351687	WGS	PRJNA345144	A	0-1 month	-	Female	‒	7373868	7283041	7280776	14092	1079816
SRR7351688	WGS	PRJNA345144	A	0-1 month	-	Male	‒	8119480	8050843	7568792	13737	1350393
SRR7351689	WGS	PRJNA345144	A	0-1 month	-	Male	‒	11304262	11251937	7536239	13399	1133293
SRR7351690	WGS	PRJNA345144	A	0-1 month	-	Female	‒	8655890	8603209	8367710	11944	839554
SRR7351691	WGS	PRJNA345144	A	0-1 month	-	Male	‒	11981412	11954799	10785249	13831	906426
SRR7351695	WGS	PRJNA345144	A	0-1 month	-	Male	‒	12056200	12028434	12026071	13373	1098197
SRR7351696	WGS	PRJNA345144	A	0-1 month	-	Male	‒	16443058	16408925	13994492	12183	703858
SRR7351697	WGS	PRJNA345144	A	0-1 month	-	Male	‒	21495071	21453942	14660056	12951	1190564
SRR7351702	WGS	PRJNA345144	A	0-1 month	-	Male	‒	8077150	8063774	5282860	14065	1041547
SRR7351703	WGS	PRJNA345144	A	0-1 month	-	Female	‒	8516127	8500901	6708959	14156	1157213
SRR7351704	WGS	PRJNA345144	A	0-1 month	-	Male	‒	7720512	7703446	7373953	12421	1002784
SRR7351705	WGS	PRJNA345144	A	0-1 month	-	Female	‒	11015318	10999638	6740632	13371	1111234
SRR7351706	WGS	PRJNA345144	A	0-1 month	-	Male	‒	14623360	14604692	10775187	13467	1300446
SRR7351707	WGS	PRJNA345144	A	0-1 month	-	Female	‒	8419332	8399695	8395369	11291	543719
SRR7351708	WGS	PRJNA345144	A	0-1 month	-	Female	‒	7821784	7803310	7638388	12971	809290
SRR7351709	WGS	PRJNA345144	A	0-1 month	-	Female	‒	9919391	9902005	9888417	10944	655764
SRR7351710	WGS	PRJNA345144	A	0-1 month	-	Female	‒	7626846	7603028	7592351	11647	1092951
SRR7351711	WGS	PRJNA345144	A	0-1 month	-	Female	‒	7724822	7709421	7054851	12850	1424937
SRR7351735	WGS	PRJNA345144	A	0-1 month	-	Female	‒	10785724	10685655	10234893	13097	1042601
SRR7351754	WGS	PRJNA345144	A	0-1 month	-	Female	‒	15969635	15943624	14858816	14124	1052034
SRR7351755	WGS	PRJNA345144	A	0-1 month	-	Male	‒	10850034	10818567	10687691	13765	1032439
SRR7351759	WGS	PRJNA345144	A	0-1 month	-	Female	‒	20051724	20014764	18056898	13055	568537
SRR7351760	WGS	PRJNA345144	A	0-1 month	-	Female	‒	19243283	19186563	19180365	12225	1028852
SRR7351763	WGS	PRJNA345144	A	0-1 month	-	Female	‒	7982645	7967840	5924765	10082	409938
SRR7351764	WGS	PRJNA345144	A	0-1 month	-	Male	‒	10147835	10127553	8383660	12951	1493540
SRR7351765	WGS	PRJNA345144	A	0-1 month	-	Male	‒	11347402	11325653	9031194	11905	1022765
SRR7351767	WGS	PRJNA345144	A	0-1 month	-	Female	‒	9644918	9617423	9545332	12670	1027251
SRR7351768	WGS	PRJNA345144	A	0-1 month	-	Female	‒	10460715	10429577	6955627	11986	1476575
SRR7351769	WGS	PRJNA345144	A	0-1 month	-	Female	‒	10250522	10230741	8028552	12353	1367111
SRR7351770	WGS	PRJNA345144	A	0-1 month	-	Female	‒	9817777	9791386	9730934	11214	849065
SRR7351773	WGS	PRJNA345144	A	0-1 month	-	Female	‒	6881612	6863995	6233104	12302	1089239
SRR7351797	WGS	PRJNA345144	A	0-1 month	-	Male	‒	8443495	8431254	8105772	12511	453047
SRR7351823	WGS	PRJNA345144	A	0-1 month	-	Female	‒	7069364	7008107	7005406	12822	958910
SRR7351824	WGS	PRJNA345144	A	0-1 month	-	Male	‒	9958004	9937309	9140814	14091	903491
SRR7351825	WGS	PRJNA345144	A	0-1 month	-	Female	‒	7909821	7837417	6301846	12033	1010990
SRR7351826	WGS	PRJNA345144	A	0-1 month	-	Female	‒	11382300	11351414	8109911	13759	913599
SRR7351829	WGS	PRJNA345144	A	0-1 month	-	Female	‒	8970481	8931095	5602394	12703	1169531
SRR7351830	WGS	PRJNA345144	A	0-1 month	-	Male	‒	9490008	9453631	8325448	12525	585329
SRR7351834	WGS	PRJNA345144	A	0-1 month	-	Male	‒	7006977	6969623	6012835	13357	958085
SRR7351839	WGS	PRJNA345144	A	0-1 month	-	Female	‒	7251427	7172116	6599882	11657	1014175
SRR7351840	WGS	PRJNA345144	A	0-1 month	-	Male	‒	9337057	9308483	9293805	9296	527407
SRR7351844	WGS	PRJNA345144	A	0-1 month	-	Female	‒	8851727	8816194	5985801	12206	680536
SRR7351863	WGS	PRJNA345144	A	0-1 month	-	Female	‒	14377537	14355720	12781881	13624	1032055
SRR7351866	WGS	PRJNA345144	A	0-1 month	-	Female	‒	18350139	18321626	14480140	13413	529506
SRR7351880	WGS	PRJNA345144	A	0-1 month	-	Female	‒	15148485	15117026	11458783	13788	1210819
SRR7351881	WGS	PRJNA345144	A	0-1 month	-	Female	‒	17203583	17127803	8766089	11041	958363
SRR7351883	WGS	PRJNA345144	A	0-1 month	-	Female	‒	11324101	11295925	11006025	11975	1002516
SRR7351884	WGS	PRJNA345144	A	0-1 month	-	Male	‒	8927048	8859484	7040701	13628	1404890
SRR7351885	WGS	PRJNA345144	A	0-1 month	-	Female	‒	8821942	8771795	7866366	12549	905174
SRR7351886	WGS	PRJNA345144	A	0-1 month	-	Male	‒	18187512	18102922	15286480	13273	1237895
SRR7351887	WGS	PRJNA345144	A	0-1 month	-	Female	‒	8649626	8593835	4754341	14000	1054158
SRR7351888	WGS	PRJNA345144	A	0-1 month	-	Female	‒	8811149	8785552	6235322	10210	613835
SRR7351889	WGS	PRJNA345144	A	0-1 month	-	Male	‒	8096161	8052458	6492552	10030	1214836
SRR7351890	WGS	PRJNA345144	A	0-1 month	-	Female	‒	7457001	7398291	7394723	12244	910379
SRR7351891	WGS	PRJNA345144	A	0-1 month	-	Female	‒	8364936	8319112	6279197	10429	1235973
SRR7351892	WGS	PRJNA345144	A	0-1 month	-	Male	‒	8161072	8082183	7358445	11708	1073624
SRR7351893	WGS	PRJNA345144	A	0-1 month	-	Female	‒	8136958	8111602	6243914	11647	1038059
SRR7351897	WGS	PRJNA345144	A	0-1 month	-	Male	‒	8702457	8678062	8028477	12562	1010761
SRR7351898	WGS	PRJNA345144	A	0-1 month	-	Female	‒	8629448	8614176	8439276	13074	798061
SRR7351919	WGS	PRJNA345144	A	0-1 month	-	Male	‒	10993096	10970339	10964686	12027	767211
SRR7351920	WGS	PRJNA345144	A	0-1 month	-	Male	‒	5773549	5761253	5000936	11374	745032
SRR7351921	WGS	PRJNA345144	A	0-1 month	-	Male	‒	8291016	8257124	6820474	12450	1011670
SRR7351922	WGS	PRJNA345144	A	0-1 month	-	Male	‒	14148138	14122599	11056486	8875	396305
SRR7351923	WGS	PRJNA345144	A	0-1 month	-	Female	‒	11466630	11451918	7343491	14246	1206773
SRR7351924	WGS	PRJNA345144	A	0-1 month	-	Male	‒	14153835	14108121	14105599	12345	1104779
SRR7351925	WGS	PRJNA345144	A	0-1 month	-	Male	‒	18032057	17996419	13981099	13325	1250022
SRR7351926	WGS	PRJNA345144	A	0-1 month	-	Male	‒	3375302	3363111	2890292	12311	591294
SRR7351927	WGS	PRJNA345144	A	0-1 month	-	Male	‒	7581272	7565076	7016564	11221	815826
SRR7351928	WGS	PRJNA345144	A	0-1 month	-	Female	‒	23198820	23153905	17493275	13495	1119128
SRR7351938	WGS	PRJNA345144	A	0-1 month	-	Female	‒	9903865	9886483	9621541	14181	1142899
SRR7351966	WGS	PRJNA345144	A	0-1 month	-	Male	‒	14801346	14779904	10183926	13487	1136202
SRR7351974	WGS	PRJNA345144	A	0-1 month	-	Female	‒	11641653	11622162	9598527	9064	526529
SRR7351991	WGS	PRJNA345144	A	0-1 month	-	Female	‒	12943516	12883107	12870153	12379	1253264
SRR7351994	WGS	PRJNA345144	A	0-1 month	-	Male	‒	12168306	12117704	8486384	13320	704919
SRR7351995	WGS	PRJNA345144	A	0-1 month	-	Male	‒	11276998	11253106	10831015	12040	911763
SRR7351997	WGS	PRJNA345144	A	0-1 month	-	Female	‒	18753070	18713334	15621544	12505	872232
SRR7351998	WGS	PRJNA345144	A	0-1 month	-	Male	‒	14951384	14913775	14909448	14250	1047704
SRR7352004	WGS	PRJNA345144	A	0-1 month	-	Male	‒	14087500	14052553	13304160	11672	980306
SRR7352005	WGS	PRJNA345144	A	0-1 month	-	Female	‒	8207062	8143776	7968258	10988	877855
SRR7352008	WGS	PRJNA345144	A	0-1 month	-	Female	‒	16946068	16912653	14640883	12913	1150744
SRR7352009	WGS	PRJNA345144	A	0-1 month	-	Male	‒	8416470	8400916	5994800	12635	454388
SRR7352010	WGS	PRJNA345144	A	0-1 month	-	Male	‒	7995010	7974210	6692683	13076	1075575
SRR7352011	WGS	PRJNA345144	A	0-1 month	-	Female	‒	8918027	8882241	8794132	12459	840147
SRR7352012	WGS	PRJNA345144	A	0-1 month	-	Male	‒	8972962	8938302	8933206	12920	1047857
SRR7352013	WGS	PRJNA345144	A	0-1 month	-	Male	‒	13576473	13561184	9294049	12919	1050261
SRR7352014	WGS	PRJNA345144	A	0-1 month	-	Female	‒	8524388	8494578	7933697	12257	969704
SRR7352015	WGS	PRJNA345144	A	0-1 month	-	Male	‒	15867487	15834545	13788308	12182	929271
SRR7352022	WGS	PRJNA345144	A	0-1 month	-	Female	‒	15105179	15049987	12000966	10633	612342
SRR7352040	WGS	PRJNA345144	A	0-1 month	-	Male	‒	9763566	9730484	8594666	12193	1020690
SRR7352057	WGS	PRJNA345144	A	0-1 month	-	Male	‒	16443740	16419900	15786691	13017	552495
SRR7352063	WGS	PRJNA345144	A	0-1 month	-	Male	‒	9324462	9313154	8493633	14444	880106
SRR7352064	WGS	PRJNA345144	A	0-1 month	-	Male	‒	11816476	11793252	11783607	12533	733670
SRR7352070	WGS	PRJNA345144	A	0-1 month	-	Female	‒	13790096	13761925	11936809	12822	598191
SRR7352071	WGS	PRJNA345144	A	0-1 month	-	Female	‒	8516112	8492081	8488840	12507	1041570
SRR7352072	WGS	PRJNA345144	A	0-1 month	-	Female	‒	9974719	9961967	6709745	13670	1164837
SRR7352074	WGS	PRJNA345144	A	0-1 month	-	Male	‒	10368705	10350019	8399072	12024	1096797
SRR7352075	WGS	PRJNA345144	A	0-1 month	-	Male	‒	9359975	9337393	9294981	12396	952830
SRR7352076	WGS	PRJNA345144	A	0-1 month	-	Female	‒	11189459	11170539	11150722	10912	1013546
SRR7352087	WGS	PRJNA345144	A	0-1 month	-	Male	‒	16117658	16090327	12865639	12784	1363019
SRR7352088	WGS	PRJNA345144	A	0-1 month	-	Female	‒	13726030	13684400	12691956	12983	1084666
SRR7352089	WGS	PRJNA345144	A	0-1 month	-	Male	‒	7780833	7762218	7501047	13676	949322
SRR7352090	WGS	PRJNA345144	A	0-1 month	-	Female	‒	12200471	12169395	12098233	12124	986874
SRR7352097	WGS	PRJNA345144	A	0-1 month	-	Female	‒	9092025	9053829	9045001	12400	788889
SRR7352098	WGS	PRJNA345144	A	0-1 month	-	Male	‒	7286615	7235581	5335747	13169	1323325
SRR7352099	WGS	PRJNA345144	A	0-1 month	-	Female	‒	10325226	10266370	9941456	11306	730774
SRR7352105	WGS	PRJNA345144	A	0-1 month	-	Female	‒	8437361	8391149	7195043	11601	1382090
SRR7411259	WGS	PRJNA345144	A	0-1 month	-	Male	‒	26261396	26154254	26077903	12218	1077330
SRR7411260	WGS	PRJNA345144	A	0-1 month	-	Male	‒	14084898	14024309	10342417	13238	1242477
SRR7411261	WGS	PRJNA345144	A	0-1 month	-	Male	‒	13583503	13534321	8462608	13361	1101968
SRR7411265	WGS	PRJNA345144	A	0-1 month	-	Female	‒	13130283	13072597	13047730	11832	1229072
SRR7411266	WGS	PRJNA345144	A	0-1 month	-	Female	‒	18282258	18206663	13399778	13436	614259
SRR7411268	WGS	PRJNA345144	A	0-1 month	-	Male	‒	12237118	12183712	10037559	12551	1549902
SRR7411269	WGS	PRJNA345144	A	0-1 month	-	Female	‒	11623431	11601962	8843310	11079	619600
SRR7411271	WGS	PRJNA345144	A	0-1 month	-	Female	‒	15698941	15659128	14796965	12280	802533
SRR7411272	WGS	PRJNA345144	A	0-1 month	-	Male	‒	15332617	15295322	12886721	12209	773279
SRR7411273	WGS	PRJNA345144	A	0-1 month	-	Male	‒	12131620	12109640	11544208	13036	1185644
SRR7411274	WGS	PRJNA345144	A	0-1 month	-	Male	‒	13426841	13405440	9824950	13104	1104713
SRR7411275	WGS	PRJNA345144	A	0-1 month	-	Female	‒	9997256	9973041	8776971	11788	1545927
SRR7411276	WGS	PRJNA345144	A	0-1 month	-	Male	‒	11765582	11731060	7609118	12705	1273513
SRR7411277	WGS	PRJNA345144	A	0-1 month	-	Female	‒	8915731	8889178	8500921	12056	1013171
SRR7411278	WGS	PRJNA345144	A	0-1 month	-	Male	‒	11942537	11918146	11346135	13018	745846
SRR7411290	WGS	PRJNA345144	A	0-1 month	-	Female	‒	9766700	9728424	7048157	13309	1189542
SRR7411295	WGS	PRJNA345144	A	0-1 month	-	Male	‒	11181036	11134727	9638859	12176	948480
SRR7411296	WGS	PRJNA345144	A	0-1 month	-	Female	‒	10698195	10645185	10029114	13259	1556159
SRR7411297	WGS	PRJNA345144	A	0-1 month	-	Male	‒	13300834	13255029	7419927	11984	775591
SRR7411298	WGS	PRJNA345144	A	0-1 month	-	Male	‒	21917397	21836752	21811401	12062	883372
SRR7411302	WGS	PRJNA345144	A	0-1 month	-	Male	‒	10363326	10324262	8965581	11872	773527
SRR7411306	WGS	PRJNA345144	A	0-1 month	-	Female	‒	14222015	14171305	8863304	13339	1203916
SRR7411309	WGS	PRJNA345144	A	0-1 month	-	Female	‒	10424422	10378778	8115497	12441	1515664
SRR7411311	WGS	PRJNA345144	A	0-1 month	-	Female	‒	15403216	15341715	7914863	13050	672617
SRR7411316	WGS	PRJNA345144	A	0-1 month	-	Female	‒	8552960	8519098	7685462	11730	981115
SRR7411318	WGS	PRJNA345144	A	0-1 month	-	Female	‒	9190775	9155776	6592444	6430	662915
SRR7411339	WGS	PRJNA345144	A	0-1 month	-	Male	‒	9674459	9646741	9518922	11777	913389
SRR7411340	WGS	PRJNA345144	A	0-1 month	-	Male	‒	9199841	9170200	7171065	12838	733477
SRR7411343	WGS	PRJNA345144	A	0-1 month	-	Female	‒	11657530	11628482	9125171	12905	1355250
SRR7411344	WGS	PRJNA345144	A	0-1 month	-	Male	‒	11488416	11445058	6950333	12490	1583928
SRR7411345	WGS	PRJNA345144	A	0-1 month	-	Female	‒	12204969	12177548	11099890	12642	798812
SRR7411346	WGS	PRJNA345144	A	0-1 month	-	Male	‒	14160630	14137779	12313942	12597	1106319
SRR7411347	WGS	PRJNA345144	A	0-1 month	-	Male	‒	13169540	13133970	13126315	9152	524008
SRR7411372	WGS	PRJNA345144	A	0-1 month	-	Male	‒	13260217	13201133	11305947	12285	1403806
SRR7411393	WGS	PRJNA345144	A	0-1 month	-	Male	‒	10235821	10182450	9983561	12330	953931
SRR7411399	WGS	PRJNA345144	A	0-1 month	-	Male	‒	14802395	14732720	11912392	12313	679162
SRR7411402	WGS	PRJNA345144	A	0-1 month	-	Female	‒	11829854	11785255	11519904	13391	1019423
SRR7411403	WGS	PRJNA345144	A	0-1 month	-	Female	‒	10467615	10444852	10148438	13126	963924
SRR7411405	WGS	PRJNA345144	A	0-1 month	-	Female	‒	11322247	11278227	4677317	9905	710902
SRR7411407	WGS	PRJNA345144	A	0-1 month	-	Male	‒	10037756	10012401	8626609	12203	956867
SRR7411408	WGS	PRJNA345144	A	0-1 month	-	Male	‒	13066391	13045118	7948524	12613	1057051
SRR7411409	WGS	PRJNA345144	A	0-1 month	-	Male	‒	10104701	10080463	7692338	12464	1588234
SRR7411410	WGS	PRJNA345144	A	0-1 month	-	Male	‒	12443727	12418718	9847240	12008	960127
SRR7411411	WGS	PRJNA345144	A	0-1 month	-	Male	‒	10071258	10059236	5564509	14319	1029538
SRR7411412	WGS	PRJNA345144	A	0-1 month	-	Female	‒	20264073	20214933	16764762	12961	1359488
SRR7716236	WGS	PRJNA379120	A	0-1 month	Breast milk	Male	Luxembourg	22090099	21108048	21091522	13098	1317537
SRR7716237	WGS	PRJNA379120	A	0-1 month	Breast milk	Male	Luxembourg	20762366	19859838	19845109	9161	1061199
SRR7716238	WGS	PRJNA379120	A	0-1 month	Breast milk	Male	Luxembourg	2177520	1852041	1829842	13496	543005
SRR7716239	WGS	PRJNA379120	A	0-1 month	Breast milk	Male	Luxembourg	25771188	24614789	24585004	13239	1903255
SRR7716240	WGS	PRJNA379120	A	0-1 month	-	Female	Luxembourg	11980563	11500537	11491003	13855	1828849
SRR7716241	WGS	PRJNA379120	A	0-1 month	Breast milk	Male	Luxembourg	32073483	30563185	30536149	12519	1443537
SRR7716242	WGS	PRJNA379120	A	0-1 month	Breast milk	Male	Luxembourg	25514455	24088371	24072370	12996	1216791
SRR7716243	WGS	PRJNA379120	A	0-1 month	Infant formula	Female	Luxembourg	16309086	15394321	15342196	14049	1944370
SRR7716249	WGS	PRJNA379120	A	0-1 month	Breast milk	Male	Luxembourg	19957680	19091380	19063079	11317	1144067
SRR8090688	WGS	PRJNA497734	A	0-1 month	Infant formula	Female	Estonia	4226630	2580010	2529563	11432	465107
SRR8652857	WGS	PRJNA524703	A	0-1 month	-	Female	USA	3437060	3432554	3431815	11950	835724
SRR8652859	WGS	PRJNA524703	A	0-1 month	-	Male	USA	4579321	4572878	4503556	6799	473716
SRR8652862	WGS	PRJNA524703	A	0-1 month	-	Female	USA	3233417	3229363	3229126	12396	973708
SRR8652863	WGS	PRJNA524703	A	0-1 month	-	Female	USA	5022496	4963469	4957699	12303	1661593
SRR8652865	WGS	PRJNA524703	A	0-1 month	-	Female	USA	5636483	5629196	5628481	9144	876829
SRR8652866	WGS	PRJNA524703	A	0-1 month	-	Female	USA	2296953	2270092	2246394	12638	539553
SRR8652885	WGS	PRJNA524703	A	0-1 month	-	Male	USA	4992667	4841304	4840329	6464	308922
SRR8652910	WGS	PRJNA524703	A	0-1 month	-	Male	USA	5267212	5259961	5155706	10005	747243
SRR8652911	WGS	PRJNA524703	A	0-1 month	-	Female	USA	4867343	2750978	2312878	12744	415029
SRR8652912	WGS	PRJNA524703	A	0-1 month	-	Female	USA	4924970	4920259	4919823	13325	785249
SRR8652913	WGS	PRJNA524703	A	0-1 month	-	Female	USA	4240375	4234040	4210658	12269	1009308
SRR8652915	WGS	PRJNA524703	A	0-1 month	-	Male	USA	1762236	1752420	1750988	12547	309955
SRR8652918	WGS	PRJNA524703	A	0-1 month	-	Male	USA	2811377	2791728	2589129	10354	736366
SRR8652943	WGS	PRJNA524703	A	0-1 month	-	Male	USA	7397971	6761892	6112540	6815	571229
SRR8652949	WGS	PRJNA524703	A	0-1 month	-	Female	USA	7038925	5301900	5287069	9210	545543
SRR8652999	WGS	PRJNA524703	A	0-1 month	-	Female	USA	6133186	4528939	4465106	5003	497962
SRR8653001	WGS	PRJNA524703	A	0-1 month	-	Male	USA	5441754	5250765	5249159	9515	344965
SRR8653031	WGS	PRJNA524703	A	0-1 month	-	Female	USA	2093235	2087067	2086720	11679	359739
SRR8653032	WGS	PRJNA524703	A	0-1 month	-	Male	USA	4332799	4325368	3694540	10849	776625
SRR8653035	WGS	PRJNA524703	A	0-1 month	-	Male	USA	5625676	5615100	5573666	10507	797042
SRR8653036	WGS	PRJNA524703	A	0-1 month	-	Male	USA	1772552	1765737	1726604	11261	317194
SRR8653087	WGS	PRJNA524703	A	0-1 month	-	Female	USA	5970309	5961258	5581892	11323	1456548
SRR8653088	WGS	PRJNA524703	A	0-1 month	-	Male	USA	3954030	3947001	3946723	8119	684768
SRR8653093	WGS	PRJNA524703	A	0-1 month	-	Female	USA	2474564	2463573	2462300	11095	573150
SRR8653135	WGS	PRJNA524703	A	0-1 month	-	Female	USA	8240810	4947480	4882383	6664	561819
SRR8653214	WGS	PRJNA524703	A	0-1 month	-	Female	USA	3937506	3928923	3928481	12050	641701
SRR8653216	WGS	PRJNA524703	A	0-1 month	-	Male	USA	1810189	1534682	1480581	7573	360929
SRR8653217	WGS	PRJNA524703	A	0-1 month	-	Male	USA	2165829	2161835	2161389	10481	536942
SRR8653220	WGS	PRJNA524703	A	0-1 month	-	Male	USA	5217507	5211402	5210421	11179	1037452
SRR8653223	WGS	PRJNA524703	A	0-1 month	-	Female	USA	3915898	3910232	3909134	12330	1019999
SRR8653241	WGS	PRJNA524703	A	0-1 month	-	Male	USA	3524222	3517539	3323009	11342	679909
SRR8653242	WGS	PRJNA524703	A	0-1 month	-	Female	USA	4429044	4421963	4421222	12633	1059271
SRR8653249	WGS	PRJNA524703	A	0-1 month	-	Male	USA	4360787	4356097	4125915	11190	891264
SRR9095183	WGS	PRJNA543520	A	0-1 month	-	-	-	6317555	6249635	6131961	13560	1139768
SRR9095185	WGS	PRJNA543520	A	0-1 month	-	-	-	8358669	8224984	7854704	11911	846807
SRR9095186	WGS	PRJNA543520	A	0-1 month	-	-	-	3634134	3592375	2612148	13653	916027
SRR9264556	WGS	PRJNA543967	A	0-1 month	Breast milk	-	China	14677678	14479411	14479202	11684	1054814
SRR9330588	WGS	PRJNA549787	A	0-1 month	-	-	South Africa	6719628	6312324	4537074	10812	729697
SRR9879703	WGS	PRJNA557731	A	0-1 month	-	-	-	5013047	4451247	4143560	9597	1283453
SRR9879704	WGS	PRJNA557731	A	0-1 month	-	-	-	5753968	4990031	4924473	12398	1204156
SRR9879705	WGS	PRJNA557731	A	0-1 month	-	-	-	14518837	12917573	12916980	8198	1488064
SRR9879706	WGS	PRJNA557731	A	0-1 month	-	-	-	7146465	6504122	6504005	12834	868787
SRR9879707	WGS	PRJNA557731	A	0-1 month	-	-	-	9791276	8381790	7956763	12393	1154688
SRR9879708	WGS	PRJNA557731	A	0-1 month	-	-	-	15454864	11251816	11122724	11028	933031
SRR9879709	WGS	PRJNA557731	A	0-1 month	-	-	-	8843918	7471501	7471206	8483	897136
SRR9879710	WGS	PRJNA557731	A	0-1 month	-	-	-	6793465	5882107	5864485	13207	968804
SRR9879711	WGS	PRJNA557731	A	0-1 month	-	-	-	4823860	4350964	4042276	10977	1066648
SRR9879714	WGS	PRJNA557731	A	0-1 month	-	-	-	2896734	2669991	2669486	13571	685353
SRR9879716	WGS	PRJNA557731	A	0-1 month	-	-	-	9422159	8535289	8503481	11574	1359822
SRR9879719	WGS	PRJNA557731	A	0-1 month	-	-	-	4268313	3542849	2742103	13044	708563
SRR9879722	WGS	PRJNA557731	A	0-1 month	-	-	-	11820674	9406292	7532281	12428	1575846
SRR9879723	WGS	PRJNA557731	A	0-1 month	-	-	-	5901607	5049644	5049000	12431	1640487
SRR9879724	WGS	PRJNA557731	A	0-1 month	-	-	-	6482212	5591165	5590968	12751	868300
SRR9879725	WGS	PRJNA557731	A	0-1 month	-	-	-	4814044	4190888	4050918	12340	826507
SRR9879726	WGS	PRJNA557731	A	0-1 month	-	-	-	10909322	8660705	7491820	11773	1242268
SRR9879727	WGS	PRJNA557731	A	0-1 month	-	-	-	10573178	8568671	7748035	13319	1140351
SRR9879728	WGS	PRJNA557731	A	0-1 month	-	-	-	20608008	18681722	18499605	10567	1377183
SRR9879729	WGS	PRJNA557731	A	0-1 month	-	-	-	14142640	11849395	11848156	11530	1092987
SRR9879730	WGS	PRJNA557731	A	0-1 month	-	-	-	11385534	10048013	10025007	12452	1273134
SRR9879732	WGS	PRJNA557731	A	0-1 month	-	-	-	8160352	6595205	6508966	8467	858930
SRR9879733	WGS	PRJNA557731	A	0-1 month	-	-	-	5066881	4412505	4388184	12373	1010514
SRR9879735	WGS	PRJNA557731	A	0-1 month	-	-	-	6996630	6256945	5125138	12385	1413388
SRR9879738	WGS	PRJNA557731	A	0-1 month	-	-	-	6153317	5353406	5310510	10057	951144
SRR9879741	WGS	PRJNA557731	A	0-1 month	-	-	-	2554395	2154189	1424985	14284	359543
SRR9879742	WGS	PRJNA557731	A	0-1 month	-	-	-	2576843	2081507	1535307	12811	442977
SRR9879744	WGS	PRJNA557731	A	0-1 month	-	-	-	3711081	3215461	2369496	14034	643227
SRR9879745	WGS	PRJNA557731	A	0-1 month	-	-	-	11163377	9961423	9881536	11301	1382665
SRR9879746	WGS	PRJNA557731	A	0-1 month	-	-	-	10318096	8267338	6521098	12266	820027
SRR9879748	WGS	PRJNA557731	A	0-1 month	-	-	-	7522546	6103025	5576824	8034	1100716
SRR9879749	WGS	PRJNA557731	A	0-1 month	-	-	-	7330871	6553626	6428868	12611	750942
SRR9879750	WGS	PRJNA557731	A	0-1 month	-	-	-	7045720	5971137	5907473	12735	1049999
SRR9879751	WGS	PRJNA557731	A	0-1 month	-	-	-	4753592	4020390	3931280	11098	607816
SRR9879752	WGS	PRJNA557731	A	0-1 month	-	-	-	9577745	8305438	7936979	11891	1134596
SRR9879753	WGS	PRJNA557731	A	0-1 month	-	-	-	1903893	1696292	1440050	12399	331794
SRR9879754	WGS	PRJNA557731	A	0-1 month	-	-	-	3063804	2511984	2455501	11743	545153
SRR9879755	WGS	PRJNA557731	A	0-1 month	-	-	-	9463769	7619554	6673025	13308	1645520
SRR9879757	WGS	PRJNA557731	A	0-1 month	-	-	-	11902420	10034289	7196414	14391	1141793
SRR9879759	WGS	PRJNA557731	A	0-1 month	-	-	-	5427244	4848757	3960957	9138	880328
SRR9879763	WGS	PRJNA557731	A	0-1 month	-	-	-	5805936	4942750	3419771	12937	1030367
SRR9879764	WGS	PRJNA557731	A	0-1 month	-	-	-	6167936	5339099	4840095	12152	941557
SRR9879766	WGS	PRJNA557731	A	0-1 month	-	-	-	7461143	6823823	6823360	12060	905679
SRR9879767	WGS	PRJNA557731	A	0-1 month	-	-	-	17482102	15572151	15124943	14015	947825
SRR9879768	WGS	PRJNA557731	A	0-1 month	-	-	-	6895559	5861594	5606215	11391	979772
SRR9879769	WGS	PRJNA557731	A	0-1 month	-	-	-	9633975	8634019	8262091	9983	1080455
SRR9879773	WGS	PRJNA557731	A	0-1 month	-	-	-	8376502	7370073	7220834	9965	1405904
SRR9879774	WGS	PRJNA557731	A	0-1 month	-	-	-	5917062	5117461	4691556	5300	1269426
SRR9879775	WGS	PRJNA557731	A	0-1 month	-	-	-	7921439	6302779	5705946	10167	843829
SRR9879778	WGS	PRJNA557731	A	0-1 month	-	-	-	5998067	5126829	4846187	12272	1039242
SRR9879779	WGS	PRJNA557731	A	0-1 month	-	-	-	3475927	3014636	3014375	12105	702920
SRR9879780	WGS	PRJNA557731	A	0-1 month	-	-	-	4405467	3836550	3146068	12129	1034557
SRR9879781	WGS	PRJNA557731	A	0-1 month	-	-	-	6290346	5721440	5542137	6429	982817
SRR9879783	WGS	PRJNA557731	A	0-1 month	-	-	-	2327620	2131678	2131469	14167	589633
SRR9879785	WGS	PRJNA557731	A	0-1 month	-	-	-	6109001	5485456	4721800	11892	1599503
SRR9879789	WGS	PRJNA557731	A	0-1 month	-	-	-	8734917	7695945	7695048	11545	1537707
SRR9879802	WGS	PRJNA557731	A	0-1 month	-	-	-	3713000	3198628	3142000	10955	765255
SRR9879803	WGS	PRJNA557731	A	0-1 month	-	-	-	11745840	9884814	9677481	11183	1003161
SRR9879804	WGS	PRJNA557731	A	0-1 month	-	-	-	8810692	7546527	6550863	13632	1747482
SRR9879805	WGS	PRJNA557731	A	0-1 month	-	-	-	5715206	4857487	4531952	10694	813951
SRR9879807	WGS	PRJNA557731	A	0-1 month	-	-	-	9128964	7085453	6240993	10375	871772
SRR9879809	WGS	PRJNA557731	A	0-1 month	-	-	-	4836903	4235197	4030839	10544	993352
SRR9879810	WGS	PRJNA557731	A	0-1 month	-	-	-	13325846	11354868	11277820	12174	1319771
SRR9879813	WGS	PRJNA557731	A	0-1 month	-	-	-	5382136	4715593	4623411	11712	922836
SRR9879814	WGS	PRJNA557731	A	0-1 month	-	-	-	2735974	2219910	2219846	11127	445838
SRR9879815	WGS	PRJNA557731	A	0-1 month	-	-	-	7268663	5906399	5792719	9082	1263916
SRR9879816	WGS	PRJNA557731	A	0-1 month	-	-	-	8050086	7002436	7001990	10722	1380493
SRR9879818	WGS	PRJNA557731	A	0-1 month	-	-	-	11868885	10899778	10896991	11077	1565765
SRR9879819	WGS	PRJNA557731	A	0-1 month	-	-	-	4858696	4065387	3935857	10208	761582
SRR9879826	WGS	PRJNA557731	A	0-1 month	-	-	-	4411160	4031684	3422715	13799	692354
SRR9879827	WGS	PRJNA557731	A	0-1 month	-	-	-	12754851	11688477	11687641	11475	1406898
SRR9879828	WGS	PRJNA557731	A	0-1 month	-	-	-	4185771	3826826	3798140	11455	801118
SRR9879829	WGS	PRJNA557731	A	0-1 month	-	-	-	8076264	7191841	7089019	10183	1423562
SRR9879830	WGS	PRJNA557731	A	0-1 month	-	-	-	2579995	2241283	2195703	9376	310139
SRR9879831	WGS	PRJNA557731	A	0-1 month	-	-	-	8219827	7430548	7206021	9343	759806
SRR9879835	WGS	PRJNA557731	A	0-1 month	-	-	-	7450999	6650042	6649378	11964	1265049
SRR9879836	WGS	PRJNA557731	A	0-1 month	-	-	-	5540793	4767659	4738728	10553	1179538
SRR9879841	WGS	PRJNA557731	A	0-1 month	-	-	-	1629811	1458558	1458356	12460	483911
SRR9879846	WGS	PRJNA557731	A	0-1 month	-	-	-	10158554	8607989	6982778	14141	1073277
SRR9879847	WGS	PRJNA557731	A	0-1 month	-	-	-	5631916	4996225	4995701	11990	1099187
SRR9879848	WGS	PRJNA557731	A	0-1 month	-	-	-	6647380	5649321	3022816	13141	790989
SRR9879849	WGS	PRJNA557731	A	0-1 month	-	-	-	4960000	4288137	3391292	12351	1067951
SRR9879850	WGS	PRJNA557731	A	0-1 month	-	-	-	10493320	9108805	9013703	12010	1144614
SRR9879851	WGS	PRJNA557731	A	0-1 month	-	-	-	3803996	3196198	3135828	12459	927868
SRR9879852	WGS	PRJNA557731	A	0-1 month	-	-	-	5070516	4536823	4400418	7673	758963
SRR9879853	WGS	PRJNA557731	A	0-1 month	-	-	-	2210859	1985073	1941488	12186	440796
SRR9879854	WGS	PRJNA557731	A	0-1 month	-	-	-	4635647	3933107	3932088	13091	350051
SRR9879855	WGS	PRJNA557731	A	0-1 month	-	-	-	7562681	6609607	6082310	11948	1398084
SRR9879856	WGS	PRJNA557731	A	0-1 month	-	-	-	8155057	7038735	6855934	10015	1234785
SRR9879857	WGS	PRJNA557731	A	0-1 month	-	-	-	11493114	10076780	10027226	12664	1675192
SRR9879859	WGS	PRJNA557731	A	0-1 month	-	-	-	5246822	4095670	3463209	12577	1249347
SRR9879861	WGS	PRJNA557731	A	0-1 month	-	-	-	2024278	1804095	1323873	12803	368377
SRR9879865	WGS	PRJNA557731	A	0-1 month	-	-	-	2865385	2581617	2581426	13801	892313
SRR9879869	WGS	PRJNA557731	A	0-1 month	-	-	-	8917829	7871717	7870878	12392	1555055
SRR9879870	WGS	PRJNA557731	A	0-1 month	-	-	-	9312972	8421071	8419714	12216	1615581
SRR9879871	WGS	PRJNA557731	A	0-1 month	-	-	-	1332883	1145407	983086	12787	341394
SRR9879873	WGS	PRJNA557731	A	0-1 month	-	-	-	8067875	6787426	5043831	11349	1206838
SRR9879874	WGS	PRJNA557731	A	0-1 month	-	-	-	6396758	5835070	5788334	11948	1236088
SRR9879875	WGS	PRJNA557731	A	0-1 month	-	-	-	7945717	6889940	6687623	9713	943035
SRR9879876	WGS	PRJNA557731	A	0-1 month	-	-	-	5375618	4903683	4817327	12649	1384724
SRR9879877	WGS	PRJNA557731	A	0-1 month	-	-	-	5618752	4812621	3541013	7055	702567
SRR9879878	WGS	PRJNA557731	A	0-1 month	-	-	-	5064470	4683445	4603511	10753	1268104
SRR9879879	WGS	PRJNA557731	A	0-1 month	-	-	-	12566062	10438300	10221984	10153	1372147
SRR9879880	WGS	PRJNA557731	A	0-1 month	-	-	-	6458000	5473889	5390120	10764	759497
SRR9879881	WGS	PRJNA557731	A	0-1 month	-	-	-	3552308	3025318	3025088	10286	591503
SRR9879882	WGS	PRJNA557731	A	0-1 month	-	-	-	3390119	3008641	2071182	12866	518434
SRR9879883	WGS	PRJNA557731	A	0-1 month	-	-	-	1926917	1464656	1246520	7201	352549
SRR9879888	WGS	PRJNA557731	A	0-1 month	-	-	-	3444553	2986081	2952117	9833	457714
ERR1449723	WGS	PRJEB12669	B	1-6 months	-	-	China	3656108	3586601	2274749	11792	626979
ERR1449724	WGS	PRJEB12669	B	1-6 months	-	-	China	5236011	5150285	4097370	10516	1257248
ERR3277253	WGS	PRJEB32135	B	1-6 months	-	-	Canada	7488583	6552804	6209639	14058	844780
ERR3277266	WGS	PRJEB32135	B	1-6 months	-	-	Canada	2977135	2570848	2491438	10722	444203
ERR3277275	WGS	PRJEB32135	B	1-6 months	-	-	Canada	7590982	6105239	5350391	12273	857835
ERR3277300	WGS	PRJEB32135	B	1-6 months	-	-	Canada	3079853	3033819	2929280	11288	453949
ERR3277303	WGS	PRJEB32135	B	1-6 months	-	-	Canada	11429580	10695911	10461262	12822	1315358
ERR3277305	WGS	PRJEB32135	B	1-6 months	-	-	Canada	4265830	3998270	3794005	6801	618796
ERR3277328	WGS	PRJEB32135	B	1-6 months	-	-	Canada	6129918	5366144	5310147	7605	958942
ERR3277330	WGS	PRJEB32135	B	1-6 months	-	-	Canada	4296353	3748543	3606742	9074	586015
ERR3277336	WGS	PRJEB32135	B	1-6 months	-	-	Canada	6340233	6136629	5931162	12671	1043165
ERR3277338	WGS	PRJEB32135	B	1-6 months	-	-	Canada	10510424	9987753	8240627	12042	1173991
ERR3277340	WGS	PRJEB32135	B	1-6 months	-	-	Canada	23141763	17282827	17157803	13063	1030093
ERR3277345	WGS	PRJEB32135	B	1-6 months	-	-	Canada	4562097	4273819	3704644	11602	892937
ERR3277346	WGS	PRJEB32135	B	1-6 months	-	-	Canada	10092071	9669200	9284082	13099	1390249
ERR3277347	WGS	PRJEB32135	B	1-6 months	-	-	Canada	10099242	9572797	9082514	12781	1205858
ERR3277348	WGS	PRJEB32135	B	1-6 months	-	-	Canada	6108553	5616087	4883178	11319	1266797
ERR3277351	WGS	PRJEB32135	B	1-6 months	-	-	Canada	23046999	20631243	19436765	11845	853372
ERR3277352	WGS	PRJEB32135	B	1-6 months	-	-	Canada	2817777	2710905	2677008	11740	601715
ERR3277354	WGS	PRJEB32135	B	1-6 months	-	-	Canada	4005863	3840296	3730221	12032	682857
ERR3277358	WGS	PRJEB32135	B	1-6 months	-	-	Canada	3262266	2571106	2044509	11915	402276
ERR3277363	WGS	PRJEB32135	B	1-6 months	-	-	Canada	5968309	5436983	5048225	11954	1045097
ERR3277369	WGS	PRJEB32135	B	1-6 months	-	-	Canada	2669564	2281025	2143123	12255	434748
ERR3277371	WGS	PRJEB32135	B	1-6 months	-	-	Canada	5507098	4583125	4460166	10889	766190
SRR12324956	WGS	PRJNA648487	B	1-6 months	-	Female	New Zealand	24093946	24023633	23282912	12912	1481490
SRR12324957	WGS	PRJNA648487	B	1-6 months	-	Male	New Zealand	22945087	22873674	21375186	11306	1204878
SRR12324958	WGS	PRJNA648487	B	1-6 months	-	Female	New Zealand	23800463	23741984	23639691	8250	909432
SRR12324959	WGS	PRJNA648487	B	1-6 months	-	Male	New Zealand	25089332	25019527	24127036	9973	1199494
SRR12324960	WGS	PRJNA648487	B	1-6 months	-	Male	New Zealand	24160557	24094341	18473612	12263	1561625
SRR12324961	WGS	PRJNA648487	B	1-6 months	-	Male	New Zealand	23552852	23485331	22529722	13340	1264657
SRR12324962	WGS	PRJNA648487	B	1-6 months	-	Male	New Zealand	24080039	24010944	22394579	13293	1402558
SRR12324963	WGS	PRJNA648487	B	1-6 months	-	Male	New Zealand	24203441	24132886	23929233	12338	1022729
SRR12324964	WGS	PRJNA648487	B	1-6 months	-	Female	New Zealand	20011260	19959228	15745314	13332	1400372
SRR12324965	WGS	PRJNA648487	B	1-6 months	-	Female	New Zealand	21167050	21108512	20447295	10677	1262779
SRR12324966	WGS	PRJNA648487	B	1-6 months	-	Female	New Zealand	20018807	19964342	17623002	13051	1410449
SRR12324967	WGS	PRJNA648487	B	1-6 months	-	Male	New Zealand	22657496	22592871	22395865	12857	1391699
SRR12324968	WGS	PRJNA648487	B	1-6 months	-	Male	New Zealand	20962075	20913510	18306566	13250	1199846
SRR12324969	WGS	PRJNA648487	B	1-6 months	-	Female	New Zealand	23735016	23674054	21799949	12990	1445273
SRR12324970	WGS	PRJNA648487	B	1-6 months	-	Female	New Zealand	23286725	23229045	22735736	12655	1286372
SRR12324971	WGS	PRJNA648487	B	1-6 months	-	Male	New Zealand	23050221	22988500	22189993	12935	1465354
SRR12324972	WGS	PRJNA648487	B	1-6 months	-	Male	New Zealand	20673760	20623729	19206673	12923	1280982
SRR12324973	WGS	PRJNA648487	B	1-6 months	-	Male	New Zealand	21361446	21309330	20183543	12839	1020808
SRR12324974	WGS	PRJNA648487	B	1-6 months	-	Male	New Zealand	21922642	21869817	19820945	13112	1392483
SRR12324975	WGS	PRJNA648487	B	1-6 months	-	Male	New Zealand	23172228	23118587	20411762	12270	1247177
SRR12324976	WGS	PRJNA648487	B	1-6 months	-	Female	New Zealand	22267776	22203350	22104428	13139	1201301
SRR12324977	WGS	PRJNA648487	B	1-6 months	-	Male	New Zealand	23594182	23531036	21987769	12202	1440374
SRR12324978	WGS	PRJNA648487	B	1-6 months	-	Female	New Zealand	22856424	22789412	22725724	12595	1222577
SRR12324979	WGS	PRJNA648487	B	1-6 months	-	Male	New Zealand	24813479	24742598	22770977	12944	1687080
SRR12324980	WGS	PRJNA648487	B	1-6 months	-	Male	New Zealand	21155278	21036960	10909391	12073	1461623
SRR12324981	WGS	PRJNA648487	B	1-6 months	-	Male	New Zealand	20955437	20891915	20823021	12799	1327375
SRR12324982	WGS	PRJNA648487	B	1-6 months	-	Male	New Zealand	23806348	23741980	23105550	12515	1649690
SRR12324983	WGS	PRJNA648487	B	1-6 months	-	Female	New Zealand	21251645	21198344	20712658	11675	1114609
SRR12324984	WGS	PRJNA648487	B	1-6 months	-	Female	New Zealand	24709384	24639323	24357592	12647	1345886
SRR12324985	WGS	PRJNA648487	B	1-6 months	-	Male	New Zealand	22979846	22912498	22611672	12551	1251058
SRR12324986	WGS	PRJNA648487	B	1-6 months	-	Male	New Zealand	24909612	24826194	24300615	12487	1226306
SRR12324987	WGS	PRJNA648487	B	1-6 months	-	Male	New Zealand	22924887	22861191	20192612	10576	1028186
SRR12324988	WGS	PRJNA648487	B	1-6 months	-	Female	New Zealand	20079476	20026035	19739930	12136	1083150
SRR12324989	WGS	PRJNA648487	B	1-6 months	-	Female	New Zealand	22751063	22688543	20892000	12971	1429679
SRR12324991	WGS	PRJNA648487	B	1-6 months	-	Female	New Zealand	23559353	23487030	23320897	10961	1422513
SRR12324992	WGS	PRJNA648487	B	1-6 months	-	Male	New Zealand	24005388	23933748	21824333	13024	1320467
SRR12324993	WGS	PRJNA648487	B	1-6 months	-	Female	New Zealand	24501082	24434240	24067082	12794	1345121
SRR12324994	WGS	PRJNA648487	B	1-6 months	-	Female	New Zealand	22749258	22678106	22614062	13062	1364050
SRR12324995	WGS	PRJNA648487	B	1-6 months	-	Male	New Zealand	20929659	20874299	20330832	12482	1713478
SRR12324996	WGS	PRJNA648487	B	1-6 months	-	Female	New Zealand	20948401	20895648	18612753	13273	1477682
SRR12324997	WGS	PRJNA648487	B	1-6 months	-	Male	New Zealand	23047023	22981202	22224518	13477	1285880
SRR12324998	WGS	PRJNA648487	B	1-6 months	-	Male	New Zealand	20175994	20115403	19985439	12716	1230920
SRR12324999	WGS	PRJNA648487	B	1-6 months	-	Male	New Zealand	21039948	20981071	19374465	13158	1277411
SRR12325000	WGS	PRJNA648487	B	1-6 months	-	Male	New Zealand	23256865	23193552	21943476	12682	1014013
SRR12325001	WGS	PRJNA648487	B	1-6 months	-	Male	New Zealand	22933984	22869988	22662701	10230	996866
SRR12325002	WGS	PRJNA648487	B	1-6 months	-	Female	New Zealand	21763410	21707710	21615139	5499	901857
SRR12325003	WGS	PRJNA648487	B	1-6 months	-	Female	New Zealand	20688349	20635635	19279396	12201	1498424
SRR12325004	WGS	PRJNA648487	B	1-6 months	-	Male	New Zealand	22795323	22733581	22526842	10976	1634717
SRR12325005	WGS	PRJNA648487	B	1-6 months	-	Male	New Zealand	33928048	33626181	22389229	10949	1080549
SRR12325006	WGS	PRJNA648487	B	1-6 months	-	Male	New Zealand	21394085	21334237	19023470	12550	1381205
SRR12325007	WGS	PRJNA648487	B	1-6 months	-	Male	New Zealand	25495905	25426996	24611452	12618	1287722
SRR12325008	WGS	PRJNA648487	B	1-6 months	-	Female	New Zealand	25228660	25157494	24823769	12287	1751425
SRR12325009	WGS	PRJNA648487	B	1-6 months	-	Male	New Zealand	23539968	23470484	21661829	12662	1624179
SRR12325010	WGS	PRJNA648487	B	1-6 months	-	Male	New Zealand	24476810	24410996	17137922	12235	1651020
SRR12325011	WGS	PRJNA648487	B	1-6 months	-	Male	New Zealand	24019298	23955672	18870553	12210	1307322
SRR12325012	WGS	PRJNA648487	B	1-6 months	-	Female	New Zealand	23801175	23737363	23661964	13184	1057785
SRR12325013	WGS	PRJNA648487	B	1-6 months	-	Male	New Zealand	23736089	23661733	23597057	13222	1244068
SRR12325014	WGS	PRJNA648487	B	1-6 months	-	Male	New Zealand	23378970	23315070	20222141	13112	1582898
SRR12325015	WGS	PRJNA648487	B	1-6 months	-	Female	New Zealand	26913233	26706321	26025389	12755	1212230
SRR12325016	WGS	PRJNA648487	B	1-6 months	-	Male	New Zealand	23947275	23875694	22794959	11512	1057064
SRR12325017	WGS	PRJNA648487	B	1-6 months	-	Male	New Zealand	24253681	24178531	17060436	12947	1611351
SRR12325018	WGS	PRJNA648487	B	1-6 months	-	Female	New Zealand	22633542	22569860	22493002	9873	1751402
SRR12325019	WGS	PRJNA648487	B	1-6 months	-	Male	New Zealand	22794536	22735222	19336511	13014	1160772
SRR12325020	WGS	PRJNA648487	B	1-6 months	-	Male	New Zealand	23870292	23805075	20739241	12516	1210311
SRR12325021	WGS	PRJNA648487	B	1-6 months	-	Male	New Zealand	24686834	24625296	23333287	10533	1047563
SRR12325022	WGS	PRJNA648487	B	1-6 months	-	Male	New Zealand	23203427	23137268	22266465	11282	1050642
SRR12325023	WGS	PRJNA648487	B	1-6 months	-	Male	New Zealand	23112723	23047318	22327245	13508	1243282
SRR12325024	WGS	PRJNA648487	B	1-6 months	-	Male	New Zealand	22732551	22668851	21687639	13537	1209585
SRR12325025	WGS	PRJNA648487	B	1-6 months	-	Female	New Zealand	23357504	23296368	23001753	14258	1233250
SRR12325026	WGS	PRJNA648487	B	1-6 months	-	Female	New Zealand	24459023	24385739	24190945	12712	1145311
SRR12325027	WGS	PRJNA648487	B	1-6 months	-	Female	New Zealand	22908746	22848038	21484654	14111	1222163
SRR12325028	WGS	PRJNA648487	B	1-6 months	-	Female	New Zealand	24370341	24294394	22644835	12893	1420049
SRR12325029	WGS	PRJNA648487	B	1-6 months	-	Female	New Zealand	23243614	23181446	21595280	12361	1600884
SRR12325030	WGS	PRJNA648487	B	1-6 months	-	Female	New Zealand	23074100	23013832	22428775	10944	980248
SRR12325031	WGS	PRJNA648487	B	1-6 months	-	Male	New Zealand	21405739	21346287	16973379	12469	1218550
SRR12325032	WGS	PRJNA648487	B	1-6 months	-	Male	New Zealand	22694517	22634113	18571984	12394	1521520
SRR12325033	WGS	PRJNA648487	B	1-6 months	-	Male	New Zealand	23378816	23309943	23036624	11936	1096707
SRR12325034	WGS	PRJNA648487	B	1-6 months	-	Male	New Zealand	22940334	22877128	20236071	9731	1431174
SRR12325035	WGS	PRJNA648487	B	1-6 months	-	Female	New Zealand	24416550	24343261	23896953	12201	1309525
SRR12325036	WGS	PRJNA648487	B	1-6 months	-	Female	New Zealand	21622802	21564468	21505567	12126	1001895
SRR12325037	WGS	PRJNA648487	B	1-6 months	-	Female	New Zealand	24871911	24802693	24623160	13497	1102358
SRR12325038	WGS	PRJNA648487	B	1-6 months	-	Male	New Zealand	24414579	24341835	24188967	11873	1070443
SRR12325039	WGS	PRJNA648487	B	1-6 months	-	Female	New Zealand	24524464	24456986	22655058	11678	1120324
SRR12325040	WGS	PRJNA648487	B	1-6 months	-	Male	New Zealand	24873296	24799223	24695645	13009	1732343
SRR12325041	WGS	PRJNA648487	B	1-6 months	-	Male	New Zealand	24759590	24689911	22705680	12046	1880757
SRR12325042	WGS	PRJNA648487	B	1-6 months	-	Female	New Zealand	23528988	23465657	22457000	11616	990718
SRR12325043	WGS	PRJNA648487	B	1-6 months	-	Male	New Zealand	24130861	24058725	22311736	11870	1204241
SRR12325044	WGS	PRJNA648487	B	1-6 months	-	Female	New Zealand	23097510	23035382	22191036	11300	1129854
SRR12325045	WGS	PRJNA648487	B	1-6 months	-	Male	New Zealand	24665632	24591222	24155382	11298	1137959
SRR12325046	WGS	PRJNA648487	B	1-6 months	-	Male	New Zealand	23009094	22950674	22864772	11320	1327329
SRR12325047	WGS	PRJNA648487	B	1-6 months	-	Male	New Zealand	23624234	23553821	21622135	12501	1285378
SRR12325048	WGS	PRJNA648487	B	1-6 months	-	Male	New Zealand	24456872	24385015	24290470	14047	1121004
SRR12325049	WGS	PRJNA648487	B	1-6 months	-	Male	New Zealand	21869669	21806274	21720096	12780	1670526
SRR13318513	WGS	PRJNA688164	B	1-6 months	-	-	Poland	184419377	108231811	107487471	12209	1252047
SRR13318514	WGS	PRJNA688164	B	1-6 months	-	-	Poland	143574824	142336860	8869977	12071	1422485
SRR13318519	WGS	PRJNA688164	B	1-6 months	-	-	Poland	175928087	174325368	173001393	10800	1107833
SRR13318520	WGS	PRJNA688164	B	1-6 months	-	-	Poland	186452192	184573741	183334267	12913	1400253
SRR13318524	WGS	PRJNA688164	B	1-6 months	-	-	Poland	220567159	217253999	215328737	11898	1270324
SRR13739527	WGS	PRJNA695570	B	1-6 months	-	Female	USA	3865975	3334311	2786174	13590	765764
SRR13739533	WGS	PRJNA695570	B	1-6 months	-	Male	USA	4606032	4029848	2505712	12030	575506
SRR13739537	WGS	PRJNA695570	B	1-6 months	-	Male	USA	3879548	3396379	2113555	12389	614154
SRR13739550	WGS	PRJNA695570	B	1-6 months	-	Male	USA	5525281	4328068	3021165	11272	797330
SRR13739565	WGS	PRJNA695570	B	1-6 months	-	Female	USA	4542680	4041570	3701928	11408	758389
SRR13739567	WGS	PRJNA695570	B	1-6 months	-	Male	USA	4507568	3946130	3462986	8828	641623
SRR13739577	WGS	PRJNA695570	B	1-6 months	-	Female	USA	4889988	4342659	4216126	12710	840261
SRR13739579	WGS	PRJNA695570	B	1-6 months	-	Female	USA	4113780	3590706	3497058	11996	674540
SRR13739588	WGS	PRJNA695570	B	1-6 months	-	Female	USA	6527988	5735664	5490526	9004	1006065
SRR13739603	WGS	PRJNA695570	B	1-6 months	-	Male	USA	2657222	2337791	2212043	13405	501646
SRR13739604	WGS	PRJNA695570	B	1-6 months	-	-	USA	4797456	4125806	3919751	12855	911840
SRR13739624	WGS	PRJNA695570	B	1-6 months	-	Male	USA	5464275	4716263	4392055	11790	915331
SRR13739638	WGS	PRJNA695570	B	1-6 months	-	Male	USA	4242279	3691041	2854382	12326	739748
SRR13739649	WGS	PRJNA695570	B	1-6 months	-	Male	USA	5902396	4888075	4688632	12159	884619
SRR13739682	WGS	PRJNA695570	B	1-6 months	-	Male	USA	4064530	3673460	3230923	13474	799188
SRR13739693	WGS	PRJNA695570	B	1-6 months	-	Female	USA	2859205	2606384	2439127	12827	400359
SRR13739706	WGS	PRJNA695570	B	1-6 months	-	Male	USA	4126821	3513828	2526547	12135	652610
SRR13739713	WGS	PRJNA695570	B	1-6 months	-	Male	USA	5140554	4574488	4057464	12920	979197
SRR13739716	WGS	PRJNA695570	B	1-6 months	-	Male	USA	7054913	6138018	5461168	11904	1094150
SRR13739721	WGS	PRJNA695570	B	1-6 months	-	Female	USA	3899837	3555593	3551788	13315	707815
SRR13739724	WGS	PRJNA695570	B	1-6 months	-	Female	USA	4780266	4345728	4195892	8727	774292
SRR13739729	WGS	PRJNA695570	B	1-6 months	-	Male	USA	1801439	1590022	1297142	12448	308009
SRR13739737	WGS	PRJNA695570	B	1-6 months	-	Female	USA	4756972	4104847	3832687	12657	853940
SRR13739741	WGS	PRJNA695570	B	1-6 months	-	Male	USA	5142526	4518099	3168779	12591	774831
SRR13739743	WGS	PRJNA695570	B	1-6 months	-	Male	USA	4211118	3386153	2937869	12357	536511
SRR13739754	WGS	PRJNA695570	B	1-6 months	-	Female	USA	5255290	4593715	4397294	6899	740125
SRR13739757	WGS	PRJNA695570	B	1-6 months	-	Female	USA	5220485	4562658	4365358	12194	687963
SRR13739799	WGS	PRJNA695570	B	1-6 months	-	Male	USA	2365647	1744297	1412596	13317	321102
SRR13739803	WGS	PRJNA695570	B	1-6 months	-	Female	USA	5100947	4456031	4285944	11594	839683
SRR13739805	WGS	PRJNA695570	B	1-6 months	-	Female	USA	2503579	2239700	2233108	12850	526614
SRR13739837	WGS	PRJNA695570	B	1-6 months	-	Female	USA	3710633	3188724	3148311	11949	639173
SRR13739840	WGS	PRJNA695570	B	1-6 months	-	Male	USA	2298614	2018314	1937664	11743	362732
SRR13739867	WGS	PRJNA695570	B	1-6 months	-	Female	USA	4340498	3636515	3248108	12960	649118
SRR13739872	WGS	PRJNA695570	B	1-6 months	-	Male	USA	3690943	3231757	3137988	11755	709561
SRR13739883	WGS	PRJNA695570	B	1-6 months	-	Female	USA	6058422	5168881	4866642	9689	855579
SRR13739927	WGS	PRJNA695570	B	1-6 months	-	Male	USA	4823864	4270412	2978298	12718	703800
SRR13739975	WGS	PRJNA695570	B	1-6 months	-	Female	USA	7123891	6135370	5445136	9770	1076845
SRR13739985	WGS	PRJNA695570	B	1-6 months	-	Male	USA	3342468	2958660	1779505	7391	304247
SRR13739994	WGS	PRJNA695570	B	1-6 months	-	Female	USA	6291868	5845661	5767157	11808	1156984
SRR13740000	WGS	PRJNA695570	B	1-6 months	-	Female	USA	6428310	6206544	4956436	13286	1384927
SRR13740001	WGS	PRJNA695570	B	1-6 months	-	Male	USA	5304642	4902923	4452331	14207	1187841
SRR13740012	WGS	PRJNA695570	B	1-6 months	-	Female	USA	4929957	4235367	4127225	12079	776851
SRR13740020	WGS	PRJNA695570	B	1-6 months	-	Female	USA	4822959	4284961	2971072	10330	548971
SRR13740050	WGS	PRJNA695570	B	1-6 months	-	Female	USA	3683854	3218459	3046714	13082	642039
SRR13740051	WGS	PRJNA695570	B	1-6 months	-	Female	USA	3403519	3086492	2966014	12175	554735
SRR13740053	WGS	PRJNA695570	B	1-6 months	-	Female	USA	4287267	3794152	3788653	11509	689980
SRR13740060	WGS	PRJNA695570	B	1-6 months	-	Male	USA	4801451	4079990	3723806	7567	562179
SRR13740090	WGS	PRJNA695570	B	1-6 months	-	Male	USA	4980963	4451644	3593741	12991	832039
SRR13740102	WGS	PRJNA695570	B	1-6 months	-	Male	USA	5250770	5063445	4208955	12805	877328
SRR13740116	WGS	PRJNA695570	B	1-6 months	-	Female	USA	5411658	4794752	4784541	12458	1192388
SRR13740130	WGS	PRJNA695570	B	1-6 months	-	Male	USA	7081548	6329486	6166550	10887	1058787
SRR13740154	WGS	PRJNA695570	B	1-6 months	-	Female	USA	4298137	3938723	3749166	11247	780718
SRR13740167	WGS	PRJNA695570	B	1-6 months	-	Female	USA	3021654	2631266	2410821	11235	477232
SRR13740168	WGS	PRJNA695570	B	1-6 months	-	Male	USA	2626213	2521611	2517306	13159	704373
SRR13740217	WGS	PRJNA695570	B	1-6 months	-	Male	USA	6330727	5643220	5525448	9350	884305
SRR13740234	WGS	PRJNA695570	B	1-6 months	-	Female	USA	7109587	6236347	5066646	12685	1050585
SRR13740246	WGS	PRJNA695570	B	1-6 months	-	Male	USA	2832268	2221620	1680007	12926	431022
SRR13740276	WGS	PRJNA695570	B	1-6 months	-	Male	USA	5509001	5028845	4994463	10630	969456
SRR13740283	WGS	PRJNA695570	B	1-6 months	-	Female	USA	7279402	6479645	6384272	10679	897167
SRR13740287	WGS	PRJNA695570	B	1-6 months	-	Male	USA	3907631	3528093	3412068	11823	643268
SRR13740296	WGS	PRJNA695570	B	1-6 months	-	Male	USA	7348223	6430111	5741188	12018	891471
SRR13740309	WGS	PRJNA695570	B	1-6 months	-	Female	USA	4013648	3684386	2772339	11950	634245
SRR13740315	WGS	PRJNA695570	B	1-6 months	-	Male	USA	7418049	6439715	4597208	9906	840973
SRR13740317	WGS	PRJNA695570	B	1-6 months	-	Male	USA	6984795	6084387	5373929	12564	1174179
SRR13740324	WGS	PRJNA695570	B	1-6 months	-	Female	USA	3075318	2708032	2683897	12887	472644
SRR13740338	WGS	PRJNA695570	B	1-6 months	-	Female	USA	2054906	1792402	1574597	13423	465901
SRR13740341	WGS	PRJNA695570	B	1-6 months	-	Male	USA	4165131	3650600	2547452	13046	856470
SRR13740364	WGS	PRJNA695570	B	1-6 months	-	Male	USA	3446843	3153651	2585833	12415	632106
SRR13740368	WGS	PRJNA695570	B	1-6 months	-	Female	USA	3530254	3231372	2885782	11461	549020
SRR13740370	WGS	PRJNA695570	B	1-6 months	-	Female	USA	3441655	3124928	2971289	11730	647451
SRR13740392	WGS	PRJNA695570	B	1-6 months	-	Female	USA	2719107	2502020	1987172	11317	422059
SRR13740400	WGS	PRJNA695570	B	1-6 months	-	Female	USA	4686312	4125098	4022070	12227	708268
SRR13740401	WGS	PRJNA695570	B	1-6 months	-	Male	USA	2499763	2147541	2058585	12317	450475
SRR13740411	WGS	PRJNA695570	B	1-6 months	-	Female	USA	3898848	3404272	3289603	13139	578502
SRR13740446	WGS	PRJNA695570	B	1-6 months	-	Male	USA	6680605	5879997	5789416	12714	893189
SRR13740447	WGS	PRJNA695570	B	1-6 months	-	Female	USA	3805792	3487946	3340268	12996	807739
SRR13740457	WGS	PRJNA695570	B	1-6 months	-	Male	USA	4089083	3785474	3664514	12435	965330
SRR13740467	WGS	PRJNA695570	B	1-6 months	-	Male	USA	6574788	5762595	3978296	9703	701124
SRR13740469	WGS	PRJNA695570	B	1-6 months	-	Male	USA	5633819	5017067	3940283	12234	1127925
SRR13740478	WGS	PRJNA695570	B	1-6 months	-	Female	USA	3787979	3429554	3414345	9407	749539
SRR13740492	WGS	PRJNA695570	B	1-6 months	-	Female	USA	6447514	5713839	4370166	10017	924888
SRR13773549	WGS	PRJNA633576	B	1-6 months	Breast milk	Male	USA	22346598	22334259	22214786	11975	1041250
SRR13773550	WGS	PRJNA633576	B	1-6 months	-	Male	USA	31687671	31668068	26030634	11957	1094344
SRR13773551	WGS	PRJNA633576	B	1-6 months	-	Male	USA	35613538	35599137	34497611	9110	919577
SRR13773552	WGS	PRJNA633576	B	1-6 months	-	Male	USA	25847575	25828823	25680165	12205	1226774
SRR13773553	WGS	PRJNA633576	B	1-6 months	Infant formula	Female	USA	22775797	22762864	22593017	11883	957318
SRR13773554	WGS	PRJNA633576	B	1-6 months	Breast milk	Female	USA	27867998	27850524	27715107	12192	1113590
SRR13773555	WGS	PRJNA633576	B	1-6 months	Infant formula	Male	USA	38749511	38730927	38395730	13221	1342500
SRR13773556	WGS	PRJNA633576	B	1-6 months	-	Male	USA	24938759	24927050	23373251	11660	1249173
SRR13773557	WGS	PRJNA633576	B	1-6 months	-	Female	USA	26307336	26296483	25799993	12383	1161947
SRR13773558	WGS	PRJNA633576	B	1-6 months	Infant formula	Female	USA	20976463	20963824	20334562	11622	1331296
SRR13773559	WGS	PRJNA633576	B	1-6 months	-	Female	USA	24511874	24500743	24289417	9423	977818
SRR13773560	WGS	PRJNA633576	B	1-6 months	Breast milk	Female	USA	27876258	27862445	26326505	12099	1068026
SRR13773561	WGS	PRJNA633576	B	1-6 months	-	Male	USA	24988960	24977251	24880006	10909	940241
SRR13773562	WGS	PRJNA633576	B	1-6 months	-	Female	USA	27559059	27547871	26893129	13102	1659509
SRR13773563	WGS	PRJNA633576	B	1-6 months	-	Male	USA	23163066	23148154	21165617	12045	1228825
SRR13773564	WGS	PRJNA633576	B	1-6 months	-	Male	USA	25514458	25498137	24601833	12754	1187951
SRR13773565	WGS	PRJNA633576	B	1-6 months	Breast milk	Female	USA	23838961	23826444	22072702	12741	1604592
SRR13773566	WGS	PRJNA633576	B	1-6 months	Breast milk	Male	USA	33607691	33592025	29303779	12298	1395458
SRR13773567	WGS	PRJNA633576	B	1-6 months	-	Male	USA	25722988	25709932	24599757	11243	1076721
SRR13773568	WGS	PRJNA633576	B	1-6 months	Infant formula	Male	USA	25358619	25342973	24168320	11507	1284195
SRR13773569	WGS	PRJNA633576	B	1-6 months	-	Male	USA	23024790	23007372	18239198	12174	1286989
SRR13773570	WGS	PRJNA633576	B	1-6 months	Breast milk	Male	USA	23603697	23593464	22783980	10335	978061
SRR13773571	WGS	PRJNA633576	B	1-6 months	Breast milk	Female	USA	27114445	27102021	27005127	12849	1169760
SRR13773572	WGS	PRJNA633576	B	1-6 months	Breast milk	Female	USA	23471494	23461508	23233134	11805	1370689
SRR13773573	WGS	PRJNA633576	B	1-6 months	Infant formula	Male	USA	27737774	27724804	27149750	12174	1119583
SRR13773574	WGS	PRJNA633576	B	1-6 months	Infant formula	Female	USA	29399833	29384166	26561398	12804	1208294
SRR13773575	WGS	PRJNA633576	B	1-6 months	-	Female	USA	29698718	29684015	29071145	9318	993954
SRR13773576	WGS	PRJNA633576	B	1-6 months	Infant formula	Female	USA	28959504	28944226	27488625	12938	1180986
SRR13773577	WGS	PRJNA633576	B	1-6 months	-	Male	USA	33160100	33141564	32768715	13006	1285813
SRR13773578	WGS	PRJNA633576	B	1-6 months	Breast milk	Male	USA	30708865	30693463	28554751	12642	1553449
SRR13773579	WGS	PRJNA633576	B	1-6 months	Breast milk	Male	USA	30360594	30343574	29987964	12881	1323299
SRR13773610	WGS	PRJNA633576	B	1-6 months	Infant formula	Female	USA	24626883	24612772	23775021	13384	1360443
SRR13773612	WGS	PRJNA633576	B	1-6 months	Breast milk	Female	USA	25651137	25635545	23138324	11302	1457914
SRR13773613	WGS	PRJNA633576	B	1-6 months	Breast milk	-	USA	25823228	25810475	22572645	13667	1600901
SRR13773614	WGS	PRJNA633576	B	1-6 months	Breast milk	Male	USA	26481612	26469008	24402736	13089	1762829
SRR13773615	WGS	PRJNA633576	B	1-6 months	Breast milk	Female	USA	24695117	24684812	22270019	11895	1620322
SRR13773616	WGS	PRJNA633576	B	1-6 months	Breast milk	Male	USA	39099544	39081848	35891893	12812	1594781
SRR13773617	WGS	PRJNA633576	B	1-6 months	Breast milk	Male	USA	7521289	7496424	3988413	12694	1187125
SRR13773618	WGS	PRJNA633576	B	1-6 months	Infant formula	Female	USA	24787265	24776001	23250130	9801	1590134
SRR13773619	WGS	PRJNA633576	B	1-6 months	Infant formula	Male	USA	27716804	27701887	26688386	12765	1204998
SRR13773620	WGS	PRJNA633576	B	1-6 months	-	Female	USA	25266146	25253745	22981450	11179	1231331
SRR13773621	WGS	PRJNA633576	B	1-6 months	Breast milk	Male	USA	31424847	31407484	31236113	14160	1809899
SRR13773623	WGS	PRJNA633576	B	1-6 months	Breast milk	Female	USA	18241197	18226742	15203391	12077	1706918
SRR13773624	WGS	PRJNA633576	B	1-6 months	Infant formula	Female	USA	25832997	25815943	25283711	11785	1511368
SRR13773625	WGS	PRJNA633576	B	1-6 months	-	Female	USA	39407193	39389040	38686692	12573	1615506
SRR13773626	WGS	PRJNA633576	B	1-6 months	Breast milk	Female	USA	30134295	30118803	28757608	11670	1377191
SRR13773633	WGS	PRJNA633576	B	1-6 months	-	Female	USA	30084802	30063845	25887531	10331	934950
SRR13773644	WGS	PRJNA633576	B	1-6 months	Breast milk	Male	USA	23346147	23336301	22527612	12455	1074982
SRR13773645	WGS	PRJNA633576	B	1-6 months	Breast milk	Female	USA	22210529	22199915	20346428	8905	977864
SRR13773646	WGS	PRJNA633576	B	1-6 months	Breast milk	Female	USA	28714530	28697362	28189158	12900	1343285
SRR13773647	WGS	PRJNA633576	B	1-6 months	Infant formula	Male	USA	36559970	36543184	32634194	10937	987556
SRR13773648	WGS	PRJNA633576	B	1-6 months	Breast milk	Female	USA	31791657	31778354	31174299	11932	1136203
SRR13773649	WGS	PRJNA633576	B	1-6 months	Infant formula	Male	USA	33373247	33357464	30529414	9302	965078
SRR13773650	WGS	PRJNA633576	B	1-6 months	Breast milk	Female	USA	33198353	33182939	29753943	10523	1263324
SRR13773651	WGS	PRJNA633576	B	1-6 months	Infant formula	Female	USA	22634990	22624659	21430804	12868	1172829
SRR13773652	WGS	PRJNA633576	B	1-6 months	-	Male	USA	27750861	27737930	27620679	12841	1181019
SRR13773653	WGS	PRJNA633576	B	1-6 months	Infant formula	Female	USA	26814002	26795604	22933875	10816	1626795
SRR13773654	WGS	PRJNA633576	B	1-6 months	-	Female	USA	29270854	29257667	27784149	10719	1309419
SRR13773655	WGS	PRJNA633576	B	1-6 months	Infant formula	Female	USA	30964597	30950497	27527647	12011	1299828
SRR13773656	WGS	PRJNA633576	B	1-6 months	Breast milk	Female	USA	23185037	23173250	22812697	10361	949151
SRR13773657	WGS	PRJNA633576	B	1-6 months	Infant formula	Male	USA	27521807	27510194	25391296	12083	1043990
SRR13773658	WGS	PRJNA633576	B	1-6 months	-	Female	USA	24576690	24562430	23131461	10059	1071390
SRR13773659	WGS	PRJNA633576	B	1-6 months	-	Female	USA	33115938	33102385	30186951	12159	1513152
SRR13773660	WGS	PRJNA633576	B	1-6 months	Breast milk	Male	USA	39338870	39324782	39120540	10445	1473891
SRR13773661	WGS	PRJNA633576	B	1-6 months	Infant formula	Female	USA	30261271	30247278	30067911	12358	1275073
SRR13773662	WGS	PRJNA633576	B	1-6 months	Breast milk	Female	USA	28075629	28064117	27969177	12317	1566121
SRR13773663	WGS	PRJNA633576	B	1-6 months	Infant formula	Male	USA	37484506	37465333	36896092	13035	1301942
SRR13773664	WGS	PRJNA633576	B	1-6 months	Breast milk	Male	USA	30540512	30526796	30248552	13177	1112098
SRR13773665	WGS	PRJNA633576	B	1-6 months	Breast milk	Male	USA	25738912	25725414	25528611	13841	1400996
SRR13773666	WGS	PRJNA633576	B	1-6 months	Breast milk	Female	USA	30263709	30249258	27933958	12165	1330676
SRR13773667	WGS	PRJNA633576	B	1-6 months	Infant formula	Female	USA	24636149	24621986	24201594	10891	943911
SRR13773668	WGS	PRJNA633576	B	1-6 months	Breast milk	Male	USA	29278494	29263266	26729916	13331	1281244
SRR13773669	WGS	PRJNA633576	B	1-6 months	Breast milk	Female	USA	26636462	26621342	26449146	12990	1271184
SRR13773670	WGS	PRJNA633576	B	1-6 months	Breast milk	Female	USA	21941633	21922480	19771332	12562	1330000
SRR13773695	WGS	PRJNA633576	B	1-6 months	-	Female	USA	16156084	16136864	13625450	12126	1322249
SRR13773708	WGS	PRJNA633576	B	1-6 months	-	Male	USA	23584742	23572751	23466795	11992	923274
SRR13773719	WGS	PRJNA633576	B	1-6 months	-	Male	USA	29102821	29087576	26748422	10916	879154
SRR13773730	WGS	PRJNA633576	B	1-6 months	Infant formula	Male	USA	28231237	28218160	27529009	13677	1052696
SRR13773742	WGS	PRJNA633576	B	1-6 months	Breast milk	Female	USA	39632600	39614462	37152332	12502	1107358
SRR13773753	WGS	PRJNA633576	B	1-6 months	-	Male	USA	23263102	23247373	19571690	12932	1253943
SRR13773773	WGS	PRJNA633576	B	1-6 months	Infant formula	Female	USA	29942687	29929421	28987813	8291	979358
SRR13773774	WGS	PRJNA633576	B	1-6 months	Breast milk	Female	USA	24143391	24122642	20672952	7375	999528
SRR13773775	WGS	PRJNA633576	B	1-6 months	Infant formula	Female	USA	30061883	30047680	29360830	12104	940003
SRR1910591	WGS	PRJNA231909	B	1-6 months	Breast milk	-	-	3974367	3749775	3629987	10503	483175
SRR1910615	WGS	PRJNA231909	B	1-6 months	Breast milk	-	-	3599068	3292102	3291988	13153	634106
SRR1910634	WGS	PRJNA231909	B	1-6 months	Infant formula	-	-	4414661	4222038	3413470	12633	546452
SRR1910638	WGS	PRJNA231909	B	1-6 months	Breast milk	-	-	3651687	3350982	3350853	13198	644381
SRR1910665	WGS	PRJNA231909	B	1-6 months	Infant formula	-	-	4341237	4146499	3341459	12604	534673
SRR1910711	WGS	PRJNA231909	B	1-6 months	Breast milk	-	-	3983727	3801007	2758479	11592	575969
SRR1915824	WGS	PRJNA231909	B	1-6 months	Infant formula	-	-	4372880	4178999	3433307	12561	545722
SRR1915870	WGS	PRJNA231909	B	1-6 months	Breast milk	-	-	3928059	3699207	3581568	10486	476720
SRR1915878	WGS	PRJNA231909	B	1-6 months	Breast milk	-	-	3925804	3701672	3606580	10432	477909
SRR1916016	WGS	PRJNA231909	B	1-6 months	Infant formula	-	-	4394730	4177228	4176547	9666	500529
SRR1916041	WGS	PRJNA231909	B	1-6 months	Breast milk	-	-	3939617	3756743	2727870	11634	570436
SRR1916059	WGS	PRJNA231909	B	1-6 months	Breast milk	-	-	3614081	3312043	3311959	13295	638811
SRR1916411	WGS	PRJNA231909	B	1-6 months	Breast milk	-	-	3917595	3734670	2870867	11592	586687
SRR1916820	WGS	PRJNA231909	B	1-6 months	Infant formula	-	-	4440508	4227562	4226905	9776	506764
SRR1918917	WGS	PRJNA231909	B	1-6 months	Infant formula	-	-	4391923	4179187	4178510	9716	500274
SRR4052021	WGS	PRJNA339914	B	1-6 months	-	Female	Italy	13700844	13700679	13700227	11833	1394279
SRR4052022	WGS	PRJNA339914	B	1-6 months	-	Male	Italy	16016933	16016714	16016618	11829	981310
SRR4052033	WGS	PRJNA339914	B	1-6 months	-	Male	Italy	16064387	16064142	16064044	12077	1668178
SRR4052038	WGS	PRJNA339914	B	1-6 months	-	Male	Italy	7092001	7091867	7091844	8648	1217864
SRR4052040	WGS	PRJNA339914	B	1-6 months	-	Male	Italy	11124965	11124763	11124695	12101	1061055
SRR4305032	WGS	PRJNA290380	B	1-6 months	-	-	Russia	6537692	5993292	4868320	10738	761844
SRR4305202	WGS	PRJNA290380	B	1-6 months	-	-	Finland	21374620	19293296	14031783	11329	319049
SRR4305205	WGS	PRJNA290380	B	1-6 months	-	-	Finland	5581656	3657696	3496404	10799	426227
SRR4305207	WGS	PRJNA290380	B	1-6 months	-	-	Finland	5814308	3895315	3538799	10720	421257
SRR4305340	WGS	PRJNA290380	B	1-6 months	-	-	Finland	11896464	9961376	8593491	10160	429060
SRR4305356	WGS	PRJNA290380	B	1-6 months	-	-	Russia	11102668	9854294	8539162	10854	792101
SRR4305361	WGS	PRJNA290380	B	1-6 months	-	-	Russia	10696184	8433261	8424099	11142	629151
SRR4305376	WGS	PRJNA290380	B	1-6 months	-	-	Finland	7024059	4475389	4319154	10931	801819
SRR4305403	WGS	PRJNA290380	B	1-6 months	-	-	Russia	8216282	6908476	6514729	12157	1029691
SRR4305405	WGS	PRJNA290380	B	1-6 months	-	-	Russia	35587781	29829147	24788212	13098	552060
SRR4305406	WGS	PRJNA290380	B	1-6 months	-	-	Russia	8753260	6255820	6244320	11969	588850
SRR4305407	WGS	PRJNA290380	B	1-6 months	-	-	Russia	10723650	7919694	7917476	11923	853702
SRR4305408	WGS	PRJNA290380	B	1-6 months	-	-	Russia	9284032	7720522	7720012	13514	341121
SRR4305409	WGS	PRJNA290380	B	1-6 months	-	-	Russia	9976362	7861593	7860236	12015	629095
SRR4305414	WGS	PRJNA290380	B	1-6 months	-	-	Russia	13102871	9580179	8484251	12053	733225
SRR4305488	WGS	PRJNA290380	B	1-6 months	-	-	Russia	9550145	8449007	7579725	9773	491214
SRR4305496	WGS	PRJNA290380	B	1-6 months	-	-	Russia	7571060	7206216	6217643	10350	455117
SRR4305508	WGS	PRJNA290380	B	1-6 months	-	-	Russia	10982180	9956841	8938593	11885	887615
SRR4305515	WGS	PRJNA290380	B	1-6 months	-	-	Russia	10547704	9658459	8600388	10935	620886
SRR4408022	WGS	PRJNA290380	B	1-6 months	-	-	Finland	7802034	6282165	5374764	12789	1020024
SRR4408037	WGS	PRJNA290380	B	1-6 months	-	-	Estonia	10294846	8955482	8612968	11636	862558
SRR4408040	WGS	PRJNA290380	B	1-6 months	-	-	Estonia	10617620	8572878	7548188	12711	671717
SRR4408041	WGS	PRJNA290380	B	1-6 months	-	-	Estonia	7776146	5723555	4702680	9114	534504
SRR4408048	WGS	PRJNA290380	B	1-6 months	-	-	Estonia	7080270	5306534	3917965	10732	430046
SRR4408049	WGS	PRJNA290380	B	1-6 months	-	-	Finland	10085618	8654427	8653207	6348	457505
SRR4408051	WGS	PRJNA290380	B	1-6 months	-	-	Estonia	14893494	12758862	12242662	9775	461531
SRR4408052	WGS	PRJNA290380	B	1-6 months	-	-	Finland	18373307	16204566	15945623	11094	352009
SRR4408056	WGS	PRJNA290380	B	1-6 months	-	-	Estonia	3975868	2598999	2046629	13394	395594
SRR4408057	WGS	PRJNA290380	B	1-6 months	-	-	Finland	7703540	6571877	6213489	6119	551910
SRR4408059	WGS	PRJNA290380	B	1-6 months	-	-	Finland	20665338	17790952	16324508	12581	526901
SRR4408064	WGS	PRJNA290380	B	1-6 months	-	-	Estonia	7795451	5269403	4906287	12639	701949
SRR4408065	WGS	PRJNA290380	B	1-6 months	-	-	Estonia	11294407	9088827	7827580	11370	525141
SRR4408067	WGS	PRJNA290380	B	1-6 months	-	-	Finland	14469322	11719564	11199650	9198	625338
SRR4408072	WGS	PRJNA290380	B	1-6 months	-	-	Estonia	16817604	10961984	10960910	11660	712515
SRR4408073	WGS	PRJNA290380	B	1-6 months	-	-	Estonia	12661995	9818512	9814609	11439	802064
SRR4408074	WGS	PRJNA290380	B	1-6 months	-	-	Estonia	25103433	19499194	18305734	8789	672027
SRR4408075	WGS	PRJNA290380	B	1-6 months	-	-	Finland	8978811	7520454	6478630	12608	875437
SRR4408077	WGS	PRJNA290380	B	1-6 months	-	-	Estonia	16926389	14496208	14279266	12616	535475
SRR4408081	WGS	PRJNA290380	B	1-6 months	-	-	Estonia	15188226	12814928	10944141	6761	562374
SRR4408082	WGS	PRJNA290380	B	1-6 months	-	-	Finland	3603246	2588218	1907818	9298	377986
SRR4408084	WGS	PRJNA290380	B	1-6 months	-	-	Finland	15489000	12139744	11588343	12491	1265976
SRR4408085	WGS	PRJNA290380	B	1-6 months	-	-	Finland	20511193	17046017	16595514	13204	576917
SRR4408086	WGS	PRJNA290380	B	1-6 months	-	-	Estonia	9537348	7895533	6886813	10891	614442
SRR4408087	WGS	PRJNA290380	B	1-6 months	-	-	Finland	7787664	5745328	4736783	10128	567914
SRR4408092	WGS	PRJNA290380	B	1-6 months	-	-	Finland	5752276	4082385	3498925	12048	952014
SRR4408095	WGS	PRJNA290380	B	1-6 months	-	-	Estonia	16394529	13900989	13223720	8206	548151
SRR4408100	WGS	PRJNA290380	B	1-6 months	-	-	Finland	8587791	6943696	4713037	3911	514724
SRR4408101	WGS	PRJNA290380	B	1-6 months	-	-	Estonia	5474701	4370286	3794012	11708	735420
SRR4408103	WGS	PRJNA290380	B	1-6 months	-	-	Estonia	12717308	9814365	9142294	9771	707939
SRR4408104	WGS	PRJNA290380	B	1-6 months	-	-	Estonia	13974997	11288337	10451180	12247	763874
SRR4408106	WGS	PRJNA290380	B	1-6 months	-	-	Finland	15644046	13414125	11874773	6908	572471
SRR4408108	WGS	PRJNA290380	B	1-6 months	-	-	Finland	4960191	3635532	2992651	11693	403348
SRR4408117	WGS	PRJNA290380	B	1-6 months	-	-	Estonia	18079474	15058967	13069100	10256	703990
SRR4408123	WGS	PRJNA290380	B	1-6 months	-	-	Finland	7390536	5596330	4763773	11615	653867
SRR4408125	WGS	PRJNA290380	B	1-6 months	-	-	Finland	17651106	14988425	13191766	4855	525802
SRR4408127	WGS	PRJNA290380	B	1-6 months	-	-	Estonia	22026859	18788143	18066734	10030	567340
SRR4408130	WGS	PRJNA290380	B	1-6 months	-	-	Finland	8634436	6449232	5384327	5738	555464
SRR4408131	WGS	PRJNA290380	B	1-6 months	-	-	Estonia	9402945	7173868	6075142	12082	825592
SRR4408134	WGS	PRJNA290380	B	1-6 months	-	-	Finland	19462898	14005177	12074626	12925	644117
SRR4408139	WGS	PRJNA290380	B	1-6 months	-	-	Estonia	6816553	5457925	4128687	11530	472243
SRR4408146	WGS	PRJNA290380	B	1-6 months	-	-	Finland	3443380	2655719	2384693	12150	329254
SRR4408148	WGS	PRJNA290380	B	1-6 months	-	-	Finland	9083410	5823281	5822269	9542	607563
SRR4408149	WGS	PRJNA290380	B	1-6 months	-	-	Finland	23492978	17286067	15789545	11492	878047
SRR4408152	WGS	PRJNA290380	B	1-6 months	-	-	Finland	25946554	23801363	23786985	12621	1063378
SRR4408156	WGS	PRJNA290380	B	1-6 months	-	-	Finland	4547688	2815133	2795840	9990	331279
SRR4408159	WGS	PRJNA290380	B	1-6 months	-	-	Finland	21129992	17950604	17882398	9203	479511
SRR4408161	WGS	PRJNA290380	B	1-6 months	-	-	Finland	2783677	2090093	1749628	13047	340506
SRR4408162	WGS	PRJNA290380	B	1-6 months	-	-	Finland	4690997	2677789	2677033	12408	618697
SRR4408166	WGS	PRJNA290380	B	1-6 months	-	-	Finland	6699674	4252653	4250464	10995	480395
SRR4408175	WGS	PRJNA290380	B	1-6 months	-	-	Finland	4505928	2565315	2409641	10227	475581
SRR4408177	WGS	PRJNA290380	B	1-6 months	-	-	Estonia	4963574	2825231	2813579	11979	571890
SRR4408181	WGS	PRJNA290380	B	1-6 months	-	-	Finland	9074886	8116485	3707002	12900	590868
SRR4408182	WGS	PRJNA290380	B	1-6 months	-	-	Estonia	6384042	3956003	3691721	8162	620020
SRR4408185	WGS	PRJNA290380	B	1-6 months	-	-	Estonia	6817850	4377974	3967620	10610	632633
SRR4408188	WGS	PRJNA290380	B	1-6 months	-	-	Finland	6863025	4472931	4410604	12379	814927
SRR4408193	WGS	PRJNA290380	B	1-6 months	-	-	Estonia	3115155	1821048	1663092	11875	426946
SRR4408197	WGS	PRJNA290380	B	1-6 months	-	-	Estonia	4534368	2265082	2146630	12714	436577
SRR4408199	WGS	PRJNA290380	B	1-6 months	-	-	Estonia	6693919	3912572	3648026	12283	718057
SRR4408201	WGS	PRJNA290380	B	1-6 months	-	-	Finland	7366843	4736312	4736115	10158	532597
SRR4408202	WGS	PRJNA290380	B	1-6 months	-	-	Estonia	2360845	1739979	1563684	12248	430036
SRR4408203	WGS	PRJNA290380	B	1-6 months	-	-	Finland	5932818	3520586	3246814	12865	585299
SRR4408204	WGS	PRJNA290380	B	1-6 months	-	-	Finland	4286187	2755792	2754841	10772	335103
SRR4408205	WGS	PRJNA290380	B	1-6 months	-	-	Finland	8410740	5540703	5093411	9985	495873
SRR4408214	WGS	PRJNA290380	B	1-6 months	-	-	Finland	5721477	3742606	3693588	10252	428029
SRR5273888	WGS	PRJNA352475	B	1-6 months	-	-	Italy	25813679	25359573	25359388	12218	1235004
SRR5273917	WGS	PRJNA352475	B	1-6 months	-	-	Italy	15374134	15265320	15265279	12258	1123970
SRR5273956	WGS	PRJNA352475	B	1-6 months	-	-	Italy	13546510	13417515	13417484	11836	1492015
SRR5273963	WGS	PRJNA352475	B	1-6 months	-	-	Italy	22830453	22504980	22504927	11410	1558568
SRR5273989	WGS	PRJNA352475	B	1-6 months	-	-	Italy	9432813	9315188	9315153	8667	909440
SRR5273997	WGS	PRJNA352475	B	1-6 months	-	-	Italy	12136046	12053078	12052248	11962	1153502
SRR5274006	WGS	PRJNA352475	B	1-6 months	-	-	Italy	29086882	28728928	28728868	12641	875798
SRR5274014	WGS	PRJNA352475	B	1-6 months	-	-	Italy	6833190	6551883	6183487	12079	953542
SRR5274034	WGS	PRJNA352475	B	1-6 months	-	-	Italy	12861169	12768735	12768069	12008	1150191
SRR5274043	WGS	PRJNA352475	B	1-6 months	-	-	Italy	11607309	11517077	11516832	12459	1103932
SRR5274049	WGS	PRJNA352475	B	1-6 months	-	-	Italy	12496950	12443695	12443674	8841	950469
SRR5274059	WGS	PRJNA352475	B	1-6 months	-	-	Italy	13185438	13129330	13129308	11095	1203476
SRR5274068	WGS	PRJNA352475	B	1-6 months	-	-	Italy	23380775	23124992	23116459	10669	1050730
SRR6795023	WGS	PRJNA436562	B	1-6 months	-	-	Bangladesh	20845831	20576911	20568742	13286	1118262
SRR6795024	WGS	PRJNA436562	B	1-6 months	-	-	Bangladesh	25715076	25429645	24830922	12986	1013468
SRR6795026	WGS	PRJNA436562	B	1-6 months	-	-	Bangladesh	17845300	17633432	17629358	12884	1071446
SRR6795027	WGS	PRJNA436562	B	1-6 months	-	-	Bangladesh	16380210	16268211	15217156	12522	827273
SRR6795028	WGS	PRJNA436562	B	1-6 months	-	-	Bangladesh	19636243	19470668	19464339	12844	1029541
SRR6795029	WGS	PRJNA436562	B	1-6 months	-	-	Bangladesh	15077876	14979767	14519758	12844	979110
SRR6795030	WGS	PRJNA436562	B	1-6 months	-	-	Bangladesh	20788378	20518873	15289928	12901	1450392
SRR6795031	WGS	PRJNA436562	B	1-6 months	-	-	Bangladesh	20918779	20674799	20654317	12500	1883484
SRR6795032	WGS	PRJNA436562	B	1-6 months	-	-	Bangladesh	18583770	18429489	14638771	10916	1449588
SRR6795033	WGS	PRJNA436562	B	1-6 months	-	-	Bangladesh	17466203	17340448	13832898	12358	1312412
SRR6795034	WGS	PRJNA436562	B	1-6 months	-	-	Bangladesh	17060815	16869889	16801214	12623	522521
SRR6795035	WGS	PRJNA436562	B	1-6 months	-	-	Bangladesh	17279551	17203275	17197777	13122	1155193
SRR6795036	WGS	PRJNA436562	B	1-6 months	-	-	Bangladesh	22937547	22777432	22751658	12988	861731
SRR6795037	WGS	PRJNA436562	B	1-6 months	-	-	Bangladesh	17075871	16906431	15872737	12248	1065074
SRR6795038	WGS	PRJNA436562	B	1-6 months	-	-	Bangladesh	17842489	17766716	17762143	12852	1096718
SRR6795039	WGS	PRJNA436562	B	1-6 months	-	-	Bangladesh	20289114	20200980	20194981	12959	1003281
SRR6795040	WGS	PRJNA436562	B	1-6 months	-	-	Bangladesh	15028195	14988981	6354485	12045	1080434
SRR6795041	WGS	PRJNA436562	B	1-6 months	-	-	Bangladesh	17362608	17295987	10676616	12877	1229153
SRR6795042	WGS	PRJNA436562	B	1-6 months	-	-	Bangladesh	13661611	13595497	8118806	11957	1309281
SRR6795043	WGS	PRJNA436562	B	1-6 months	-	-	Bangladesh	14334743	14279882	10562568	11694	1332779
SRR6795045	WGS	PRJNA436562	B	1-6 months	-	-	Bangladesh	13664712	13602815	12144460	12471	1018206
SRR6795046	WGS	PRJNA436562	B	1-6 months	-	-	Bangladesh	21614107	21473674	13777826	11531	1465364
SRR6795047	WGS	PRJNA436562	B	1-6 months	-	-	Bangladesh	14836311	14772213	13477845	12695	1451741
SRR6795048	WGS	PRJNA436562	B	1-6 months	-	-	Bangladesh	24536103	24211904	24205259	12743	1095234
SRR6795049	WGS	PRJNA436562	B	1-6 months	-	-	Bangladesh	23735806	23439213	23416405	13058	1066864
SRR6795050	WGS	PRJNA436562	B	1-6 months	-	-	Bangladesh	19523131	19371674	19362772	12992	1016353
SRR6795051	WGS	PRJNA436562	B	1-6 months	-	-	Bangladesh	24539514	24434597	24422799	12609	922250
SRR6795052	WGS	PRJNA436562	B	1-6 months	-	-	Bangladesh	19583188	19484561	19477351	12788	945351
SRR6795057	WGS	PRJNA436562	B	1-6 months	-	-	Bangladesh	20686340	20364079	20304355	11867	1209254
SRR6795058	WGS	PRJNA436562	B	1-6 months	-	-	Bangladesh	18568806	18409233	18401370	13087	1002444
SRR6795060	WGS	PRJNA436562	B	1-6 months	-	-	Bangladesh	22592569	22270295	22260961	12978	1104119
SRR7217478	WGS	PRJNA473126	B	1-6 months	Breast milk	Male	USA	3144864	2684818	2684394	13813	798737
SRR7217481	WGS	PRJNA473126	B	1-6 months	Breast milk	Male	USA	18911803	15721278	15170827	12577	846156
SRR7217482	WGS	PRJNA473126	B	1-6 months	Breast milk	Male	USA	16317261	13442871	12897561	12583	1371378
SRR7217483	WGS	PRJNA473126	B	1-6 months	Breast milk	Male	USA	5572034	4639058	4477149	12528	772600
SRR7217485	WGS	PRJNA473126	B	1-6 months	Breast milk	Male	USA	3117286	2588707	2495453	12165	458516
SRR7217488	WGS	PRJNA473126	B	1-6 months	Breast milk	Female	USA	4138381	3506823	3228502	12594	657814
SRR7217489	WGS	PRJNA473126	B	1-6 months	Breast milk	Female	USA	2339846	1955098	1954856	13016	393268
SRR7217491	WGS	PRJNA473126	B	1-6 months	Breast milk	Female	USA	4407038	3581395	3580817	12810	827564
SRR7217492	WGS	PRJNA473126	B	1-6 months	Breast milk	Female	USA	5233242	4340727	4080470	12926	819532
SRR7217493	WGS	PRJNA473126	B	1-6 months	Breast milk	Female	USA	5787216	4850656	4349795	12234	849474
SRR7217494	WGS	PRJNA473126	B	1-6 months	Breast milk	Female	USA	3259212	2842430	2764206	11786	510121
SRR7217495	WGS	PRJNA473126	B	1-6 months	-	Female	USA	5811494	4913172	3096614	11816	627090
SRR7217497	WGS	PRJNA473126	B	1-6 months	-	Male	USA	4108849	3722083	3491849	9999	664844
SRR7217498	WGS	PRJNA473126	B	1-6 months	-	Male	USA	5952532	4730950	4607603	11625	942851
SRR7217499	WGS	PRJNA473126	B	1-6 months	-	Male	USA	4275916	3554442	3119894	11732	664135
SRR7217501	WGS	PRJNA473126	B	1-6 months	-	Male	USA	5220505	4820514	4569196	10737	826756
SRR7217502	WGS	PRJNA473126	B	1-6 months	-	Male	USA	3090096	2824495	2666047	11173	445379
SRR7217504	WGS	PRJNA473126	B	1-6 months	-	Male	USA	35661268	28690361	26385889	9646	976473
SRR7217505	WGS	PRJNA473126	B	1-6 months	Infant formula	Male	USA	5072877	4659837	4393215	11996	939270
SRR7217506	WGS	PRJNA473126	B	1-6 months	-	Female	USA	6255102	5239169	2966890	12089	584528
SRR7217507	WGS	PRJNA473126	B	1-6 months	-	Female	USA	5117312	4207583	3178108	11832	614744
SRR7217508	WGS	PRJNA473126	B	1-6 months	-	Female	USA	3207706	2748084	2511962	12126	456110
SRR7217514	WGS	PRJNA473126	B	1-6 months	Infant formula	Male	USA	4496470	4125244	3556900	12738	687247
SRR7217515	WGS	PRJNA473126	B	1-6 months	Infant formula	Male	USA	4774496	3991512	3839259	12521	792692
SRR7217516	WGS	PRJNA473126	B	1-6 months	Infant formula	Male	USA	4001903	3341897	3279783	12866	638744
SRR7217518	WGS	PRJNA473126	B	1-6 months	Infant formula	Male	USA	5040626	4284556	3848646	12878	754041
SRR7217519	WGS	PRJNA473126	B	1-6 months	Infant formula	Male	USA	2166589	1732783	1675062	13535	364852
SRR7217520	WGS	PRJNA473126	B	1-6 months	Infant formula	Male	USA	2070755	1688808	1649973	13808	341861
SRR7217523	WGS	PRJNA473126	B	1-6 months	Infant formula	Female	USA	4156556	3488456	3417607	12540	665263
SRR7217524	WGS	PRJNA473126	B	1-6 months	Infant formula	Female	USA	4641734	3853515	3852935	10910	707161
SRR7217526	WGS	PRJNA473126	B	1-6 months	Infant formula	Female	USA	2637216	2283020	2282709	10444	414213
SRR7217528	WGS	PRJNA473126	B	1-6 months	Infant formula	Male	USA	7647929	6357594	6356698	8422	1576857
SRR7217529	WGS	PRJNA473126	B	1-6 months	Infant formula	Male	USA	3630451	3020316	3019832	11845	618475
SRR7217530	WGS	PRJNA473126	B	1-6 months	Infant formula	Male	USA	3802724	3110118	3033562	11770	688440
SRR7217531	WGS	PRJNA473126	B	1-6 months	Infant formula	Male	USA	6089731	5528054	5154909	11668	935456
SRR7217533	WGS	PRJNA473126	B	1-6 months	Infant formula	Male	USA	3848907	3547951	3547338	11844	681339
SRR7217534	WGS	PRJNA473126	B	1-6 months	-	Female	USA	3369426	2891660	2891259	12620	512850
SRR7217535	WGS	PRJNA473126	B	1-6 months	-	Female	USA	16381503	13802662	13630573	12580	820892
SRR7217537	WGS	PRJNA473126	B	1-6 months	-	Female	USA	4117616	3434377	3308572	12572	578154
SRR7217539	WGS	PRJNA473126	B	1-6 months	-	Female	USA	8929893	7151367	6956297	12109	788221
SRR7217540	WGS	PRJNA473126	B	1-6 months	Breast milk	Female	USA	4746878	3718185	3540861	11204	613925
SRR7217542	WGS	PRJNA473126	B	1-6 months	-	Female	USA	4520133	3815592	3815091	12724	624365
SRR7217546	WGS	PRJNA473126	B	1-6 months	Breast milk	Female	USA	4811841	3904273	3903627	12696	1011315
SRR7217547	WGS	PRJNA473126	B	1-6 months	Breast milk	Female	USA	6473030	5498382	5497392	13464	1053597
SRR7217548	WGS	PRJNA473126	B	1-6 months	Breast milk	Female	USA	15464829	13093502	12662027	13423	1134832
SRR7217549	WGS	PRJNA473126	B	1-6 months	Breast milk	Female	USA	5312169	4457062	4456275	13176	963301
SRR7217552	WGS	PRJNA473126	B	1-6 months	-	Female	USA	3029467	2571537	2149774	11323	551769
SRR7217555	WGS	PRJNA473126	B	1-6 months	Infant formula	Male	USA	5970588	4801735	4801003	12419	1307229
SRR7217558	WGS	PRJNA473126	B	1-6 months	Infant formula	Male	USA	5272101	4274784	4093100	11947	681069
SRR7217559	WGS	PRJNA473126	B	1-6 months	Infant formula	Male	USA	4623514	3893483	3650414	11942	728255
SRR7217560	WGS	PRJNA473126	B	1-6 months	Infant formula	Male	USA	5105747	4481041	4037018	12475	880424
SRR7217561	WGS	PRJNA473126	B	1-6 months	Infant formula	Male	USA	3180957	2719376	2520011	11169	383553
SRR7217563	WGS	PRJNA473126	B	1-6 months	-	Male	USA	4591251	3663880	3542606	12512	732798
SRR7217566	WGS	PRJNA473126	B	1-6 months	-	Female	USA	5136145	4351259	4350477	12310	792929
SRR7217569	WGS	PRJNA473126	B	1-6 months	-	Female	USA	3704031	3066885	3026531	12722	639545
SRR7217571	WGS	PRJNA473126	B	1-6 months	-	Female	USA	4075559	3283516	3282951	13163	718299
SRR7217572	WGS	PRJNA473126	B	1-6 months	-	Female	USA	2457028	2168218	2073262	12393	490943
SRR7217573	WGS	PRJNA473126	B	1-6 months	-	Female	USA	4432114	3767884	3767117	12143	678020
SRR7217575	WGS	PRJNA473126	B	1-6 months	-	Female	USA	2853304	2470424	2377085	11992	429643
SRR7217577	WGS	PRJNA473126	B	1-6 months	-	Female	USA	6910721	5665450	5459532	12122	1178973
SRR7217578	WGS	PRJNA473126	B	1-6 months	-	Female	USA	4609388	3927159	3550665	13073	763910
SRR7217579	WGS	PRJNA473126	B	1-6 months	-	Female	USA	5648591	4997661	4846313	13183	943081
SRR7217581	WGS	PRJNA473126	B	1-6 months	-	Female	USA	1971473	1662760	1589873	12085	379821
SRR7217583	WGS	PRJNA473126	B	1-6 months	-	Female	USA	4237947	3589393	3529721	12984	755646
SRR7217586	WGS	PRJNA473126	B	1-6 months	-	Male	USA	3163361	2842482	2274019	12556	467863
SRR7217587	WGS	PRJNA473126	B	1-6 months	-	Male	USA	3849441	3288099	2481624	12444	479327
SRR7217588	WGS	PRJNA473126	B	1-6 months	-	Male	USA	2712648	2226946	1946199	12351	362181
SRR7217589	WGS	PRJNA473126	B	1-6 months	-	Female	USA	2561718	2064311	2063934	12357	411737
SRR7217592	WGS	PRJNA473126	B	1-6 months	-	Male	USA	2804147	2281280	2280936	12402	430729
SRR7217597	WGS	PRJNA473126	B	1-6 months	Infant formula	Male	USA	6709951	6050892	5792311	13079	987879
SRR7217598	WGS	PRJNA473126	B	1-6 months	Infant formula	Male	USA	4760617	3878263	3877553	12446	731186
SRR7217599	WGS	PRJNA473126	B	1-6 months	Infant formula	Male	USA	4833063	3895693	3895017	12366	807931
SRR7217601	WGS	PRJNA473126	B	1-6 months	Infant formula	Male	USA	4397077	4041017	3880758	12257	902249
SRR7217602	WGS	PRJNA473126	B	1-6 months	Infant formula	Male	USA	4601580	4096541	3992435	11607	744508
SRR7217603	WGS	PRJNA473126	B	1-6 months	Infant formula	Male	USA	4490259	3856464	2654544	12062	439436
SRR7217604	WGS	PRJNA473126	B	1-6 months	Infant formula	Male	USA	5753536	4900921	3408108	11656	640584
SRR7217606	WGS	PRJNA473126	B	1-6 months	Breast milk	Male	USA	3672745	3007351	2917657	11746	518838
SRR7217611	WGS	PRJNA473126	B	1-6 months	Breast milk	Male	USA	4255932	3563982	3254948	12479	728712
SRR7217613	WGS	PRJNA473126	B	1-6 months	Breast milk	Male	USA	4926987	4117216	3987818	11782	694533
SRR7217614	WGS	PRJNA473126	B	1-6 months	Breast milk	Male	USA	9533350	7602119	6109132	12346	1015045
SRR7217615	WGS	PRJNA473126	B	1-6 months	-	Male	USA	16716819	13212584	13048496	12480	1026845
SRR7217616	WGS	PRJNA473126	B	1-6 months	Infant formula	Male	USA	3969308	3659046	3543971	12605	667494
SRR7217617	WGS	PRJNA473126	B	1-6 months	Infant formula	Male	USA	3255692	2562803	1740750	11989	419794
SRR7217620	WGS	PRJNA473126	B	1-6 months	-	Male	USA	5389542	4972061	4813820	11771	824451
SRR7217621	WGS	PRJNA473126	B	1-6 months	-	Male	USA	3995260	3389735	3343767	12820	630577
SRR7217622	WGS	PRJNA473126	B	1-6 months	-	Male	USA	13793508	12270074	12017364	12845	940860
SRR7217623	WGS	PRJNA473126	B	1-6 months	Infant formula	Male	USA	5032136	4683116	4419731	8432	717833
SRR7217625	WGS	PRJNA473126	B	1-6 months	Infant formula	Male	USA	6781017	6156247	5683741	13073	947220
SRR7217626	WGS	PRJNA473126	B	1-6 months	-	Male	USA	4862416	4413941	4292378	12602	786470
SRR7217627	WGS	PRJNA473126	B	1-6 months	Infant formula	Male	USA	7039227	5894637	5603421	12909	920584
SRR7217628	WGS	PRJNA473126	B	1-6 months	Infant formula	Male	USA	6458239	5898490	5673767	12456	872291
SRR7217629	WGS	PRJNA473126	B	1-6 months	Infant formula	Male	USA	2938949	2468560	2468158	12137	486491
SRR7217630	WGS	PRJNA473126	B	1-6 months	Infant formula	Male	USA	5775256	5324759	5323784	10594	831529
SRR7217634	WGS	PRJNA473126	B	1-6 months	Infant formula	Male	USA	6088888	5651096	3999673	12948	827511
SRR7217637	WGS	PRJNA473126	B	1-6 months	-	Female	USA	5270037	4233570	4232918	13848	618069
SRR7217638	WGS	PRJNA473126	B	1-6 months	-	Female	USA	3321378	2856388	2856007	12547	571315
SRR7217639	WGS	PRJNA473126	B	1-6 months	-	Female	USA	6169645	5158807	5157949	12393	938840
SRR7217640	WGS	PRJNA473126	B	1-6 months	-	Female	USA	3918201	3382334	3381865	12562	683130
SRR7217645	WGS	PRJNA473126	B	1-6 months	Infant formula	Female	USA	5912914	4903710	3357205	12121	856542
SRR7217648	WGS	PRJNA473126	B	1-6 months	Infant formula	Female	USA	4180527	3637045	3248824	12361	659692
SRR7217649	WGS	PRJNA473126	B	1-6 months	-	Female	USA	5693171	4613448	3987475	11427	946084
SRR7217650	WGS	PRJNA473126	B	1-6 months	Infant formula	Female	USA	18959228	15776812	14914057	10357	1345543
SRR7217651	WGS	PRJNA473126	B	1-6 months	Infant formula	Female	USA	5292433	4343549	3916884	11302	665114
SRR7217652	WGS	PRJNA473126	B	1-6 months	Infant formula	Female	USA	4030529	3411270	3410564	11355	649769
SRR7217655	WGS	PRJNA473126	B	1-6 months	-	Female	USA	2452897	2234942	2234413	12762	425588
SRR7217662	WGS	PRJNA473126	B	1-6 months	-	Female	USA	4878772	4173251	4172652	13204	783884
SRR7217663	WGS	PRJNA473126	B	1-6 months	Infant formula	Female	USA	3600821	2930819	2870542	12965	544329
SRR7217664	WGS	PRJNA473126	B	1-6 months	Infant formula	Female	USA	3077716	2524763	2493964	13463	626068
SRR7217665	WGS	PRJNA473126	B	1-6 months	Infant formula	Female	USA	5673991	4591715	3404306	12149	712786
SRR7217666	WGS	PRJNA473126	B	1-6 months	Infant formula	Female	USA	4498295	3835909	3746450	12456	750171
SRR7217672	WGS	PRJNA473126	B	1-6 months	Infant formula	Male	USA	5885203	5466473	5148819	12445	857372
SRR7217673	WGS	PRJNA473126	B	1-6 months	Infant formula	Male	USA	4674752	4163467	3604519	12514	755612
SRR7217674	WGS	PRJNA473126	B	1-6 months	Infant formula	Male	USA	3524825	2964869	2812795	12523	528611
SRR7217675	WGS	PRJNA473126	B	1-6 months	Infant formula	Male	USA	3814407	3465220	3291969	12817	521022
SRR7217676	WGS	PRJNA473126	B	1-6 months	Infant formula	Male	USA	4834205	4193329	4004132	12192	786331
SRR7217677	WGS	PRJNA473126	B	1-6 months	Infant formula	Male	USA	5332162	4166669	3960893	12461	708217
SRR7217678	WGS	PRJNA473126	B	1-6 months	Infant formula	Male	USA	4647345	4266298	4023890	12693	719567
SRR7217680	WGS	PRJNA473126	B	1-6 months	Infant formula	Male	USA	5273599	4311884	4103592	12627	770646
SRR7217681	WGS	PRJNA473126	B	1-6 months	Infant formula	Female	USA	4390466	3635083	2979896	11540	620316
SRR7217682	WGS	PRJNA473126	B	1-6 months	Infant formula	Female	USA	3920549	3122393	2413227	11494	498131
SRR7217683	WGS	PRJNA473126	B	1-6 months	Infant formula	Female	USA	9634560	7887059	6013227	11596	1491395
SRR7217684	WGS	PRJNA473126	B	1-6 months	Infant formula	Female	USA	5792603	4706399	4395759	12281	1140674
SRR7217687	WGS	PRJNA473126	B	1-6 months	Breast milk	Female	USA	6511605	5570029	4154909	12320	1265358
SRR7217688	WGS	PRJNA473126	B	1-6 months	Infant formula	Female	USA	4710173	3779794	3585547	12124	872840
SRR7217689	WGS	PRJNA473126	B	1-6 months	Breast milk	Female	USA	4760260	3856726	3856195	12065	1147310
SRR7217691	WGS	PRJNA473126	B	1-6 months	-	Male	USA	5889244	4768936	4768218	12968	992380
SRR7217692	WGS	PRJNA473126	B	1-6 months	-	Male	USA	3162327	2656355	2479642	12176	402360
SRR7217697	WGS	PRJNA473126	B	1-6 months	Breast milk	Female	USA	4891893	3899928	3392229	12095	979654
SRR7217699	WGS	PRJNA473126	B	1-6 months	Breast milk	Female	USA	2490504	1958469	1958179	11921	459926
SRR7217700	WGS	PRJNA473126	B	1-6 months	Breast milk	Female	USA	5263316	4329532	3721321	11897	1154798
SRR7217702	WGS	PRJNA473126	B	1-6 months	-	Female	USA	3262563	2636827	2636390	12827	490166
SRR7217706	WGS	PRJNA473126	B	1-6 months	Infant formula	Female	USA	4574325	4307119	2440168	11031	597060
SRR7217710	WGS	PRJNA473126	B	1-6 months	Infant formula	Female	USA	3128963	2649191	2648683	12206	522699
SRR7217711	WGS	PRJNA473126	B	1-6 months	Infant formula	Female	USA	1958684	1598156	1597893	12200	423137
SRR7217712	WGS	PRJNA473126	B	1-6 months	Infant formula	Male	USA	4061142	3137605	2568729	12681	603479
SRR7217713	WGS	PRJNA473126	B	1-6 months	Infant formula	Male	USA	4040526	3471321	2867616	12486	616795
SRR7217716	WGS	PRJNA473126	B	1-6 months	Infant formula	Male	USA	3470887	2948320	2947915	11918	634771
SRR7217719	WGS	PRJNA473126	B	1-6 months	Infant formula	Male	USA	3300171	2682577	2682193	11318	486859
SRR7217720	WGS	PRJNA473126	B	1-6 months	Infant formula	Male	USA	4158893	3541249	2110428	11876	523246
SRR7217725	WGS	PRJNA473126	B	1-6 months	Infant formula	Male	USA	3978802	3241155	2706987	12091	702243
SRR7217726	WGS	PRJNA473126	B	1-6 months	Infant formula	Male	USA	5322551	4443234	3887026	12279	912149
SRR7217727	WGS	PRJNA473126	B	1-6 months	Infant formula	Male	USA	4446558	3906457	3612800	12632	717084
SRR7217728	WGS	PRJNA473126	B	1-6 months	Infant formula	Male	USA	3112271	2497211	2346543	12342	464775
SRR7217731	WGS	PRJNA473126	B	1-6 months	Infant formula	Male	USA	5131814	4620823	4559409	11228	746322
SRR7217733	WGS	PRJNA473126	B	1-6 months	Infant formula	Male	USA	7324996	6629758	6560821	10057	973953
SRR7217734	WGS	PRJNA473126	B	1-6 months	Infant formula	Male	USA	7807235	7150088	6551677	12023	1285058
SRR7217735	WGS	PRJNA473126	B	1-6 months	Infant formula	Male	USA	3090214	2492914	2403314	12027	694547
SRR7217736	WGS	PRJNA473126	B	1-6 months	Infant formula	Male	USA	4384137	3650491	3649918	11861	679339
SRR7217737	WGS	PRJNA473126	B	1-6 months	Infant formula	Male	USA	3317960	2969886	2969478	12659	630263
SRR7217738	WGS	PRJNA473126	B	1-6 months	Breast milk	Female	USA	4842816	3986589	3986006	12444	911748
SRR7217739	WGS	PRJNA473126	B	1-6 months	Breast milk	Female	USA	2708367	2220368	2220013	12058	456156
SRR7217740	WGS	PRJNA473126	B	1-6 months	Infant formula	Male	USA	4156207	3566648	3565931	12266	707514
SRR7217741	WGS	PRJNA473126	B	1-6 months	Breast milk	Female	USA	3969929	3436110	3435316	12702	740066
SRR7217742	WGS	PRJNA473126	B	1-6 months	Breast milk	Female	USA	5407654	4515735	4236438	12804	942686
SRR7217747	WGS	PRJNA473126	B	1-6 months	Infant formula	Male	USA	6648657	5954471	4281676	12713	834864
SRR7217749	WGS	PRJNA473126	B	1-6 months	Infant formula	Male	USA	2734003	2373260	1822359	12701	343114
SRR7217750	WGS	PRJNA473126	B	1-6 months	Infant formula	Male	USA	6171631	5477977	4923242	12233	907806
SRR7217751	WGS	PRJNA473126	B	1-6 months	Infant formula	Male	USA	5292464	4417018	4416280	12151	943380
SRR7217752	WGS	PRJNA473126	B	1-6 months	Infant formula	Male	USA	5928449	5535587	3751197	11740	714974
SRR7217754	WGS	PRJNA473126	B	1-6 months	-	Male	USA	5541588	4552559	4437537	12658	801049
SRR7217755	WGS	PRJNA473126	B	1-6 months	-	Male	USA	2887062	2417870	2417521	13256	484875
SRR7217757	WGS	PRJNA473126	B	1-6 months	Infant formula	Female	USA	2185039	1783279	1783013	12427	325899
SRR7217758	WGS	PRJNA473126	B	1-6 months	Infant formula	Female	USA	5681565	4621570	3990831	12169	981633
SRR7217760	WGS	PRJNA473126	B	1-6 months	Infant formula	Female	USA	3366284	2675518	2675103	11739	492584
SRR7217764	WGS	PRJNA473126	B	1-6 months	-	Male	USA	6857671	5920320	5919486	11472	731548
SRR7217765	WGS	PRJNA473126	B	1-6 months	Infant formula	Male	USA	4985094	3979350	3978676	12378	733755
SRR7217770	WGS	PRJNA473126	B	1-6 months	Infant formula	Female	USA	3972010	3681065	3201156	10559	766077
SRR7217771	WGS	PRJNA473126	B	1-6 months	Infant formula	Female	USA	5611479	4541964	4541262	11645	1007315
SRR7217773	WGS	PRJNA473126	B	1-6 months	Infant formula	Female	USA	3488798	3210958	3009673	12293	607142
SRR7217776	WGS	PRJNA473126	B	1-6 months	-	Male	USA	2555623	2198210	2197889	13403	510642
SRR7217778	WGS	PRJNA473126	B	1-6 months	Breast milk	Female	USA	3041529	2527705	2527320	13091	512630
SRR7217782	WGS	PRJNA473126	B	1-6 months	Infant formula	Male	USA	4991334	4286512	4285531	11952	961035
SRR7217783	WGS	PRJNA473126	B	1-6 months	Infant formula	Male	USA	2085794	1670409	1670117	12135	338339
SRR7217784	WGS	PRJNA473126	B	1-6 months	Infant formula	Male	USA	4089766	3725946	3274373	12372	908394
SRR7217791	WGS	PRJNA473126	B	1-6 months	-	Male	USA	3252627	2694021	1854874	11823	354544
SRR7217792	WGS	PRJNA473126	B	1-6 months	-	Male	USA	3001574	2451281	1748346	11513	324649
SRR7217793	WGS	PRJNA473126	B	1-6 months	-	Male	USA	3882598	3276391	2515319	12359	487809
SRR7217796	WGS	PRJNA473126	B	1-6 months	Breast milk	Male	USA	7713012	6401311	6378132	12610	983202
SRR7217800	WGS	PRJNA473126	B	1-6 months	Infant formula	Female	USA	4937997	4052742	3096140	11773	623801
SRR7217801	WGS	PRJNA473126	B	1-6 months	Infant formula	Female	USA	3146170	2584412	1862836	11277	587149
SRR7217802	WGS	PRJNA473126	B	1-6 months	Infant formula	Female	USA	5486337	5016599	4558226	11598	1084716
SRR7217803	WGS	PRJNA473126	B	1-6 months	Infant formula	Female	USA	5508154	5115036	3214722	11545	664528
SRR7217804	WGS	PRJNA473126	B	1-6 months	Infant formula	Female	USA	4632589	4344848	3924327	12604	895555
SRR7217809	WGS	PRJNA473126	B	1-6 months	-	Female	USA	3158616	2911510	2582062	9144	359993
SRR7217810	WGS	PRJNA473126	B	1-6 months	Breast milk	Female	USA	4449500	3802747	3801828	12874	821354
SRR7217812	WGS	PRJNA473126	B	1-6 months	-	Female	USA	4180791	3517672	3292932	11841	603363
SRR7217815	WGS	PRJNA473126	B	1-6 months	Infant formula	Male	USA	3890188	3279105	2741052	12902	554288
SRR7217816	WGS	PRJNA473126	B	1-6 months	Infant formula	Male	USA	8337283	6966846	5997721	12126	1080127
SRR7217817	WGS	PRJNA473126	B	1-6 months	Infant formula	Male	USA	2859209	2285223	2143239	12843	442705
SRR7217818	WGS	PRJNA473126	B	1-6 months	Infant formula	Male	USA	2302019	1899698	1899434	12326	551940
SRR7217820	WGS	PRJNA473126	B	1-6 months	Infant formula	Male	USA	3606366	2928927	2784121	12520	670331
SRR7217823	WGS	PRJNA473126	B	1-6 months	-	Female	USA	2913430	2410772	1877395	12276	378743
SRR7217824	WGS	PRJNA473126	B	1-6 months	-	Female	USA	2628373	2357748	2246681	12103	406482
SRR7217826	WGS	PRJNA473126	B	1-6 months	Infant formula	Male	USA	4135789	3676275	3489014	12466	875028
SRR7217827	WGS	PRJNA473126	B	1-6 months	Infant formula	Male	USA	7302800	6289577	6244609	11991	1100916
SRR7217828	WGS	PRJNA473126	B	1-6 months	Infant formula	Male	USA	3366921	2778430	2777897	10982	527835
SRR7217833	WGS	PRJNA473126	B	1-6 months	-	Female	USA	3939853	3194088	3080456	12438	607714
SRR7217836	WGS	PRJNA473126	B	1-6 months	-	Female	USA	4373496	3623831	3529441	12268	673324
SRR7217837	WGS	PRJNA473126	B	1-6 months	Infant formula	Male	USA	7142526	5946428	5844224	11919	954325
SRR7217839	WGS	PRJNA473126	B	1-6 months	Infant formula	Male	USA	7318302	6065800	5800732	12271	931617
SRR7217840	WGS	PRJNA473126	B	1-6 months	Infant formula	Male	USA	6032720	5021499	4835359	12397	861056
SRR7217841	WGS	PRJNA473126	B	1-6 months	Infant formula	Male	USA	3519079	2937630	2916705	12441	572670
SRR7217844	WGS	PRJNA473126	B	1-6 months	Infant formula	Male	USA	3363955	2760257	2642937	12395	498858
SRR7217845	WGS	PRJNA473126	B	1-6 months	-	Female	USA	4674903	3904187	3903610	12355	856521
SRR7217849	WGS	PRJNA473126	B	1-6 months	-	Female	USA	3301441	2655244	2592747	12628	554090
SRR7217850	WGS	PRJNA473126	B	1-6 months	-	Female	USA	2226548	1885722	1885410	12667	439484
SRR7217851	WGS	PRJNA473126	B	1-6 months	-	Female	USA	3038997	2572557	2572163	12527	557017
SRR7217856	WGS	PRJNA473126	B	1-6 months	-	Female	USA	3042764	2783411	2730247	12546	625547
SRR7217857	WGS	PRJNA473126	B	1-6 months	-	Male	USA	3765182	3065927	2816691	11837	500673
SRR7217858	WGS	PRJNA473126	B	1-6 months	-	Male	USA	3457148	2912564	2165052	12144	424144
SRR7217859	WGS	PRJNA473126	B	1-6 months	-	Male	USA	3191312	2552514	1804996	11272	343184
SRR7217861	WGS	PRJNA473126	B	1-6 months	-	Male	USA	3288484	2628826	1942671	12684	382895
SRR7217862	WGS	PRJNA473126	B	1-6 months	-	Male	USA	15205759	12726695	9146220	12590	1001756
SRR7217863	WGS	PRJNA473126	B	1-6 months	Breast milk	Male	USA	5678985	4871005	4276963	12531	898862
SRR7217868	WGS	PRJNA473126	B	1-6 months	Infant formula	Female	USA	2984413	2557216	2367421	11275	507685
SRR7217871	WGS	PRJNA473126	B	1-6 months	-	Female	USA	8195671	6947435	6623580	12306	750985
SRR7217873	WGS	PRJNA473126	B	1-6 months	-	Female	USA	4034336	3268609	3268098	12413	581328
SRR7217874	WGS	PRJNA473126	B	1-6 months	-	Female	USA	2735365	2339356	2338953	12352	428641
SRR7217875	WGS	PRJNA473126	B	1-6 months	-	Female	USA	5308333	4480057	4479349	12493	830217
SRR7217876	WGS	PRJNA473126	B	1-6 months	-	Female	USA	4190230	3661430	3621841	12500	670109
SRR7217877	WGS	PRJNA473126	B	1-6 months	Infant formula	Female	USA	3668339	2924770	2924355	11599	512218
SRR7217878	WGS	PRJNA473126	B	1-6 months	Infant formula	Female	USA	2608600	2192639	2192308	11228	404870
SRR7217879	WGS	PRJNA473126	B	1-6 months	-	Female	USA	3969830	3411063	3128055	12416	544869
SRR7217882	WGS	PRJNA473126	B	1-6 months	-	Female	USA	2766721	2315497	1874828	12067	333268
SRR7217883	WGS	PRJNA473126	B	1-6 months	-	Female	USA	9993542	9235399	8861632	12434	927385
SRR7217884	WGS	PRJNA473126	B	1-6 months	-	Female	USA	4421247	4087214	4038835	12467	731726
SRR7217888	WGS	PRJNA473126	B	1-6 months	Breast milk	Female	USA	5661307	4817524	4816292	13432	1034520
SRR7217891	WGS	PRJNA473126	B	1-6 months	Infant formula	Male	USA	7451801	6744444	6296479	12007	1094021
SRR7217892	WGS	PRJNA473126	B	1-6 months	Infant formula	Male	USA	4377604	3462760	3287571	11449	698361
SRR7217893	WGS	PRJNA473126	B	1-6 months	Infant formula	Male	USA	4518582	3823780	3005853	11681	677184
SRR7217894	WGS	PRJNA473126	B	1-6 months	Infant formula	Male	USA	5039457	3958184	3415969	11434	698068
SRR7217895	WGS	PRJNA473126	B	1-6 months	Infant formula	Male	USA	6465063	5965950	5629800	11288	931986
SRR7217899	WGS	PRJNA473126	B	1-6 months	-	Female	USA	4875092	4193790	4192651	12161	725480
SRR7217901	WGS	PRJNA473126	B	1-6 months	-	Female	USA	5638223	4792779	4056436	12056	755987
SRR7217902	WGS	PRJNA473126	B	1-6 months	Infant formula	Male	USA	6062806	4920756	3869238	12480	725074
SRR7217904	WGS	PRJNA473126	B	1-6 months	Infant formula	Male	USA	5299622	4473653	3890988	12209	744541
SRR7217905	WGS	PRJNA473126	B	1-6 months	Infant formula	Male	USA	4856765	4123040	3924783	12347	832839
SRR7217906	WGS	PRJNA473126	B	1-6 months	Infant formula	Male	USA	3720163	3199398	3083555	12210	581066
SRR7217908	WGS	PRJNA473126	B	1-6 months	Infant formula	Male	USA	1835119	1720334	1631847	12605	311208
SRR7217909	WGS	PRJNA473126	B	1-6 months	Infant formula	Male	USA	3661732	3143142	2334833	11242	436020
SRR7217912	WGS	PRJNA473126	B	1-6 months	-	Female	USA	8386836	6982926	6981562	12372	1017242
SRR7217915	WGS	PRJNA473126	B	1-6 months	-	Female	USA	5354006	4331580	4052326	9825	656662
SRR7217916	WGS	PRJNA473126	B	1-6 months	-	Female	USA	3108072	2618359	2617918	12381	498330
SRR7217917	WGS	PRJNA473126	B	1-6 months	-	Female	USA	3462398	2928293	2796321	11307	480187
SRR7217918	WGS	PRJNA473126	B	1-6 months	-	Female	USA	6145214	5462715	5050561	12680	686059
SRR7280791	WGS	PRJNA475246	B	1-6 months	-	Female	-	17681566	17166553	16177577	9775	449815
SRR7280797	WGS	PRJNA475246	B	1-6 months	-	Female	-	17108120	16569691	16546163	11723	689772
SRR7280800	WGS	PRJNA475246	B	1-6 months	-	Female	-	22129382	21342091	21341310	11530	701922
SRR7280801	WGS	PRJNA475246	B	1-6 months	-	Female	-	16285397	15727955	13705112	12067	1025700
SRR7280802	WGS	PRJNA475246	B	1-6 months	-	Female	-	22999287	22419563	18058941	10825	450515
SRR7280804	WGS	PRJNA475246	B	1-6 months	-	Male	-	16579116	16106212	16047620	10213	708735
SRR7280807	WGS	PRJNA475246	B	1-6 months	-	Female	-	14333658	13979728	13051814	9127	459425
SRR7280810	WGS	PRJNA475246	B	1-6 months	-	Female	-	21095057	20587329	16442659	8493	847309
SRR7280815	WGS	PRJNA475246	B	1-6 months	-	Female	-	21868288	21366554	18839545	8731	482829
SRR7280818	WGS	PRJNA475246	B	1-6 months	-	Female	-	22476400	21938312	21483104	11815	582729
SRR7280819	WGS	PRJNA475246	B	1-6 months	-	Female	-	13569153	13263147	13244702	11689	802428
SRR7280821	WGS	PRJNA475246	B	1-6 months	-	Male	-	18101993	17867151	16742325	11830	1033827
SRR7280822	WGS	PRJNA475246	B	1-6 months	-	Male	-	18130475	17609763	15085994	8852	1206074
SRR7280823	WGS	PRJNA475246	B	1-6 months	-	Female	-	17904369	17456487	16058972	10827	505091
SRR7280826	WGS	PRJNA475246	B	1-6 months	-	Female	-	17980494	17616223	15054727	12514	862619
SRR7280827	WGS	PRJNA475246	B	1-6 months	-	Male	-	14096261	13796434	12180657	11484	1258621
SRR7280838	WGS	PRJNA475246	B	1-6 months	-	Male	-	11263455	10980129	9659507	13034	628801
SRR7280839	WGS	PRJNA475246	B	1-6 months	-	Male	-	14933348	14541766	14153483	13074	620970
SRR7280841	WGS	PRJNA475246	B	1-6 months	-	Female	-	19976590	19469404	19468277	9243	757629
SRR7280843	WGS	PRJNA475246	B	1-6 months	-	Male	-	19538623	18921702	14372063	11015	837853
SRR7280847	WGS	PRJNA475246	B	1-6 months	-	Female	-	20530383	19956560	18430712	9106	400608
SRR7280848	WGS	PRJNA475246	B	1-6 months	-	Male	-	20486456	19820206	17418055	11390	1099034
SRR7280853	WGS	PRJNA475246	B	1-6 months	-	Female	-	17774642	17222927	15570643	9601	423316
SRR7280858	WGS	PRJNA475246	B	1-6 months	-	Male	-	23357664	23054265	18215837	11872	679711
SRR7280859	WGS	PRJNA475246	B	1-6 months	-	Female	-	22394068	21690517	20223290	12314	675914
SRR7280861	WGS	PRJNA475246	B	1-6 months	-	Female	-	16809767	16421585	15636456	10063	530967
SRR7280863	WGS	PRJNA475246	B	1-6 months	-	Female	-	25220638	24699289	22536659	10081	522828
SRR7280867	WGS	PRJNA475246	B	1-6 months	-	Male	-	26074330	25503808	25500876	11813	555879
SRR7280870	WGS	PRJNA475246	B	1-6 months	-	Male	-	24081071	23535945	23314224	11996	706264
SRR7280872	WGS	PRJNA475246	B	1-6 months	-	Female	-	12233647	11912009	8502570	11610	1177367
SRR7280876	WGS	PRJNA475246	B	1-6 months	-	Female	-	10850871	10662783	10420068	9040	535984
SRR7280879	WGS	PRJNA475246	B	1-6 months	-	Female	-	19487068	18463474	18006753	9819	476103
SRR7280881	WGS	PRJNA475246	B	1-6 months	-	Female	-	16865351	16420011	13241766	11263	694251
SRR7280883	WGS	PRJNA475246	B	1-6 months	-	Female	-	16274861	16036084	14697831	10650	498151
SRR7280891	WGS	PRJNA475246	B	1-6 months	-	Female	-	19015014	18385927	18048691	9840	446183
SRR7280906	WGS	PRJNA475246	B	1-6 months	-	Male	-	20339465	20028616	19553345	11551	805937
SRR7280908	WGS	PRJNA475246	B	1-6 months	-	Female	-	18359282	17819561	17770322	12415	530122
SRR7280916	WGS	PRJNA475246	B	1-6 months	-	Female	-	24957334	24278807	21710894	12971	663300
SRR7280928	WGS	PRJNA475246	B	1-6 months	-	Female	-	16556890	16090491	15617993	9455	411560
SRR7280933	WGS	PRJNA475246	B	1-6 months	-	Female	-	20640901	20106945	20105184	11000	883597
SRR7280934	WGS	PRJNA475246	B	1-6 months	-	Female	-	19969515	19471966	17132101	12601	804842
SRR7280937	WGS	PRJNA475246	B	1-6 months	-	Female	-	20804538	20498798	18350004	10618	545955
SRR7280941	WGS	PRJNA475246	B	1-6 months	-	Female	-	21910447	21337298	20445301	9191	751374
SRR7280942	WGS	PRJNA475246	B	1-6 months	-	Male	-	8350268	8024875	7966382	10733	675300
SRR7280948	WGS	PRJNA475246	B	1-6 months	-	Male	-	21613533	21078401	19633716	13259	420834
SRR7280952	WGS	PRJNA475246	B	1-6 months	-	Female	-	11934952	11753517	11583635	8721	487788
SRR7280955	WGS	PRJNA475246	B	1-6 months	-	Female	-	17980333	17684589	15400114	12286	1092485
SRR7280956	WGS	PRJNA475246	B	1-6 months	-	Female	-	4301096	4216878	3683690	11109	477727
SRR7280960	WGS	PRJNA475246	B	1-6 months	-	Female	-	18632484	18185358	17382202	10289	478733
SRR7280962	WGS	PRJNA475246	B	1-6 months	-	Male	-	7165470	7005249	5699140	11761	1060336
SRR7280964	WGS	PRJNA475246	B	1-6 months	-	Female	-	24669534	24040634	23785821	11233	839951
SRR7280965	WGS	PRJNA475246	B	1-6 months	-	Male	-	20283411	19650446	19646822	11834	778074
SRR7280969	WGS	PRJNA475246	B	1-6 months	-	Female	-	18814865	18340198	17584727	9868	494870
SRR7280972	WGS	PRJNA475246	B	1-6 months	-	Female	-	16775663	16305540	15365129	10112	540833
SRR7280973	WGS	PRJNA475246	B	1-6 months	-	Male	-	18266329	17834702	14743234	13509	500329
SRR7280976	WGS	PRJNA475246	B	1-6 months	-	Male	-	26516629	26100420	26061966	12987	704447
SRR7280979	WGS	PRJNA475246	B	1-6 months	-	Female	-	17302568	17028143	15820582	9712	473433
SRR7280980	WGS	PRJNA475246	B	1-6 months	-	Female	-	14435741	14171991	12985738	12250	773888
SRR7280983	WGS	PRJNA475246	B	1-6 months	-	Male	-	18485495	18135158	17942861	12864	881023
SRR7280987	WGS	PRJNA475246	B	1-6 months	-	Female	-	18615605	18227937	18225544	10646	357447
SRR7280988	WGS	PRJNA475246	B	1-6 months	-	Female	-	7174821	6965873	6276950	9540	507544
SRR7280992	WGS	PRJNA475246	B	1-6 months	-	Female	-	30571158	29848745	29674665	10152	432755
SRR7280994	WGS	PRJNA475246	B	1-6 months	-	Male	-	18901753	18152950	15605248	12124	819384
SRR7280995	WGS	PRJNA475246	B	1-6 months	-	Male	-	20860661	19832188	17362477	11520	830477
SRR7281005	WGS	PRJNA475246	B	1-6 months	-	Female	-	26969230	26366451	24509744	11431	663058
SRR7281010	WGS	PRJNA475246	B	1-6 months	-	Female	-	28483669	27911682	24894599	12516	750911
SRR7281030	WGS	PRJNA475246	B	1-6 months	-	Male	-	18679570	18377883	15944295	13064	769398
SRR7281038	WGS	PRJNA475246	B	1-6 months	-	Male	-	16517105	15964811	13793802	10992	573272
SRR7281039	WGS	PRJNA475246	B	1-6 months	-	Male	-	21050208	20451727	20348050	11282	622445
SRR7281049	WGS	PRJNA475246	B	1-6 months	-	Female	-	20119207	19857017	16989205	8788	618728
SRR7281052	WGS	PRJNA475246	B	1-6 months	-	Female	-	24116367	23731690	22872197	9956	525311
SRR7281056	WGS	PRJNA475246	B	1-6 months	-	Female	-	21349322	21037270	18664440	10149	597909
SRR7281064	WGS	PRJNA475246	B	1-6 months	-	Male	-	21311225	20914785	17648391	11335	718079
SRR7281068	WGS	PRJNA475246	B	1-6 months	-	Female	-	18993736	18752787	18362725	10826	499971
SRR7281071	WGS	PRJNA475246	B	1-6 months	-	Female	-	5395507	5157758	5012839	10457	334854
SRR7281075	WGS	PRJNA475246	B	1-6 months	-	Female	-	21609014	20589907	20180997	12306	534822
SRR7281076	WGS	PRJNA475246	B	1-6 months	-	Female	-	17180131	16619267	16473263	13009	651110
SRR7351670	WGS	PRJNA345144	B	1-6 months	-	Female	‒	13540677	13506849	13505498	12621	954503
SRR7351671	WGS	PRJNA345144	B	1-6 months	-	Male	‒	12226640	12194984	12159315	13981	774599
SRR7351674	WGS	PRJNA345144	B	1-6 months	-	Male	‒	10188449	10166885	9492224	13271	1077796
SRR7351675	WGS	PRJNA345144	B	1-6 months	-	Female	‒	13004603	12972291	12970958	12335	774258
SRR7351679	WGS	PRJNA345144	B	1-6 months	-	Male	‒	10625970	10604976	9895284	11529	491311
SRR7351694	WGS	PRJNA345144	B	1-6 months	-	Male	‒	15089436	15059387	15042075	12950	996910
SRR7351732	WGS	PRJNA345144	B	1-6 months	-	Male	‒	12328768	12309178	11683909	11315	636270
SRR7351733	WGS	PRJNA345144	B	1-6 months	-	Male	‒	21079408	21049078	20250265	11951	549116
SRR7351736	WGS	PRJNA345144	B	1-6 months	-	Female	‒	13913080	13883053	13879066	13226	776226
SRR7351737	WGS	PRJNA345144	B	1-6 months	-	Female	‒	11885923	11865864	6439794	10014	1001758
SRR7351739	WGS	PRJNA345144	B	1-6 months	-	Female	‒	12553571	12532325	11141241	12023	1187165
SRR7351740	WGS	PRJNA345144	B	1-6 months	-	Male	‒	9701013	9674212	9660276	12503	978476
SRR7351741	WGS	PRJNA345144	B	1-6 months	-	Female	‒	8381471	8354427	7929973	12394	1038638
SRR7351742	WGS	PRJNA345144	B	1-6 months	-	Female	‒	17252650	17222932	12678206	8203	668580
SRR7351743	WGS	PRJNA345144	B	1-6 months	-	Male	‒	10966937	10943378	10640358	12103	777789
SRR7351771	WGS	PRJNA345144	B	1-6 months	-	Male	‒	13437256	13416439	10555793	11640	684006
SRR7351776	WGS	PRJNA345144	B	1-6 months	-	Male	‒	14999577	14923129	14918836	11825	803610
SRR7351777	WGS	PRJNA345144	B	1-6 months	-	Female	‒	13622765	13556738	12758347	11724	790081
SRR7351778	WGS	PRJNA345144	B	1-6 months	-	Male	‒	22658748	22538142	22135944	13057	989721
SRR7351779	WGS	PRJNA345144	B	1-6 months	-	Male	‒	14544114	14472741	12971262	13519	888148
SRR7351780	WGS	PRJNA345144	B	1-6 months	-	Female	‒	11565823	11515787	8682091	12975	985948
SRR7351781	WGS	PRJNA345144	B	1-6 months	-	Female	‒	17577701	17501515	15085525	12841	842674
SRR7351782	WGS	PRJNA345144	B	1-6 months	-	Female	‒	12427281	12360251	11255758	12773	900606
SRR7351783	WGS	PRJNA345144	B	1-6 months	-	Male	‒	12685966	12617460	9455260	12822	881725
SRR7351814	WGS	PRJNA345144	B	1-6 months	-	Male	‒	13683677	13646374	13642532	13114	883294
SRR7351827	WGS	PRJNA345144	B	1-6 months	-	Male	‒	8715981	8685161	8684326	13024	1033582
SRR7351831	WGS	PRJNA345144	B	1-6 months	-	Female	‒	6548540	6526173	6520344	13490	1084767
SRR7351835	WGS	PRJNA345144	B	1-6 months	-	Female	‒	7297491	7272938	7271928	12852	998863
SRR7351836	WGS	PRJNA345144	B	1-6 months	-	Male	‒	14302736	14276297	14265956	12688	495479
SRR7351845	WGS	PRJNA345144	B	1-6 months	-	Female	‒	11986672	11927741	9507018	12352	1243785
SRR7351846	WGS	PRJNA345144	B	1-6 months	-	Male	‒	14791473	14723795	11290587	13204	858053
SRR7351847	WGS	PRJNA345144	B	1-6 months	-	Male	‒	13193089	13130730	12605970	12980	712824
SRR7351848	WGS	PRJNA345144	B	1-6 months	-	Female	‒	14548844	14482614	14477760	12904	835070
SRR7351849	WGS	PRJNA345144	B	1-6 months	-	Female	‒	16356903	16281719	15940851	13049	883468
SRR7351850	WGS	PRJNA345144	B	1-6 months	-	Male	‒	14466289	14400650	13998057	12336	673537
SRR7351851	WGS	PRJNA345144	B	1-6 months	-	Male	‒	15771105	15703983	15695303	12454	596482
SRR7351852	WGS	PRJNA345144	B	1-6 months	-	Female	‒	12755525	12693231	12690092	12116	901432
SRR7351856	WGS	PRJNA345144	B	1-6 months	-	Female	‒	13165934	13138351	13113696	12105	686577
SRR7351870	WGS	PRJNA345144	B	1-6 months	-	Male	‒	11195112	11169520	10152195	12979	968436
SRR7351876	WGS	PRJNA345144	B	1-6 months	-	Female	‒	16874058	16836118	13299471	11873	535642
SRR7351878	WGS	PRJNA345144	B	1-6 months	-	Male	‒	10682535	10660646	9373591	12956	587720
SRR7351905	WGS	PRJNA345144	B	1-6 months	-	Male	‒	11041085	11012599	11008042	11753	781591
SRR7351906	WGS	PRJNA345144	B	1-6 months	-	Male	‒	9443031	9408690	9407343	13484	1016417
SRR7351916	WGS	PRJNA345144	B	1-6 months	-	Female	‒	13694861	13670912	12919319	12562	638710
SRR7351932	WGS	PRJNA345144	B	1-6 months	-	Male	‒	8850048	8829537	8696251	11831	849867
SRR7351947	WGS	PRJNA345144	B	1-6 months	-	Male	‒	11892621	11842089	10274936	11678	1038600
SRR7351948	WGS	PRJNA345144	B	1-6 months	-	Female	‒	15744107	15678329	13487762	11686	900910
SRR7351951	WGS	PRJNA345144	B	1-6 months	-	Female	‒	17004461	16972320	16576036	12792	678960
SRR7351952	WGS	PRJNA345144	B	1-6 months	-	Male	‒	9552362	9526832	9303098	12987	850854
SRR7351953	WGS	PRJNA345144	B	1-6 months	-	Female	‒	16451054	16409902	16379526	12520	894549
SRR7351955	WGS	PRJNA345144	B	1-6 months	-	Male	‒	13608096	13578606	13556711	12495	949220
SRR7351958	WGS	PRJNA345144	B	1-6 months	-	Male	‒	6921666	6902959	6902238	13414	1057237
SRR7351999	WGS	PRJNA345144	B	1-6 months	-	Male	‒	14583836	14551886	14424383	12705	789443
SRR7352003	WGS	PRJNA345144	B	1-6 months	-	Female	‒	14765003	14733393	13686025	11344	919417
SRR7352021	WGS	PRJNA345144	B	1-6 months	-	Male	‒	19702359	19651208	17455093	12073	462838
SRR7352035	WGS	PRJNA345144	B	1-6 months	-	Female	‒	17452660	17376446	17362014	12616	821745
SRR7352036	WGS	PRJNA345144	B	1-6 months	-	Female	‒	14819292	14746028	14224880	13164	770043
SRR7352047	WGS	PRJNA345144	B	1-6 months	-	Male	‒	7342463	7326762	7319003	10728	999677
SRR7352048	WGS	PRJNA345144	B	1-6 months	-	Male	‒	10398304	10368634	9061825	12274	786166
SRR7352050	WGS	PRJNA345144	B	1-6 months	-	Female	‒	10349079	10328284	10323971	8848	556095
SRR7352051	WGS	PRJNA345144	B	1-6 months	-	Male	‒	17329262	17275149	15944564	12789	763347
SRR7352053	WGS	PRJNA345144	B	1-6 months	-	Female	‒	12559587	12518068	11651383	10009	873858
SRR7352054	WGS	PRJNA345144	B	1-6 months	-	Male	‒	9538210	9515525	9513178	13370	767052
SRR7352058	WGS	PRJNA345144	B	1-6 months	-	Male	‒	13923072	13893649	13528703	12627	821153
SRR7352059	WGS	PRJNA345144	B	1-6 months	-	Female	‒	9843897	9826713	9822699	12226	743772
SRR7352065	WGS	PRJNA345144	B	1-6 months	-	Female	‒	14470225	14439502	14428506	11480	541416
SRR7352066	WGS	PRJNA345144	B	1-6 months	-	Male	‒	13622770	13583936	13580802	12865	780860
SRR7352068	WGS	PRJNA345144	B	1-6 months	-	Male	‒	10330228	10303595	10299296	11982	977398
SRR7352069	WGS	PRJNA345144	B	1-6 months	-	Female	‒	14621574	14591117	9531502	10579	643294
SRR7352077	WGS	PRJNA345144	B	1-6 months	-	Male	‒	12928833	12897371	10576915	12580	1036271
SRR7352078	WGS	PRJNA345144	B	1-6 months	-	Female	‒	17004435	16965970	16898128	12288	652403
SRR7352081	WGS	PRJNA345144	B	1-6 months	-	Male	‒	20460511	20419025	20388161	11523	433582
SRR7352082	WGS	PRJNA345144	B	1-6 months	-	Female	‒	16785480	16745858	11166825	12654	1220508
SRR7352083	WGS	PRJNA345144	B	1-6 months	-	Male	‒	44645244	44567661	38005607	12921	545604
SRR7352084	WGS	PRJNA345144	B	1-6 months	-	Male	‒	15480984	15450551	11986786	13739	893741
SRR7411249	WGS	PRJNA345144	B	1-6 months	-	Female	‒	17049516	17011396	12174683	11715	1182221
SRR7411250	WGS	PRJNA345144	B	1-6 months	-	Female	‒	11497493	11453871	11449285	12530	975526
SRR7411251	WGS	PRJNA345144	B	1-6 months	-	Male	‒	16792542	16743546	16738486	12488	751213
SRR7411252	WGS	PRJNA345144	B	1-6 months	-	Female	‒	17183519	17155534	15806920	12837	1012463
SRR7411253	WGS	PRJNA345144	B	1-6 months	-	Male	‒	16130138	16093079	15189262	11727	498467
SRR7411254	WGS	PRJNA345144	B	1-6 months	-	Male	‒	10499367	10469527	7843359	13416	1015621
SRR7411255	WGS	PRJNA345144	B	1-6 months	-	Female	‒	22910631	22857668	22596461	12103	313418
SRR7411256	WGS	PRJNA345144	B	1-6 months	-	Female	‒	11098777	11070349	10691838	11603	789311
SRR7411257	WGS	PRJNA345144	B	1-6 months	-	Female	‒	11417000	11387747	7422752	12494	1385336
SRR7411258	WGS	PRJNA345144	B	1-6 months	-	Male	‒	10822854	10795497	10712048	12480	818122
SRR7411262	WGS	PRJNA345144	B	1-6 months	-	Female	‒	13903056	13839160	12074504	10837	813740
SRR7411263	WGS	PRJNA345144	B	1-6 months	-	Female	‒	13975137	13919972	12686988	12954	1177829
SRR7411264	WGS	PRJNA345144	B	1-6 months	-	Female	‒	13984343	13926291	13564652	12116	715570
SRR7411267	WGS	PRJNA345144	B	1-6 months	-	Male	‒	20425143	20335268	17572956	12446	819777
SRR7411279	WGS	PRJNA345144	B	1-6 months	-	Male	‒	8750177	8725861	8722515	12435	1065963
SRR7411280	WGS	PRJNA345144	B	1-6 months	-	Female	‒	10042855	10015096	9968643	12823	948370
SRR7411282	WGS	PRJNA345144	B	1-6 months	-	Male	‒	17115785	17082911	12903007	12400	852991
SRR7411283	WGS	PRJNA345144	B	1-6 months	-	Male	‒	8784031	8762699	8618809	11617	822078
SRR7411284	WGS	PRJNA345144	B	1-6 months	-	Female	‒	11384624	11350630	11346493	12694	978347
SRR7411285	WGS	PRJNA345144	B	1-6 months	-	Female	‒	10919788	10892644	10627466	13318	1232479
SRR7411286	WGS	PRJNA345144	B	1-6 months	-	Male	‒	10714880	10686100	10405920	11869	951344
SRR7411287	WGS	PRJNA345144	B	1-6 months	-	Male	‒	27786773	27730839	27370690	11586	415220
SRR7411288	WGS	PRJNA345144	B	1-6 months	-	Female	‒	10999542	10959962	10954871	13077	1044643
SRR7411289	WGS	PRJNA345144	B	1-6 months	-	Female	‒	10595137	10543037	10426096	14060	1052943
SRR7411291	WGS	PRJNA345144	B	1-6 months	-	Female	‒	11411796	11368021	11364691	13549	986115
SRR7411292	WGS	PRJNA345144	B	1-6 months	-	Female	‒	10569811	10519964	6711773	11904	1130376
SRR7411293	WGS	PRJNA345144	B	1-6 months	-	Female	‒	12875194	12831376	8785192	8212	533317
SRR7411294	WGS	PRJNA345144	B	1-6 months	-	Male	‒	9179328	9131491	9129135	13661	999639
SRR7411299	WGS	PRJNA345144	B	1-6 months	-	Female	‒	18109358	18036719	12640882	11236	637737
SRR7411300	WGS	PRJNA345144	B	1-6 months	-	Female	‒	14607059	14551877	14538724	11234	706937
SRR7411301	WGS	PRJNA345144	B	1-6 months	-	Male	‒	10601037	10555055	9339184	12383	916915
SRR7411303	WGS	PRJNA345144	B	1-6 months	-	Female	‒	15332524	15269876	14582446	11426	590856
SRR7411304	WGS	PRJNA345144	B	1-6 months	-	Female	‒	31360965	31095573	6233026	9611	890899
SRR7411305	WGS	PRJNA345144	B	1-6 months	-	Male	‒	15212405	15156334	14421476	12686	750289
SRR7411307	WGS	PRJNA345144	B	1-6 months	-	Female	‒	11421840	11376180	11180293	11753	775056
SRR7411308	WGS	PRJNA345144	B	1-6 months	-	Female	‒	13733021	13682091	11282436	13277	893120
SRR7411310	WGS	PRJNA345144	B	1-6 months	-	Female	‒	8712358	8678297	8655691	11638	710028
SRR7411312	WGS	PRJNA345144	B	1-6 months	-	Female	‒	12842396	12798155	12131993	12316	467431
SRR7411317	WGS	PRJNA345144	B	1-6 months	-	Female	‒	7982154	7947998	7131797	12428	832981
SRR7411325	WGS	PRJNA345144	B	1-6 months	-	Male	‒	7657377	7628397	5000036	11895	314018
SRR7411330	WGS	PRJNA345144	B	1-6 months	-	Female	‒	10448790	10408040	10271509	11363	899776
SRR7411331	WGS	PRJNA345144	B	1-6 months	-	Male	‒	10565724	10524006	8846186	12259	1347410
SRR7411332	WGS	PRJNA345144	B	1-6 months	-	Male	‒	15110019	15040483	14892129	13292	682370
SRR7411333	WGS	PRJNA345144	B	1-6 months	-	Female	‒	11072562	11017054	11009129	12358	925892
SRR7411334	WGS	PRJNA345144	B	1-6 months	-	Female	‒	13210583	13156015	10208918	13335	697400
SRR7411335	WGS	PRJNA345144	B	1-6 months	-	Male	‒	14264849	14199943	11115439	11927	1433624
SRR7411336	WGS	PRJNA345144	B	1-6 months	-	Male	‒	19241944	19167300	19111671	12358	705222
SRR7411337	WGS	PRJNA345144	B	1-6 months	-	Female	‒	9797722	9750839	9736356	13173	939754
SRR7411338	WGS	PRJNA345144	B	1-6 months	-	Male	‒	8094700	8059676	7345974	13730	1112701
SRR7411357	WGS	PRJNA345144	B	1-6 months	-	Female	‒	11330327	11279800	11271690	12887	972938
SRR7411358	WGS	PRJNA345144	B	1-6 months	-	Male	‒	10396772	10354656	9936163	13490	671991
SRR7411369	WGS	PRJNA345144	B	1-6 months	-	Female	‒	8502046	8460922	8459758	13863	1040936
SRR7411370	WGS	PRJNA345144	B	1-6 months	-	Female	‒	14112235	14060967	14048338	12801	554662
SRR7411373	WGS	PRJNA345144	B	1-6 months	-	Male	‒	14647538	14588681	14578309	11353	349476
SRR7411374	WGS	PRJNA345144	B	1-6 months	-	Female	‒	18970669	18884074	16925106	12687	501046
SRR7411375	WGS	PRJNA345144	B	1-6 months	-	Male	‒	15250923	15189821	12089273	13846	618755
SRR7411376	WGS	PRJNA345144	B	1-6 months	-	Female	‒	9534464	9493057	9488583	12138	963010
SRR7411377	WGS	PRJNA345144	B	1-6 months	-	Male	‒	13249359	13202653	9823202	12993	907234
SRR7411378	WGS	PRJNA345144	B	1-6 months	-	Female	‒	11417013	11368698	8993006	12617	883174
SRR7411379	WGS	PRJNA345144	B	1-6 months	-	Female	‒	8240460	8205454	8203440	12514	982577
SRR7411380	WGS	PRJNA345144	B	1-6 months	-	Male	‒	15345685	15288178	11880215	9766	730183
SRR7411381	WGS	PRJNA345144	B	1-6 months	-	Female	‒	9406552	9364508	9362822	13283	1013928
SRR7411382	WGS	PRJNA345144	B	1-6 months	-	Male	‒	14672845	14608152	12393274	12362	723486
SRR7411383	WGS	PRJNA345144	B	1-6 months	-	Female	‒	11053914	11014753	10447163	13662	1044081
SRR7411384	WGS	PRJNA345144	B	1-6 months	-	Male	‒	17189417	17132077	14505676	12050	1048602
SRR7411385	WGS	PRJNA345144	B	1-6 months	-	Male	‒	16635524	16581270	14328848	12941	797620
SRR7411386	WGS	PRJNA345144	B	1-6 months	-	Female	‒	12946197	12893325	12421088	13380	1383118
SRR7411387	WGS	PRJNA345144	B	1-6 months	-	Female	‒	15619698	15550774	12099004	9844	543270
SRR7411388	WGS	PRJNA345144	B	1-6 months	-	Female	‒	10548300	10503427	10499884	12715	1001114
SRR7411389	WGS	PRJNA345144	B	1-6 months	-	Male	‒	14010795	13955336	13941966	13862	757209
SRR7411391	WGS	PRJNA345144	B	1-6 months	-	Female	‒	20660229	20583163	12087781	11411	579091
SRR7411392	WGS	PRJNA345144	B	1-6 months	-	Female	‒	12136804	12084070	11911856	12842	971682
SRR7411396	WGS	PRJNA345144	B	1-6 months	-	Male	‒	15036341	14972484	14071513	12957	651144
SRR7722996	WGS	PRJNA486782	B	1-6 months	-	-	Italy	22744313	22625700	21871655	12829	1125214
SRR7722999	WGS	PRJNA486782	B	1-6 months	-	-	Italy	23708333	23552833	22855612	13335	1117080
SRR7723001	WGS	PRJNA486782	B	1-6 months	-	-	Italy	18891232	18782391	14576933	11816	912882
SRR7723002	WGS	PRJNA486782	B	1-6 months	-	-	USA	20954004	20850779	19169015	10607	807033
SRR7723004	WGS	PRJNA486782	B	1-6 months	-	-	USA	24552181	24431493	24158787	12635	1653545
SRR7723006	WGS	PRJNA486782	B	1-6 months	-	-	USA	18721443	18667250	18663590	12838	1161694
SRR7723016	WGS	PRJNA486782	B	1-6 months	-	-	USA	25958272	25910202	25228600	11815	794058
SRR7723018	WGS	PRJNA486782	B	1-6 months	-	-	USA	21254038	21215152	20199065	12437	850487
SRR7723020	WGS	PRJNA486782	B	1-6 months	-	-	USA	47327557	47288462	39110665	12586	866802
SRR7723022	WGS	PRJNA486782	B	1-6 months	-	-	Italy	16894213	16839758	16718192	11001	696433
SRR7723023	WGS	PRJNA486782	B	1-6 months	-	-	Italy	20900273	20836997	19648558	13178	1219325
SRR7723026	WGS	PRJNA486782	B	1-6 months	-	-	Italy	25643781	25478687	18730943	12848	1350672
SRR7723028	WGS	PRJNA486782	B	1-6 months	-	-	Italy	28046905	27870235	27854654	11875	1051500
SRR7723031	WGS	PRJNA486782	B	1-6 months	-	-	Italy	22162393	22064726	22045045	12758	1363401
SRR7723032	WGS	PRJNA486782	B	1-6 months	-	-	USA	18768694	18736785	18591932	12540	556779
SRR7723034	WGS	PRJNA486782	B	1-6 months	-	-	USA	21847300	21800829	21417383	12271	627466
SRR7723036	WGS	PRJNA486782	B	1-6 months	-	-	USA	27808422	27797106	27374239	11391	659388
SRR7723037	WGS	PRJNA486782	B	1-6 months	-	-	USA	24872437	24805722	24072992	12374	631516
SRR7723038	WGS	PRJNA486782	B	1-6 months	-	-	USA	27031245	27022511	26761691	11386	1011977
SRR7723042	WGS	PRJNA486782	B	1-6 months	-	-	Italy	23371164	23262984	23257569	13076	1676597
SRR7723043	WGS	PRJNA486782	B	1-6 months	-	-	Italy	19546772	19447488	15177536	7988	859167
SRR7723054	WGS	PRJNA486782	B	1-6 months	-	-	Italy	20862775	20715933	17682283	12538	1296804
SRR7723060	WGS	PRJNA486782	B	1-6 months	-	-	Italy	18445054	18367490	17878741	12270	1143910
SRR7723064	WGS	PRJNA486782	B	1-6 months	-	-	USA	21677114	21575814	14498942	13028	1128479
SRR7723071	WGS	PRJNA486782	B	1-6 months	-	-	USA	18481616	18422535	18158558	12259	956396
SRR8085969	WGS	PRJNA497734	B	1-6 months	Breast milk	Male	Finland	12286313	10641504	8963727	12461	648891
SRR8085993	WGS	PRJNA497734	B	1-6 months	Breast milk	Male	Finland	11884067	8550406	7702833	10251	521291
SRR8085998	WGS	PRJNA497734	B	1-6 months	Breast milk	Female	Finland	6187536	3761810	3018725	3757	318800
SRR8086002	WGS	PRJNA497734	B	1-6 months	-	Female	Finland	3654795	2548587	2547999	10727	409900
SRR8086010	WGS	PRJNA497734	B	1-6 months	Breast milk	Female	Finland	6109065	4013513	3206699	12243	441944
SRR8086021	WGS	PRJNA497734	B	1-6 months	Infant formula	Male	Finland	8197281	6095592	5491708	13209	594695
SRR8086030	WGS	PRJNA497734	B	1-6 months	Breast milk	Female	Finland	12619143	9305182	8107481	8613	540113
SRR8086031	WGS	PRJNA497734	B	1-6 months	Breast milk	Female	Finland	9308525	6337193	5412815	10269	890795
SRR8086038	WGS	PRJNA497734	B	1-6 months	Breast milk	Female	Finland	4065017	2584320	2308891	12009	630426
SRR8086043	WGS	PRJNA497734	B	1-6 months	Breast milk	Female	Finland	17373894	12435751	12433795	12359	1331095
SRR8086058	WGS	PRJNA497734	B	1-6 months	Breast milk	Male	Finland	11369288	8443585	8278833	11364	510486
SRR8086066	WGS	PRJNA497734	B	1-6 months	Breast milk	Male	Finland	3590944	2516195	2264879	12102	345439
SRR8086073	WGS	PRJNA497734	B	1-6 months	Breast milk	Male	Finland	5497054	3557549	3063686	10487	336956
SRR8086078	WGS	PRJNA497734	B	1-6 months	Breast milk	Male	Finland	10309975	6550714	6397508	9927	440276
SRR8086085	WGS	PRJNA497734	B	1-6 months	Breast milk	Female	Finland	14586458	10842519	10055863	11814	664245
SRR8086104	WGS	PRJNA497734	B	1-6 months	Breast milk	Female	Finland	8276612	4440108	3724197	10629	457639
SRR8086116	WGS	PRJNA497734	B	1-6 months	-	Female	Finland	8958690	5612101	4864725	13041	678876
SRR8086139	WGS	PRJNA497734	B	1-6 months	Infant formula	Male	Finland	8849082	6329929	6329844	12505	603215
SRR8086143	WGS	PRJNA497734	B	1-6 months	Infant formula	Male	Finland	11340983	8631279	8354990	13375	494661
SRR8086154	WGS	PRJNA497734	B	1-6 months	Breast milk	Male	Finland	9142375	5877716	5536088	12341	489782
SRR8086177	WGS	PRJNA497734	B	1-6 months	Breast milk	Female	Finland	21961476	15697422	15382496	11837	529120
SRR8086196	WGS	PRJNA497734	B	1-6 months	Breast milk	Male	Finland	9176697	6726864	6192694	11042	511391
SRR8086198	WGS	PRJNA497734	B	1-6 months	Breast milk	Female	Finland	6022256	3804478	3803013	6754	423631
SRR8086205	WGS	PRJNA497734	B	1-6 months	Breast milk	Male	Finland	9582593	7155793	7155524	11196	440775
SRR8086230	WGS	PRJNA497734	B	1-6 months	Infant formula	Male	Finland	7550436	5175579	5132485	9885	403492
SRR8086251	WGS	PRJNA497734	B	1-6 months	Breast milk	Female	Finland	10923584	7945369	6744521	9552	617563
SRR8086265	WGS	PRJNA497734	B	1-6 months	Breast milk	Female	Finland	7800027	5080912	4754577	4123	423327
SRR8086266	WGS	PRJNA497734	B	1-6 months	Breast milk	Female	Finland	6199572	4216993	3737120	5034	375469
SRR8086272	WGS	PRJNA497734	B	1-6 months	Breast milk	Male	Finland	6442918	4061413	4060927	5763	424634
SRR8086276	WGS	PRJNA497734	B	1-6 months	-	Male	Finland	13074421	8715284	8713812	8786	473370
SRR8086291	WGS	PRJNA497734	B	1-6 months	Breast milk	Female	Finland	4758348	3370039	3369750	9184	314069
SRR8086296	WGS	PRJNA497734	B	1-6 months	-	Male	Finland	7645401	5163463	4779046	12349	726709
SRR8086303	WGS	PRJNA497734	B	1-6 months	-	Male	Finland	12305218	7572598	6189089	11914	785467
SRR8086317	WGS	PRJNA497734	B	1-6 months	Breast milk	Female	Finland	7550710	4963673	4258456	12331	927052
SRR8086334	WGS	PRJNA497734	B	1-6 months	-	Male	Finland	12660242	9408536	9137133	4770	584883
SRR8086362	WGS	PRJNA497734	B	1-6 months	Infant formula	Female	Finland	12355432	9191596	9075351	12888	445937
SRR8086370	WGS	PRJNA497734	B	1-6 months	Breast milk	Male	Finland	11274818	8038998	7683243	11715	547174
SRR8086400	WGS	PRJNA497734	B	1-6 months	Breast milk	Male	Finland	6361103	3737192	2463028	12738	386622
SRR8086401	WGS	PRJNA497734	B	1-6 months	Breast milk	Male	Finland	5205462	3701939	3304113	13142	716465
SRR8086411	WGS	PRJNA497734	B	1-6 months	Breast milk	Female	Finland	13517102	10092084	10089999	8703	781198
SRR8086416	WGS	PRJNA497734	B	1-6 months	-	Female	Finland	6285044	3966260	3776240	12298	952314
SRR8086435	WGS	PRJNA497734	B	1-6 months	-	Male	Finland	13954558	10622975	10426690	9153	609632
SRR8086444	WGS	PRJNA497734	B	1-6 months	Breast milk	Female	Finland	12438511	9301948	8434153	3562	481825
SRR8086445	WGS	PRJNA497734	B	1-6 months	Breast milk	Female	Finland	7568773	5316432	5198942	11385	436333
SRR8086448	WGS	PRJNA497734	B	1-6 months	Breast milk	Male	Finland	13415662	10031519	9855792	12062	434877
SRR8086451	WGS	PRJNA497734	B	1-6 months	Breast milk	Male	Finland	8764972	6335438	5538196	10060	482524
SRR8086457	WGS	PRJNA497734	B	1-6 months	-	Male	Finland	8996606	5845428	5742979	13173	493265
SRR8086459	WGS	PRJNA497734	B	1-6 months	Breast milk	Male	Finland	12392486	8081154	7982035	11254	848620
SRR8086480	WGS	PRJNA497734	B	1-6 months	-	Female	Finland	6533263	4412095	4301498	11984	586610
SRR8086504	WGS	PRJNA497734	B	1-6 months	Breast milk	Female	Finland	7873611	5478408	4726175	12659	592976
SRR8086531	WGS	PRJNA497734	B	1-6 months	Breast milk	Female	Finland	13295588	9760604	8833741	8895	512135
SRR8086539	WGS	PRJNA497734	B	1-6 months	Infant formula	Male	Finland	9841677	6996801	6839864	9284	532022
SRR8090506	WGS	PRJNA497734	B	1-6 months	Infant formula	Male	Estonia	4506053	2715485	2715147	10763	394950
SRR8090507	WGS	PRJNA497734	B	1-6 months	Infant formula	Male	Estonia	7514913	5015836	5015561	10497	622696
SRR8090517	WGS	PRJNA497734	B	1-6 months	Breast milk	Female	Russia	6961616	4339068	4160067	12400	714475
SRR8090547	WGS	PRJNA497734	B	1-6 months	-	Male	Russia	17320682	12477011	12476388	12244	740970
SRR8090553	WGS	PRJNA497734	B	1-6 months	-	Male	Russia	5892803	3861825	3861698	12072	496318
SRR8090558	WGS	PRJNA497734	B	1-6 months	Infant formula	Male	Estonia	6748472	4191092	4188876	11270	791506
SRR8090572	WGS	PRJNA497734	B	1-6 months	Breast milk	Female	Estonia	5545295	3299477	3232572	12826	467299
SRR8090594	WGS	PRJNA497734	B	1-6 months	Breast milk	Male	Russia	17343063	9555362	9185662	13126	716446
SRR8090605	WGS	PRJNA497734	B	1-6 months	Breast milk	Male	Finland	4562065	3623474	3168219	6487	340464
SRR8090650	WGS	PRJNA497734	B	1-6 months	Breast milk	Male	Russia	6403501	4381017	4380529	11614	694382
SRR8090687	WGS	PRJNA497734	B	1-6 months	Breast milk	Male	Estonia	3111024	2095709	1981451	11999	313379
SRR8090715	WGS	PRJNA497734	B	1-6 months	Breast milk	Female	Russia	7041467	4899053	4816588	11732	897735
SRR8090720	WGS	PRJNA497734	B	1-6 months	Infant formula	Female	Estonia	7452202	4769955	4666677	12550	451717
SRR8090729	WGS	PRJNA497734	B	1-6 months	Infant formula	Male	Estonia	10220344	7039227	6927621	11798	1168305
SRR8090732	WGS	PRJNA497734	B	1-6 months	Infant formula	Female	Estonia	13304547	9013072	8926639	8151	575218
SRR8090792	WGS	PRJNA497734	B	1-6 months	Breast milk	Female	Russia	6666435	4570837	4569805	10442	536931
SRR8090813	WGS	PRJNA497734	B	1-6 months	Infant formula	Male	Estonia	5627258	3856097	3364327	8738	333639
SRR8090823	WGS	PRJNA497734	B	1-6 months	Breast milk	Male	Estonia	6843158	4217636	4128608	7289	420169
SRR8090825	WGS	PRJNA497734	B	1-6 months	Breast milk	Male	Estonia	7457334	5757202	5755043	9359	375996
SRR8090835	WGS	PRJNA497734	B	1-6 months	Breast milk	Male	Estonia	10964603	7177031	7176402	8216	444250
SRR8090858	WGS	PRJNA497734	B	1-6 months	Breast milk	Female	Russia	4012810	2771279	2705284	12145	553292
SRR8090862	WGS	PRJNA497734	B	1-6 months	Breast milk	Female	Russia	7786075	5899120	5897080	12558	919146
SRR8090871	WGS	PRJNA497734	B	1-6 months	Breast milk	Male	Russia	4984574	3218569	3218129	12001	799510
SRR8090880	WGS	PRJNA497734	B	1-6 months	Breast milk	Male	Russia	4388900	2788863	2429781	12113	349000
SRR8090939	WGS	PRJNA497734	B	1-6 months	Breast milk	Male	Russia	7427063	5033395	4548632	11980	657944
SRR8090976	WGS	PRJNA497734	B	1-6 months	-	Male	Russia	5092938	3104688	3102802	11222	451435
SRR8090978	WGS	PRJNA497734	B	1-6 months	Breast milk	Male	Estonia	7460061	4700656	4112832	9596	536159
SRR8090982	WGS	PRJNA497734	B	1-6 months	Breast milk	Female	Estonia	11092008	9749715	7374140	11328	853628
SRR8090983	WGS	PRJNA497734	B	1-6 months	Breast milk	Female	Estonia	9907635	8024790	7983130	12826	712992
SRR8090989	WGS	PRJNA497734	B	1-6 months	Breast milk	Female	Estonia	9721897	8417445	8417103	13015	749822
SRR8091036	WGS	PRJNA497734	B	1-6 months	Breast milk	Male	Finland	6735347	4815254	3838106	7807	658880
SRR8091054	WGS	PRJNA497734	B	1-6 months	Breast milk	Female	Russia	4450408	2747793	2746683	11696	351624
SRR8091064	WGS	PRJNA497734	B	1-6 months	Infant formula	Female	Estonia	9690501	6277591	6143843	9656	487291
SRR8091072	WGS	PRJNA497734	B	1-6 months	-	Female	Estonia	4790663	2812108	2541186	8814	360108
SRR8652861	WGS	PRJNA524703	B	1-6 months	-	Female	USA	3090204	3085881	3085370	12114	630301
SRR8652914	WGS	PRJNA524703	B	1-6 months	-	Female	USA	3997143	3984953	3983187	8184	1130081
SRR8652916	WGS	PRJNA524703	B	1-6 months	-	Male	USA	4347485	4338980	4338476	11694	798485
SRR8652917	WGS	PRJNA524703	B	1-6 months	-	Female	USA	6010669	6003122	6002100	10988	862230
SRR8652969	WGS	PRJNA524703	B	1-6 months	-	Male	USA	4551486	4534999	4533755	11641	1057094
SRR8653003	WGS	PRJNA524703	B	1-6 months	-	Male	USA	5513043	5373249	5372551	7539	474156
SRR8653030	WGS	PRJNA524703	B	1-6 months	-	Female	USA	2496958	2493736	2493324	8385	428081
SRR8653039	WGS	PRJNA524703	B	1-6 months	-	Male	USA	4101183	4095379	3655417	11802	681434
SRR8653084	WGS	PRJNA524703	B	1-6 months	-	Female	USA	4150750	4128867	3666008	11217	774745
SRR8653089	WGS	PRJNA524703	B	1-6 months	-	Male	USA	2717553	2712839	2712086	12352	769373
SRR8653090	WGS	PRJNA524703	B	1-6 months	-	Female	USA	1453250	1451091	1450675	11051	440254
SRR8653215	WGS	PRJNA524703	B	1-6 months	-	Female	USA	3495941	3490789	3490140	10813	755920
SRR8653218	WGS	PRJNA524703	B	1-6 months	-	Male	USA	3252113	3245924	3245487	11954	680126
SRR8653221	WGS	PRJNA524703	B	1-6 months	-	Male	USA	3833114	3827365	3826492	11548	681422
SRR8653240	WGS	PRJNA524703	B	1-6 months	-	Male	USA	2798108	2786982	2786001	8701	712260
SRR8653245	WGS	PRJNA524703	B	1-6 months	-	Female	USA	3828746	3809891	3666280	12121	891516
SRR8653247	WGS	PRJNA524703	B	1-6 months	-	Female	USA	2883805	2877776	2877154	10121	857617
SRR8653248	WGS	PRJNA524703	B	1-6 months	-	Male	USA	2254576	2250062	2119574	12892	498761
SRR8653276	WGS	PRJNA524703	B	1-6 months	-	Male	USA	3068791	3063830	3063126	11492	687518
SRR8653287	WGS	PRJNA524703	B	1-6 months	-	Female	USA	5937110	5866386	5590772	12855	1095748
SRR9061428	WGS	PRJNA542703	B	1-6 months	Breast milk	-	USA	11975209	11958958	10756909	12198	632040
SRR9061429	WGS	PRJNA542703	B	1-6 months	Breast milk	-	USA	13066054	13047173	12621479	12057	656000
SRR9061430	WGS	PRJNA542703	B	1-6 months	Infant formula	-	USA	11788309	11773443	11403683	13360	651967
SRR9061431	WGS	PRJNA542703	B	1-6 months	Infant formula	-	USA	11473609	11459310	11029459	13405	701540
SRR9061432	WGS	PRJNA542703	B	1-6 months	Breast milk	-	USA	12657133	12641221	11612781	12674	807070
SRR9061433	WGS	PRJNA542703	B	1-6 months	Breast milk	-	USA	12936604	12920249	12658554	12674	822099
SRR9061434	WGS	PRJNA542703	B	1-6 months	Breast milk	-	USA	11398789	11378053	8122496	12788	688384
SRR9061435	WGS	PRJNA542703	B	1-6 months	Breast milk	-	USA	11720701	11703124	9866842	12776	745914
SRR9061436	WGS	PRJNA542703	B	1-6 months	Breast milk	-	USA	11204847	11188516	9201782	12816	1061306
SRR9061437	WGS	PRJNA542703	B	1-6 months	Breast milk	-	USA	11478766	11462321	9027668	12898	1041092
SRR9061438	WGS	PRJNA542703	B	1-6 months	Breast milk	-	USA	13281471	13265182	10258929	8312	675222
SRR9061439	WGS	PRJNA542703	B	1-6 months	Breast milk	-	USA	12645142	12629584	10749700	8134	697207
SRR9061440	WGS	PRJNA542703	B	1-6 months	Breast milk	-	USA	13365572	13349961	12216699	11787	529394
SRR9061441	WGS	PRJNA542703	B	1-6 months	Breast milk	-	USA	12781762	12767201	12238742	11947	649902
SRR9061442	WGS	PRJNA542703	B	1-6 months	Infant formula	-	USA	12127916	12112333	11060385	11614	881444
SRR9061443	WGS	PRJNA542703	B	1-6 months	Infant formula	-	USA	11651159	11635751	10726712	12495	851618
SRR9061444	WGS	PRJNA542703	B	1-6 months	Infant formula	-	USA	11060062	11045515	8330214	12984	714797
SRR9061445	WGS	PRJNA542703	B	1-6 months	Infant formula	-	USA	16470871	16451358	12245425	12757	669849
SRR9061446	WGS	PRJNA542703	B	1-6 months	Infant formula	-	USA	10931262	10917505	10002088	12060	964796
SRR9061447	WGS	PRJNA542703	B	1-6 months	Infant formula	-	USA	11852743	11838307	10203628	12103	917067
SRR9061448	WGS	PRJNA542703	B	1-6 months	Breast milk	-	USA	11990896	11974879	9487765	12487	933919
SRR9061449	WGS	PRJNA542703	B	1-6 months	Breast milk	-	USA	13705186	13685323	10662671	12470	911436
SRR9061450	WGS	PRJNA542703	B	1-6 months	Breast milk	-	USA	13822355	13803584	13064564	12040	615209
SRR9061451	WGS	PRJNA542703	B	1-6 months	Breast milk	-	USA	15053426	15031191	14313096	12245	647594
SRR9061452	WGS	PRJNA542703	B	1-6 months	Breast milk	-	USA	12979568	12962489	10550355	11785	650600
SRR9061453	WGS	PRJNA542703	B	1-6 months	Breast milk	-	USA	11789722	11773647	8980982	11621	628310
SRR9061454	WGS	PRJNA542703	B	1-6 months	Infant formula	-	USA	12829805	12812078	12266983	12953	1078347
SRR9061455	WGS	PRJNA542703	B	1-6 months	Infant formula	-	USA	12824459	12806883	11473740	12983	1044622
SRR9061456	WGS	PRJNA542703	B	1-6 months	Breast milk	-	USA	14655796	14633447	10675136	11619	1058634
SRR9061457	WGS	PRJNA542703	B	1-6 months	Breast milk	-	USA	11380343	11363109	9114671	11817	1034137
SRR9264574	WGS	PRJNA543967	B	1-6 months	-	-	China	16437817	16371494	16370802	13424	1614583
SRR9264578	WGS	PRJNA543967	B	1-6 months	Breast milk	-	China	17118062	16942926	16941948	12779	1201655
SRR9264580	WGS	PRJNA543967	B	1-6 months	Breast milk	-	China	17207159	17112437	17112149	11905	1233325
SRR9264596	WGS	PRJNA543967	B	1-6 months	Breast milk	-	China	17661833	17601222	17600991	13527	1211941
SRR9264599	WGS	PRJNA543967	B	1-6 months	Breast milk	-	China	15136623	15033604	15033337	12501	1328945
SRR9264603	WGS	PRJNA543967	B	1-6 months	-	-	China	17685438	17634269	17381885	12020	1569774
SRR9264605	WGS	PRJNA543967	B	1-6 months	-	-	China	17482327	17427689	17427411	13274	1299678
SRR9264606	WGS	PRJNA543967	B	1-6 months	-	-	China	23032156	22946263	22944732	13151	1389908
SRR9264652	WGS	PRJNA543967	B	1-6 months	-	-	China	21546960	21461304	21460584	13554	1016407
SRR9264658	WGS	PRJNA543967	B	1-6 months	-	-	China	26270691	26165302	25224935	11958	1195969
SRR9330497	WGS	PRJNA549787	B	1-6 months	-	-	South Africa	6221034	5447252	5370935	12457	912549
SRR9330500	WGS	PRJNA549787	B	1-6 months	-	-	South Africa	4482478	3950058	3949947	12311	749001
SRR9330507	WGS	PRJNA549787	B	1-6 months	-	-	South Africa	7451246	6582309	5317050	12622	878594
SRR9330509	WGS	PRJNA549787	B	1-6 months	-	-	South Africa	7191416	6254108	6253703	10829	616344
SRR9330510	WGS	PRJNA549787	B	1-6 months	-	-	South Africa	5477594	5084529	4764001	13218	885751
SRR9330511	WGS	PRJNA549787	B	1-6 months	-	-	South Africa	3367526	3075692	2326426	11540	593586
SRR9330514	WGS	PRJNA549787	B	1-6 months	-	-	South Africa	4182088	3889983	3848077	10107	990701
SRR9330519	WGS	PRJNA549787	B	1-6 months	-	-	South Africa	7700235	7066945	7066785	12397	1067683
SRR9330527	WGS	PRJNA549787	B	1-6 months	-	-	South Africa	4998634	4428582	4364446	11702	814988
SRR9330529	WGS	PRJNA549787	B	1-6 months	-	-	South Africa	6312296	5735860	5735434	10440	1165297
SRR9330530	WGS	PRJNA549787	B	1-6 months	-	-	South Africa	3670166	3392984	3392855	12450	934455
SRR9330532	WGS	PRJNA549787	B	1-6 months	-	-	South Africa	2314155	1922061	1861056	12507	358256
SRR9330538	WGS	PRJNA549787	B	1-6 months	-	-	South Africa	4724662	4361634	4361584	12541	791180
SRR9330539	WGS	PRJNA549787	B	1-6 months	-	-	South Africa	2720805	2505402	2407502	11211	405389
SRR9330540	WGS	PRJNA549787	B	1-6 months	-	-	South Africa	5923626	5484541	5412350	12630	938501
SRR9330541	WGS	PRJNA549787	B	1-6 months	-	-	South Africa	5207749	4845150	4801263	12822	1011047
SRR9330542	WGS	PRJNA549787	B	1-6 months	-	-	South Africa	5956100	5493736	4981572	13491	1090487
SRR9330547	WGS	PRJNA549787	B	1-6 months	-	-	South Africa	5406186	4757916	3563687	11974	930023
SRR9330550	WGS	PRJNA549787	B	1-6 months	-	-	South Africa	3540558	2749691	2280515	10860	535215
SRR9330554	WGS	PRJNA549787	B	1-6 months	-	-	South Africa	5607930	5314571	4942764	10185	954199
SRR9330555	WGS	PRJNA549787	B	1-6 months	-	-	South Africa	4879438	4451186	3674419	11602	888651
SRR9330556	WGS	PRJNA549787	B	1-6 months	-	-	South Africa	3550197	3285453	3217884	13138	694552
SRR9330557	WGS	PRJNA549787	B	1-6 months	-	-	South Africa	4422845	4050230	3933092	9979	815617
SRR9330561	WGS	PRJNA549787	B	1-6 months	-	-	South Africa	4514479	4174475	3666995	12782	835789
SRR9330562	WGS	PRJNA549787	B	1-6 months	-	-	South Africa	12895844	11571286	10183141	12622	878960
SRR9330571	WGS	PRJNA549787	B	1-6 months	-	-	South Africa	5251177	4842252	4841324	11918	1068968
SRR9330578	WGS	PRJNA549787	B	1-6 months	-	-	South Africa	5359338	4696241	4696120	12218	901654
SRR9330579	WGS	PRJNA549787	B	1-6 months	-	-	South Africa	3432450	3090069	3036919	13137	569275
SRR9330580	WGS	PRJNA549787	B	1-6 months	-	-	South Africa	4739492	4339855	4339646	12367	1372939
SRR9330592	WGS	PRJNA549787	B	1-6 months	-	-	South Africa	3305998	2943924	2736423	12285	532006
SRR9330595	WGS	PRJNA549787	B	1-6 months	-	-	South Africa	3340155	3007841	3007780	11598	554560
SRR9330598	WGS	PRJNA549787	B	1-6 months	-	-	South Africa	5750156	5126739	5126410	10929	1072353
SRR9330605	WGS	PRJNA549787	B	1-6 months	-	-	South Africa	5845783	5234143	5233903	11195	949872
SRR9330610	WGS	PRJNA549787	B	1-6 months	-	-	South Africa	5732030	5264655	4572464	12697	783808
SRR9330612	WGS	PRJNA549787	B	1-6 months	-	-	South Africa	6296708	5785291	5785127	10246	846159
SRR9330614	WGS	PRJNA549787	B	1-6 months	-	-	South Africa	2640740	2416680	2289278	6593	428847
SRR9330615	WGS	PRJNA549787	B	1-6 months	-	-	South Africa	2818426	2588582	2456880	9147	407729
SRR9330623	WGS	PRJNA549787	B	1-6 months	-	-	South Africa	10060872	9399135	9398939	12541	923458
SRR9330624	WGS	PRJNA549787	B	1-6 months	-	-	South Africa	3804591	3621709	3621349	12856	1007866
SRR9330625	WGS	PRJNA549787	B	1-6 months	-	-	South Africa	5196967	4921600	4798508	14005	915340
SRR9330627	WGS	PRJNA549787	B	1-6 months	-	-	South Africa	5369860	5057754	5057711	12363	866642
SRR9330628	WGS	PRJNA549787	B	1-6 months	-	-	South Africa	1622118	1545180	1545170	12517	307704
SRR9330632	WGS	PRJNA549787	B	1-6 months	-	-	South Africa	3652572	3434905	3434869	12581	629695
SRR9330633	WGS	PRJNA549787	B	1-6 months	-	-	South Africa	2564244	2341129	2341077	11118	425774
SRR9330634	WGS	PRJNA549787	B	1-6 months	-	-	South Africa	3605578	3399156	3399103	12641	543882
SRR9330635	WGS	PRJNA549787	B	1-6 months	-	-	South Africa	5917598	5259644	5259500	11993	788137
SRR9330636	WGS	PRJNA549787	B	1-6 months	-	-	South Africa	6040171	5554276	5554147	12521	1230382
SRR9330637	WGS	PRJNA549787	B	1-6 months	-	-	South Africa	4772772	4384636	4384424	12469	762025
SRR9330638	WGS	PRJNA549787	B	1-6 months	-	-	South Africa	5272959	4878219	4878177	10793	957230
SRR9330642	WGS	PRJNA549787	B	1-6 months	-	-	South Africa	5794907	5309309	4435388	12511	1388303
SRR9330644	WGS	PRJNA549787	B	1-6 months	-	-	South Africa	3170369	3057166	2754905	12103	696071
SRR9330645	WGS	PRJNA549787	B	1-6 months	-	-	South Africa	6032851	5299087	4993731	11353	1170219
SRR961719	WGS	PRJNA215106	B	1-6 months	-	-	USA	1652695	1572099	1572012	12955	750149
SRR961726	WGS	PRJNA215106	B	1-6 months	-	-	USA	854276	814190	814127	13982	453702
SRR961749	WGS	PRJNA215106	B	1-6 months	-	-	USA	1036357	975021	974956	12218	401346
SRR961827	WGS	PRJNA215106	B	1-6 months	-	-	USA	1152390	1090809	1090686	11446	551834
SRR9670853	WGS	PRJNA524703	B	1-6 months	-	Female	USA	2029923	2022804	2022259	9973	482595
SRR9670854	WGS	PRJNA524703	B	1-6 months	-	Male	USA	7017196	6997262	6608984	12786	861724
SRR9670855	WGS	PRJNA524703	B	1-6 months	-	Female	USA	2878773	2870329	2794623	11751	541329
SRR9670856	WGS	PRJNA524703	B	1-6 months	-	Female	USA	9001725	8980854	8920809	12477	621733
SRR9670857	WGS	PRJNA524703	B	1-6 months	-	Male	USA	5914564	5897220	5896123	6125	728865
SRR9670858	WGS	PRJNA524703	B	1-6 months	-	Female	USA	14399830	6578651	3531321	11662	538698
SRR9670859	WGS	PRJNA524703	B	1-6 months	-	Female	USA	13066225	13019760	12736346	12387	793531
SRR9670860	WGS	PRJNA524703	B	1-6 months	-	Female	USA	7064658	7034927	5979333	10196	802085
SRR9670861	WGS	PRJNA524703	B	1-6 months	-	Male	USA	2881055	2871625	2787751	10581	432819
SRR9670863	WGS	PRJNA524703	B	1-6 months	-	Female	USA	10874200	10825040	10228962	11145	864620
SRR9670864	WGS	PRJNA524703	B	1-6 months	-	Female	USA	9289814	9270929	8972476	12318	683627
SRR9670865	WGS	PRJNA524703	B	1-6 months	-	Female	USA	6594332	6574996	6138447	12117	757078
SRR9670866	WGS	PRJNA524703	B	1-6 months	-	Female	USA	7369213	7339467	7237831	11512	831447
SRR9670867	WGS	PRJNA524703	B	1-6 months	-	Male	USA	8039342	8013878	7912919	9817	661097
SRR9670868	WGS	PRJNA524703	B	1-6 months	-	Male	USA	3480928	3469187	3367470	13020	608718
SRR9670869	WGS	PRJNA524703	B	1-6 months	-	Female	USA	6525854	6508801	4980865	13128	679173
SRR9670870	WGS	PRJNA524703	B	1-6 months	-	Male	USA	10911210	10878468	9386959	12717	1234663
SRR9670871	WGS	PRJNA524703	B	1-6 months	-	Female	USA	9507204	9486978	9142467	12427	1194631
SRR9670872	WGS	PRJNA524703	B	1-6 months	-	Female	USA	9287307	9247819	9025830	12931	1037042
SRR9670873	WGS	PRJNA524703	B	1-6 months	-	Male	USA	12535696	12509814	12059703	12377	807488
SRR9670874	WGS	PRJNA524703	B	1-6 months	-	Male	USA	7286932	7255504	7182748	11733	863107
SRR9670875	WGS	PRJNA524703	B	1-6 months	-	Female	USA	11552612	11528069	10949621	12118	1056365
SRR9670876	WGS	PRJNA524703	B	1-6 months	-	Male	USA	7966253	7944956	7670704	12110	833161
SRR9670877	WGS	PRJNA524703	B	1-6 months	-	Female	USA	11214688	11195550	10786539	7493	577442
SRR9670878	WGS	PRJNA524703	B	1-6 months	-	Male	USA	12840579	12801435	12110389	10716	627380
SRR9670879	WGS	PRJNA524703	B	1-6 months	-	Female	USA	7111374	7092651	6821787	10714	651339
SRR9670880	WGS	PRJNA524703	B	1-6 months	-	Male	USA	9251423	9221340	9176926	12109	607892
SRR9670881	WGS	PRJNA524703	B	1-6 months	-	Male	USA	5799339	5781341	5552202	11207	775005
SRR9670882	WGS	PRJNA524703	B	1-6 months	-	Female	USA	10578722	10547918	9773328	9733	726883
SRR9670883	WGS	PRJNA524703	B	1-6 months	-	Male	USA	12051918	12011162	11708814	12449	845170
SRR9670884	WGS	PRJNA524703	B	1-6 months	-	Female	USA	5259056	5246245	4424708	11261	605200
SRR9670885	WGS	PRJNA524703	B	1-6 months	-	Male	USA	9306402	9288960	9068008	9203	834878
SRR9670886	WGS	PRJNA524703	B	1-6 months	-	Female	USA	2863869	2855720	2769233	11262	482562
SRR9670887	WGS	PRJNA524703	B	1-6 months	-	Male	USA	9627819	9610278	8465860	13019	1005029
SRR9670888	WGS	PRJNA524703	B	1-6 months	-	Male	USA	9544402	9527066	8291811	10481	798539
SRR9670889	WGS	PRJNA524703	B	1-6 months	-	Male	USA	9386453	9364246	9165267	12575	841959
SRR9670890	WGS	PRJNA524703	B	1-6 months	-	Male	USA	9351142	9330008	8513297	11733	781408
SRR9670891	WGS	PRJNA524703	B	1-6 months	-	Female	USA	9948186	9929824	9897762	12307	976034
SRR9670892	WGS	PRJNA524703	B	1-6 months	-	Male	USA	2936149	2926225	2925137	9350	343784
SRR9670893	WGS	PRJNA524703	B	1-6 months	-	Female	USA	9208875	8615081	7677120	11286	865214
SRR9670894	WGS	PRJNA524703	B	1-6 months	-	Male	USA	9018813	9011623	8933065	12100	681446
SRR9670895	WGS	PRJNA524703	B	1-6 months	-	Male	USA	11400564	11366330	11075883	12697	943259
SRR9670896	WGS	PRJNA524703	B	1-6 months	-	Male	USA	8321591	8315636	8306380	8750	652569
SRR9670897	WGS	PRJNA524703	B	1-6 months	-	Female	USA	7942540	7919185	7699860	11497	845401
SRR9670898	WGS	PRJNA524703	B	1-6 months	-	Male	USA	8746587	8708261	8467967	11826	1125813
SRR9670899	WGS	PRJNA524703	B	1-6 months	-	Female	USA	7761748	7746320	7376115	12366	744011
SRR9670900	WGS	PRJNA524703	B	1-6 months	-	Male	USA	4674345	4660294	4492590	10961	600553
SRR9670901	WGS	PRJNA524703	B	1-6 months	-	Female	USA	8034544	8013822	7863442	10209	618333
SRR9670902	WGS	PRJNA524703	B	1-6 months	-	Female	USA	8301024	8295259	7640625	11111	700411
SRR9670904	WGS	PRJNA524703	B	1-6 months	-	Female	USA	2865272	2856215	2646523	12120	587247
SRR9670905	WGS	PRJNA524703	B	1-6 months	-	Female	USA	12166407	12126005	11778281	12837	1066931
SRR9670906	WGS	PRJNA524703	B	1-6 months	-	Female	USA	11666141	11634669	11603643	7865	737680
SRR9670907	WGS	PRJNA524703	B	1-6 months	-	Male	USA	10627518	10606998	10531078	12471	712680
SRR9670908	WGS	PRJNA524703	B	1-6 months	-	Male	USA	5377958	5285914	4666319	12628	865328
SRR9670909	WGS	PRJNA524703	B	1-6 months	-	Male	USA	6722046	6695972	6694753	12623	1013515
SRR9670911	WGS	PRJNA524703	B	1-6 months	-	Female	USA	9612337	9585264	9505984	11035	691993
SRR9670912	WGS	PRJNA524703	B	1-6 months	-	Female	USA	11466540	11437228	11433128	11995	798022
SRR9670913	WGS	PRJNA524703	B	1-6 months	-	Female	USA	7530123	7519051	6859634	11206	807647
SRR9670914	WGS	PRJNA524703	B	1-6 months	-	Female	USA	10813128	10790039	10416338	9915	683259
SRR9670915	WGS	PRJNA524703	B	1-6 months	-	Male	USA	9199693	9181920	9015232	11105	840577
SRR9670916	WGS	PRJNA524703	B	1-6 months	-	Female	USA	12208226	12168342	10680262	10355	1039890
SRR9670918	WGS	PRJNA524703	B	1-6 months	-	Female	USA	6817072	6799765	6128738	12280	1077011
SRR9670920	WGS	PRJNA524703	B	1-6 months	-	Female	USA	13468324	13406655	13370502	11335	874032
SRR9670921	WGS	PRJNA524703	B	1-6 months	-	Female	USA	9525723	9508851	7278115	11662	681373
SRR9670922	WGS	PRJNA524703	B	1-6 months	-	Male	USA	18840012	18776740	18333708	10068	822186
SRR9670923	WGS	PRJNA524703	B	1-6 months	-	Male	USA	7440157	7417424	7414924	13491	834401
SRR9670924	WGS	PRJNA524703	B	1-6 months	-	Female	USA	8737986	8715648	8487317	10457	991806
SRR9670925	WGS	PRJNA524703	B	1-6 months	-	Male	USA	13264027	13081922	11610549	11834	794361
SRR9670926	WGS	PRJNA524703	B	1-6 months	-	Female	USA	9519980	9511091	7671764	11722	999258
SRR9670927	WGS	PRJNA524703	B	1-6 months	-	Female	USA	9354182	9336822	8519026	10584	663101
SRR9670928	WGS	PRJNA524703	B	1-6 months	-	Female	USA	8885384	8880032	8688056	10697	775421
SRR9670929	WGS	PRJNA524703	B	1-6 months	-	Female	USA	11673116	11636696	11283091	11344	933753
SRR9670930	WGS	PRJNA524703	B	1-6 months	-	Male	USA	8081715	8078339	7466505	9963	676202
SRR9670931	WGS	PRJNA524703	B	1-6 months	-	Female	USA	8442633	8416607	8302400	8560	881422
SRR9670932	WGS	PRJNA524703	B	1-6 months	-	Male	USA	6763308	6743983	6602703	12729	897324
SRR9670933	WGS	PRJNA524703	B	1-6 months	-	Male	USA	1766504	1761421	1703211	11888	353697
SRR9670934	WGS	PRJNA524703	B	1-6 months	-	Male	USA	13839152	13791498	12371667	12213	852196
SRR9670935	WGS	PRJNA524703	B	1-6 months	-	Male	USA	8519900	8514888	7228527	12371	926394
ERR1449717	WGS	PRJEB12669	C	6-12 months	-	-	China	7331970	7153677	6504592	11835	952494
ERR1449718	WGS	PRJEB12669	C	6-12 months	-	-	China	4537537	4459518	4135586	12505	811471
ERR3277217	WGS	PRJEB32135	C	6-12 months	-	-	Canada	2969897	2574116	2309590	12644	517327
ERR3277225	WGS	PRJEB32135	C	6-12 months	-	-	Canada	7165737	7130335	5352866	12230	1059680
ERR3277252	WGS	PRJEB32135	C	6-12 months	-	-	Canada	5484410	4891697	4809556	8967	918304
ERR3277254	WGS	PRJEB32135	C	6-12 months	-	-	Canada	6697033	6184734	4842295	11372	1079161
ERR3277263	WGS	PRJEB32135	C	6-12 months	-	-	Canada	4363511	4053366	3920449	12679	920263
ERR3277273	WGS	PRJEB32135	C	6-12 months	-	-	Canada	5395895	4588331	3200477	12766	1140335
ERR3277277	WGS	PRJEB32135	C	6-12 months	-	-	Canada	7721058	6288356	2630174	13250	961666
ERR3277278	WGS	PRJEB32135	C	6-12 months	-	-	Canada	8592503	6864225	5796735	12703	1089829
ERR3277280	WGS	PRJEB32135	C	6-12 months	-	-	Canada	3320535	2410825	2387123	12309	493143
ERR3277281	WGS	PRJEB32135	C	6-12 months	-	-	Canada	5109248	3688024	2783242	12304	764315
ERR3277283	WGS	PRJEB32135	C	6-12 months	-	-	Canada	7141587	5573090	5493678	12329	936870
ERR3277286	WGS	PRJEB32135	C	6-12 months	-	-	Canada	5579816	4578140	4068255	12879	987596
ERR3277294	WGS	PRJEB32135	C	6-12 months	-	-	Canada	32476939	24250683	20301315	12987	992810
ERR3277302	WGS	PRJEB32135	C	6-12 months	-	-	Canada	8156457	7784789	7745586	12279	1005196
ERR3277304	WGS	PRJEB32135	C	6-12 months	-	-	Canada	4164466	3496973	3415389	12656	570565
ERR3277311	WGS	PRJEB32135	C	6-12 months	-	-	Canada	3456758	3339199	3264495	11298	679146
ERR3277314	WGS	PRJEB32135	C	6-12 months	-	-	Canada	7491934	7109207	7000311	11362	828933
ERR3277315	WGS	PRJEB32135	C	6-12 months	-	-	Canada	6257228	5707173	5461754	11197	975431
ERR3277316	WGS	PRJEB32135	C	6-12 months	-	-	Canada	3869464	3737816	3633932	10876	599677
ERR3277323	WGS	PRJEB32135	C	6-12 months	-	-	Canada	3635732	3438681	3281811	11226	640765
ERR3277325	WGS	PRJEB32135	C	6-12 months	-	-	Canada	4856574	4700695	4062045	11161	805516
ERR3277327	WGS	PRJEB32135	C	6-12 months	-	-	Canada	11492302	10086040	10075050	12384	1040528
ERR3277332	WGS	PRJEB32135	C	6-12 months	-	-	Canada	2894650	2768606	2351397	10848	493488
ERR3277337	WGS	PRJEB32135	C	6-12 months	-	-	Canada	3986241	3450477	2873218	12306	755050
ERR3277339	WGS	PRJEB32135	C	6-12 months	-	-	Canada	19751015	19081517	13102910	12839	1010875
ERR3277341	WGS	PRJEB32135	C	6-12 months	-	-	Canada	4138716	4032986	4030482	10414	820165
ERR3277350	WGS	PRJEB32135	C	6-12 months	-	-	Canada	7680161	6887948	5338111	12185	957701
ERR3277353	WGS	PRJEB32135	C	6-12 months	-	-	Canada	12673932	11352384	10770229	11415	907128
ERR3277360	WGS	PRJEB32135	C	6-12 months	-	-	Canada	2860874	2677410	2568480	10099	466479
ERR3277362	WGS	PRJEB32135	C	6-12 months	-	-	Canada	4299479	4163298	4107168	12841	784601
ERR3277364	WGS	PRJEB32135	C	6-12 months	-	-	Canada	9598990	8946382	8912437	9278	1027505
ERR3277367	WGS	PRJEB32135	C	6-12 months	-	-	Canada	2884164	2171565	2169000	11825	400627
ERR866561	WGS	PRJEB9150	C	6-12 months	-	-	Bangladesh	7935303	7170937	6629088	11729	1625526
ERR866562	WGS	PRJEB9150	C	6-12 months	-	-	Bangladesh	13506655	12352895	11497617	11517	824902
ERR866564	WGS	PRJEB9150	C	6-12 months	-	-	Bangladesh	13175261	12267171	4064597	8605	1022813
ERR866565	WGS	PRJEB9150	C	6-12 months	-	-	Bangladesh	11764395	10894672	3853855	9304	592862
ERR866566	WGS	PRJEB9150	C	6-12 months	-	-	Bangladesh	15440957	14301281	3188110	10929	515058
ERR866567	WGS	PRJEB9150	C	6-12 months	-	-	Bangladesh	8631444	7670279	7543733	11471	1696588
ERR866568	WGS	PRJEB9150	C	6-12 months	-	-	Bangladesh	12564350	11590142	4417363	11159	926291
ERR866569	WGS	PRJEB9150	C	6-12 months	-	-	Bangladesh	13259061	12402039	8182107	11698	812916
ERR866570	WGS	PRJEB9150	C	6-12 months	-	-	Bangladesh	1886728	1738630	1388947	11856	438520
ERR866571	WGS	PRJEB9150	C	6-12 months	-	-	Bangladesh	18641123	17409235	3936218	10700	613459
ERR866572	WGS	PRJEB9150	C	6-12 months	-	-	Bangladesh	8671212	7966159	6811450	10124	784856
SRR10527827	WGS	PRJNA543520	C	6-12 months	-	-	-	4170417	4165887	3692323	10301	527151
SRR10527828	WGS	PRJNA543520	C	6-12 months	-	-	-	11436240	11424138	10651755	8114	593479
SRR10527830	WGS	PRJNA543520	C	6-12 months	-	-	-	12422600	12411101	11685304	5178	781054
SRR10527832	WGS	PRJNA543520	C	6-12 months	-	-	-	11971311	11959961	11635645	10240	749561
SRR10527835	WGS	PRJNA543520	C	6-12 months	-	-	-	11758268	11750938	10877509	12837	855365
SRR10527836	WGS	PRJNA543520	C	6-12 months	-	-	-	21641298	21621480	18605319	7632	608008
SRR10527839	WGS	PRJNA543520	C	6-12 months	-	-	-	11401475	11393436	11123931	4821	399054
SRR10527840	WGS	PRJNA543520	C	6-12 months	-	-	-	10946478	10938073	10697282	7500	719608
SRR13318504	WGS	PRJNA688164	C	6-12 months	-	-	Poland	91377946	23278660	14834932	10295	1022206
SRR13318507	WGS	PRJNA688164	C	6-12 months	-	-	Poland	241620399	236554004	232481106	10098	1071764
SRR13318510	WGS	PRJNA688164	C	6-12 months	-	-	Poland	163370542	162265364	98001821	12105	1189769
SRR13318511	WGS	PRJNA688164	C	6-12 months	-	-	Poland	28046174	27842623	25250021	11869	1709644
[truncated: 4,671 more rows]
