# Supplementary material for: Gut microbe metabolism of small molecules supports human development across the early stages of life
Source: Front Microbiol. 2022 Sep 13;13:1006721. doi: 10.3389/fmicb.2022.1006721 (PMC9512645; doi:10.3389/fmicb.2022.1006721)
Supplement: Supplementary file 2 [file Data_Sheet_2.XLSX]

## Sheet: Table S2a
Table S2a. Taxonomic profiles of the 4062 shotgun metagenomic samples from infants.
										Species richness (biodiversity)	35	37	43	32	23	38	24	43	17	44	39	37	51	40	44	55	51	17	27	40	28	64	37	14	10	26	26	8	23	22	29	15	37	21	17	22	23	42	16
											A	A	A	A	A	A	A	A	A	A	A	A	A	A	A	A	A	A	A	A	A	A	A	A	A	A	A	A	A	A	A	A	A	A	A	A	A	A	A
AVERAGE A	PREVALENCE	AVERAGE B	PREVALENCE	AVERAGE C	PREVALENCE	AVERAGE D	PERVALENCE	AVERAGE E	PREVALENCE		ERR2505980	ERR2505981	ERR2505982	ERR2505983	ERR2505984	ERR2505985	ERR2505986	ERR2505987	ERR2505988	ERR2505989	ERR2505990	ERR2505991	ERR2505992	ERR2505993	ERR2505994	ERR2505995	ERR2505996	ERR2505997	ERR2505998	ERR2505999	ERR2506000	ERR2506001	ERR2506002	ERR2506003	ERR2506004	ERR2506005	SRR13740125	SRR13773580	SRR13773581	SRR13773582	SRR13773583	SRR13773584	SRR13773585	SRR13773586	SRR13773587	SRR13773588	SRR13773589	SRR13773590	SRR13773591
0.083053	0.47541	0.146358	0.771712	0.099447	0.786802	0.0392358	0.809111	0.0161377	0.776156	Bifidobacterium longum	0	0.254848	0	0.0167242	0.570098	0.0627454	0.00224248	0.00680546	0.00265905	0.120786	0.0043069	0.338738	0.00146595	0.290079	0	0.00253881	0.122261	0	0.0280245	0.0289847	0.00763282	0.223632	0	0	0.0691586	0	0	0	0	0	0	0	0	0	0	0	0	0.0192563	0
0.143251	0.572404	0.090801	0.788255	0.0462319	0.781726	0.009923	0.556399	0.00796791	0.413625	Escherichia coli	0.339854	0.0330979	0.00180584	0.503337	0.344906	0.00878149	0.0904071	0.00915786	0	0.0415672	0.00063234	0.00090438	0.00797195	0.00326115	0.0848775	0.0443825	0.0893444	0.232359	0.0121735	0.0169575	0.148535	0.115384	0.521101	0	0.0428842	0.232702	0.474229	0.958739	0	0.634375	0	0	0.00166148	0	0	0.00110317	0	0.00584336	0
0.0537791	0.362022	0.0910121	0.637717	0.0574265	0.600254	0.00920933	0.324295	0.00430966	0.180049	Bifidobacterium breve	0.0836666	0.271686	0.0083847	0.0186824	0.0167881	0.382095	0.00303131	0.0020712	0.847933	0.00300435	0.106412	0.342959	0.210312	0.0126236	0	0.00254213	0.0041916	0	0.00319975	0	0.372442	0.00462069	0.00650768	0	0.660464	0.00280478	0	0	0	0	0	0	0	0	0	0	0	0	0
0.031576	0.204918	0.0686187	0.397022	0.0504366	0.477157	0.0210349	0.428416	0.00883169	0.321168	Bifidobacterium bifidum	0	0.0311976	0.00759698	0	0	0.230772	0	0	0	0	0.133711	0	0	0	0	0	0.00187972	0	0.25917	0	0	0	0	0	0.201802	0	0	0	0	0	0	0	0	0	0	0	0	0	0
0.0144985	0.348361	0.017309	0.384615	0.0246532	0.560914	0.0563969	0.792842	0.0702031	0.93674	Bacteroides uniformis	0.00096342	0.0024945	0.334933	0.00208626	0	0	0.00597333	0.00564395	0.00520567	0.00248226	0.00073766	0.01157	0.0104997	0	0.00630718	0.00165098	0	0	0.0805251	0.0221882	0	0.00674755	0	0.00122297	0	0	0	0	0	0	0	0	0	0	0	0	0.00437482	0	0
0.0222528	0.184426	0.0263442	0.202647	0.0342436	0.364213	0.0307434	0.533623	0.0356118	0.693431	Bacteroides fragilis	0	0	0.00141111	0.00251738	0	0	0.709965	0	0	0	0	0	0	0.00199259	0.00377218	0.00087348	0	0.601406	0.25275	0.131592	0	0.0522711	0.07032	0	0	0	0	0	0	0	0	0	0	0	0	0	0	0	0
0.00828568	0.146175	0.0297376	0.44665	0.0434816	0.743655	0.0142383	0.66269	0.00824552	0.593674	Ruminococcus gnavus	0	0	0.00535977	0	0	0.00549005	0.0402363	0.0172817	0	0	0.0746448	0	0	0.0795903	0	0.116475	0.211509	0	0	0	0	0	0	0	0	0	0.156876	0	0.00194983	0	0	0	0	0	0	0	0	0	0
0.00308683	0.136612	0.00620448	0.274607	0.0357011	0.686548	0.0437801	0.934924	0.0333733	0.961071	Blautia wexlerae	0	0.00126542	0.0218562	0	0	0	0	0	0	0.0162678	0	0	0	0.0009033	0	0	0.00281211	0	0	0	0	0	0	0	0	0	0	0	0	0	0	0	0	0	0	0	0	0	0
0.0138355	0.306011	0.0193318	0.27957	0.0167403	0.383249	0.0306059	0.596529	0.0367648	0.80292	Phocaeicola dorei	0	0.00792769	0.0556608	0.0306949	0.00079143	0	0.00211814	0.0126579	0.00055114	0.0726176	0	0.0799288	0.0102092	0.00501488	0.0334487	0.0352264	0	0	0	0.00246057	0	0.0271315	0	0	0	0	0	0	0	0	0	0	0	0	0	0	0.00109558	0.0017703	0
0.0189794	0.181694	0.0247193	0.349876	0.031295	0.409898	0.0172112	0.443601	0.0124819	0.406326	Bifidobacterium pseudocatenulatum	0	0.0259554	0.00430022	0	0	0	0	0	0	0.376655	0.0541143	0	0	0	0	0	0.0159601	0	0.00195443	0	0	0	0	0	0	0	0	0	0	0	0	0	0	0	0	0	0	0	0
0.0234958	0.269126	0.0299165	0.45823	0.020331	0.42132	0.00681085	0.221258	0.00372573	0.136253	Veillonella parvula	0.0144984	0.00410683	0.013456	0	0.0043732	0.00437609	0	0.00211523	0	0.0045433	0.146744	0.00179905	0	0	0.00554977	0	0.016552	0	0	0.00728376	0	0.00539041	0.00302507	0	0	0	0	0	0	0	0.173689	0	0.00943	0	0.35132	0	0	0	0.116605
0.0221003	0.286885	0.0179013	0.284533	0.0131618	0.374365	0.0180984	0.586768	0.0233823	0.766423	Parabacteroides distasonis	0	0	0.248958	0	0.00176311	0.00055427	0.00551126	0.0132923	0.00142583	0.00091837	0	0.00063352	0.017359	0.00436429	0.0646696	0.0795687	0	0	0	0.433924	0	0.0204391	0.157786	0	0	0	0	0	0	0	0	0	0	0	0	0	0.603163	0.00137397	0
0.00065938	0.0177596	0.00419614	0.0339123	0.00874148	0.0862944	0.0402982	0.186551	0.0349839	0.153285	Prevotella copri	0	0	0	0	0	0	0	0	0	0	0	0	0	0	0	0	0	0	0	0	0	0	0	0	0	0	0	0	0	0	0	0	0	0	0	0	0	0	0
0.00127142	0.0614754	0.00224145	0.0942928	0.0138716	0.413706	0.0281517	0.83731	0.0429069	0.948905	Faecalibacterium unknown_species	0	0	0	0	0	0	0	0	0	0	0	0	0	0	0	0	0	0	0	0	0	0	0	0	0	0	0	0	0	0	0	0	0	0	0	0	0	0	0
0.000806501	0.0560109	0.00259357	0.0951199	0.0187926	0.413706	0.0314592	0.818872	0.0209007	0.846715	Anaerostipes hadrus	0	0	0	0	0	0	0	0	0	0	0	0	0	0	0	0	0	0	0	0	0	0	0	0	0	0	0	0	0	0	0	0	0	0	0	0	0	0	0
0.0101017	0.159836	0.0142067	0.249793	0.0151482	0.285533	0.0149713	0.480477	0.00815222	0.486618	Collinsella aerofaciens	0	0.00677996	0	0	0.00398278	0	0	0	0	0.100067	0	0	0.0964785	0	0	0	0	0	0	0	0	0.00243992	0	0	0	0	0	0	0	0	0	0	0	0	0	0	0	0	0
0.0100413	0.310109	0.00772309	0.303557	0.0134018	0.418782	0.0185317	0.62256	0.0197903	0.836983	Phocaeicola vulgatus	0	0	0.00438098	0.10593	0.00174855	0	0.00332826	0.101404	0.00049468	0.00264699	0	0.00381795	0.024041	0.00195356	0.0806233	0.00296878	0	0	0	0.0104843	0	0.0735186	0	0	0	0	0	0	0	0	0	0	0	0	0	0	0.00514362	0.00616018	0
0.00118343	0.0710383	0.00179491	0.0818859	0.00770408	0.356599	0.0270221	0.70282	0.0329934	0.80292	Eubacterium rectale	0	0	0	0	0	0	0	0	0	0	0	0	0	0	0	0.00153368	0	0	0	0	0	0	0	0	0	0	0	0	0	0	0	0	0	0	0	0	0	0	0
0.00794696	0.178962	0.0102273	0.215881	0.0175893	0.313452	0.0125878	0.368764	0.00827382	0.289538	Bifidobacterium adolescentis	0	0	0	0	0	0	0	0	0	0	0.00263407	0	0	0	0	0	0.00190334	0	0	0	0	0	0	0	0	0	0	0	0	0	0	0	0	0	0	0	0	0	0
0.00467952	0.0614754	0.00998877	0.141439	0.0114905	0.242386	0.0162714	0.376356	0.0162852	0.43309	Akkermansia muciniphila	0	0	0	0	0	0.0125951	0	0	0	0	0	0	0	0.186731	0	0	0	0	0	0	0	0.0740401	0	0	0	0	0	0	0	0	0	0	0	0	0	0	0	0	0
0.00124845	0.0642077	0.00133423	0.104218	0.0103106	0.409898	0.0234683	0.818872	0.0315965	0.951338	Faecalibacterium prausnitzii	0	0	0	0	0	0	0	0	0	0	0	0	0	0	0	0	0	0	0	0	0	0	0	0	0	0	0	0	0	0	0	0	0	0	0	0	0	0	0
0.0263363	0.239071	0.0143646	0.35732	0.00515775	0.170051	0.000579756	0.0412148	0.00100072	0.0291971	Klebsiella pneumoniae	0.0451753	0.0148215	0.0289666	0.051015	0	0.00424886	0.0204257	0.213506	0.00395484	0	0.00605559	0.0006987	0.00281199	0	0.383535	0.00238457	0.0229979	0	0	0.00891073	0.182062	0	0.0401406	0.00626585	0.00669953	0.649445	0	0	0.642408	0.23012	0.00106621	0	0.343325	0	0	0.627013	0.00293892	0.335365	0
0.00648399	0.247268	0.00748849	0.311828	0.00707765	0.426396	0.0161337	0.635575	0.0168779	0.79562	Bacteroides thetaiotaomicron	0	0.00276095	0.0815456	0.00132795	0.00128626	0.00041571	0	0.00369728	0	0.0326383	0.00085495	0.00600083	0.0183066	0.00424612	0.00145095	0.0122873	0	0	0.00065448	0.06782	0	0.0197972	0	0	0	0	0	0	0	0	0	0	0	0	0	0	0.00286165	0	0
0.0394356	0.381148	0.00586102	0.311828	0.00247487	0.15736	0.000898852	0.0412148	0.000286149	0.0121655	Enterococcus faecalis	0	0.0271139	0.00648738	0.105896	0.00163346	0	0	0	0	0.0114083	0.0393414	0	0.0251215	0	0.00411874	0.00592319	0	0.0106551	0.0650772	0	0	0	0	0.118719	0	0	0	0	0	0	0.104489	0.731256	0.00299004	0	0	0	0	0.0171512	0.0118124
0.00483696	0.122951	0.0055872	0.110835	0.0100886	0.168782	0.0117417	0.292842	0.0166639	0.430657	Bacteroides caccae	0	0.00333325	0	0	0.00467407	0	0.00577089	0	0	0.0454764	0	0	0.0606721	0	0	0	0	0	0	0	0	0	0	0	0	0	0	0	0	0	0	0	0	0	0	0	0	0	0
0.00526613	0.0737705	0.0126636	0.333333	0.0141561	0.596447	0.00344086	0.439262	0.00136167	0.250608	Erysipelatoclostridium ramosum	0	0.00084813	0	0	0.00640883	0	0	0	0	0.0064256	0	0.015323	0	0.00721844	0	0	0	0	0	0	0	0	0	0	0	0	0.0516955	0	0	0	0	0	0	0	0	0	0	0	0
0.0315777	0.545082	0.0041672	0.379653	0.00290975	0.290609	0.00231482	0.296095	0.00131032	0.211679	Streptococcus salivarius	0.00594763	0.0726574	0.0044501	0.0123847	0.00263646	0.00779988	0	0.0610055	0.00358017	0.00363113	0.0135468	0.00186883	0.0209522	0	0	0.0101922	0.00536783	0.0200798	0.00794575	0.01089	0.00885109	0.00192575	0.00559271	0.0118486	0.00386756	0	0	0.00855821	0	0.0125614	0.0393688	0	0	0.01604	0.0230355	0.0683882	0	0.0118536	0
0.000602888	0.057377	0.001941	0.0678246	0.00864171	0.323604	0.015493	0.691974	0.0167628	0.800487	Roseburia intestinalis	0	0	0	0	0	0	0	0	0	0	0	0	0	0	0	0	0.00272521	0	0	0	0	0	0	0	0	0	0	0	0	0	0	0	0	0	0	0	0	0	0
0.00398437	0.20765	0.0022373	0.189413	0.00579816	0.239848	0.0145439	0.439262	0.0174349	0.481752	Bacteroides stercoris	0	0	0.00192569	0.00520732	0	0	0	0.00312269	0	0	0	0	0.00124485	0	0	0.0009787	0	0.00746349	0.00205314	0.00182416	0	0.014842	0	0	0	0	0	0	0	0	0	0	0	0	0	0	0.00189517	0	0
0.00178564	0.180328	0.00357191	0.403639	0.00896532	0.748731	0.0110342	0.933839	0.0101507	0.961071	Blautia unknown_species	0	0	0	0	0	0	0	0	0	0.00209311	0.00130761	0	0.00101522	0.0017294	0	0.00306989	0.00536856	0	0.00152951	0.00137022	0	0.00236074	0.00311636	0	0	0	0.00188459	0	0.00255904	0	0	0	0	0	0	0	0	0	0
0.00353724	0.393443	0.00457892	0.417701	0.00469774	0.611675	0.00958273	0.832972	0.0126834	0.958637	Bacteroides unknown_species	0	0.00064958	0.0189328	0.00670507	0	0	0.0234636	0.00814459	0	0.00505082	0.00170319	0.00381414	0.00644347	0	0.0106221	0.00711852	0	0.0102599	0.00722382	0.00952081	0	0.00752542	0.00388263	0	0	0	0	0	0	0	0	0	0	0	0	0	0.00444733	0.00081774	0
0.00351267	0.142077	0.0070083	0.360629	0.00654164	0.658629	0.00685499	0.816703	0.00656326	0.885645	Flavonifractor plautii	0.0944189	0	0	0	0	0.0006567	0	0	0	0	0.0177334	0	0	0.00715051	0	0	0.147218	0	0	0	0	0	0	0	0	0	0.048831	0	0.0526921	0	0	0	0.0143347	0	0	0	0.00160729	0	0
0.0014655	0.0778689	0.00271248	0.0843672	0.00243254	0.112944	0.0109449	0.302603	0.02119	0.530414	Alistipes onderdonkii	0	0	0	0	0	0	0	0	0	0.00117386	0	0	0.00104382	0	0	0	0	0	0	0	0	0.00252755	0	0	0	0	0	0	0	0	0	0	0	0	0	0	0	0	0
0.000522343	0.0765027	0.0018467	0.0818859	0.00281209	0.125635	0.0132209	0.28308	0.0132918	0.301703	Prevotella unknown_species	0	0	0	0.00263354	0	0	0	0	0	0	0	0	0	0	0.00263082	0	0	0	0	0	0	0	0	0	0	0	0	0	0	0	0	0	0	0	0	0	0.00228685	0	0
0.00221826	0.239071	0.00306005	0.251447	0.00562138	0.370558	0.00847366	0.541215	0.0116112	0.76399	Bacteroides xylanisolvens	0	0.00058314	0.00265786	0.00098824	0	0	0.00564455	0.00800428	0	0.00618735	0.0371787	0.00276945	0.00177542	0	0.00482393	0.00254578	0	0	0.00517708	0.0118598	0	0	0.00458621	0	0	0	0	0	0	0	0	0	0	0	0	0	0.00247807	0	0
0.00177589	0.170765	0.00306959	0.406948	0.00581205	0.71066	0.00863137	0.861171	0.0106609	0.948905	Ruminococcus unknown_species	0	0	0	0	0	0	0.00197183	0	0	0	0.00461038	0	0	0.00563077	0	0.0095249	0.0101132	0	0	0.00657951	0	0.00332939	0.0122616	0	0	0	0.00487275	0	0.00313417	0	0	0	0	0	0	0	0	0	0
0.010591	0.22541	0.00670287	0.269644	0.00581029	0.327411	0.00116658	0.124729	0.000286818	0.0608273	Veillonella atypica	0	0.0957386	0.0169538	0	0	0.00731709	0.00388029	0.318227	0	0	0.00544354	0.0143341	0.00306699	0	0.0534365	0	0	0	0	0.00933716	0	0	0.0170627	0	0	0	0	0	0	0.00912593	0	0	0	0	0.00462607	0	0	0	0
0.0110746	0.275956	0.00995139	0.360629	0.00143556	0.148477	0.000203557	0.0498915	3.92744e-05	0.0194647	Klebsiella michiganensis	0.00298639	0.0006435	0.00116993	0.00158622	0	0	0.00127934	0.00872548	0	0	0	0	0.00478988	0	0.0290855	0.0391549	0.00173687	0.00090095	0.00405128	0	0.00832806	0.00256516	0.00136378	0.0118401	0	0.0105568	0	0	0.00466004	0.00873298	0.50132	0	0.0135666	0.0127118	0.00224298	0.0143834	0	0.00868227	0.607427
0.0056431	0.14071	0.00363788	0.0645161	0.00329269	0.106599	0.0081572	0.0911063	0.00589242	0.0754258	Haemophilus haemolyticus	0	0	0	0	0	0	0	0	0	0	0	0	0	0	0	0	0	0	0	0	0	0	0	0	0	0	0	0	0	0	0	0.00226894	0	0	0.00322196	0	0	0	0
0.000619617	0.0368852	0.000524998	0.0264682	0.00321492	0.124365	0.0118133	0.475054	0.014675	0.588808	Ruminococcus bromii	0	0	0	0	0	0	0	0	0	0	0	0	0	0	0	0	0	0	0	0	0	0	0	0	0	0	0	0	0	0	0	0	0	0	0	0	0	0	0
0.00510406	0.0491803	0.0120617	0.199338	0.00220514	0.192893	0.000416427	0.0401302	9.33105e-06	0.00243309	Clostridium neonatale	0	0	0	0	0	0	0.0556576	0	0	0	0	0	0	0	0	0	0.00173574	0	0	0	0	0	0	0	0	0	0.0950699	0	0	0	0	0	0	0	0	0	0.301215	0	0
0.00746943	0.0614754	0.00890377	0.113317	0.00360422	0.151015	0.00117136	0.0694143	0.000209188	0.0243309	Bifidobacterium dentium	0.139885	0	0	0	0	0.00448794	0	0	0	0	0	0.0121567	0	0.0753141	0	0	0	0	0	0	0	0	0	0	0	0	0	0	0	0	0	0	0	0	0	0	0.00246202	0	0
0.000687526	0.0969945	0.00455137	0.199338	0.00736284	0.392132	0.00741799	0.496746	0.00352723	0.413625	Ruminococcus faecis	0.00616741	0	0	0	0	0	0	0	0.0614765	0	0.00208347	0	0	0.00104243	0	0.00269025	0.00124818	0	0	0	0	0.020688	0	0	0	0	0.00182312	0	0	0	0	0	0	0	0	0	0	0	0
0.00489642	0.32377	0.00626678	0.545079	0.00432374	0.727157	0.00389482	0.848156	0.00349795	0.890511	Clostridium unknown_species	0.0233259	0	0	0	0	0	0.00136799	0.0103789	0	0	0	0	0.00121947	0.00486251	0	0.0010325	0.00250577	0	0	0.00470257	0	0.00464024	0.00182285	0	0	0.00266302	0.0156405	0	0	0.0319491	0.00699531	0.0108819	0.00353355	0.0206318	0.0208318	0.00174377	0.0258938	0	0.165701
0.00270875	0.0396175	0.00604759	0.0992556	0.00738231	0.142132	0.00289771	0.170282	0.00402239	0.216545	Akkermansia unknown_species	0	0	0	0	0	0	0	0	0	0	0	0	0	0	0	0	0	0	0	0	0	0	0	0	0	0	0	0	0	0	0	0	0	0	0	0	0	0	0
0.00131617	0.0765027	0.00182025	0.16129	0.00808245	0.442893	0.0077535	0.600868	0.0055516	0.610706	Blautia massiliensis	0	0	0	0	0	0	0	0	0	0	0	0	0	0	0	0.0012613	0	0	0	0	0	0	0	0	0	0	0	0	0	0	0	0	0	0	0	0	0	0	0
0.00455046	0.114754	0.00466744	0.187758	0.00626475	0.241117	0.00461972	0.238612	0.00129944	0.138686	Bifidobacterium catenulatum	0	0	0.0175949	0	0	0	0	0	0	0.0117523	0.260747	0	0	0	0	0	0.151616	0	0	0	0	0	0	0	0	0	0	0	0	0	0	0	0	0	0	0	0	0	0
0.000614232	0.150273	0.00264041	0.187758	0.00324098	0.293147	0.00917859	0.541215	0.00893024	0.725061	Bacteroides ovatus	0	0	0	0	0	0	0.00242687	0.00277962	0	0	0.00256036	0.00749074	0.00167443	0	0	0	0	0	0.00581075	0.00535551	0	0.00293586	0.00118311	0	0	0	0	0	0	0	0	0	0	0	0	0	0	0	0
0.00290493	0.112022	0.00668046	0.301902	0.00699077	0.564721	0.00199557	0.40564	0.000702355	0.318735	Clostridium innocuum	0	0	0	0	0	0.00425999	0	0	0	0.0043905	0	0	0.00284935	0.0655121	0	0.00353713	0	0.00745743	0	0.0266309	0	0.00199724	0	0	0	0	0.00508689	0	0	0	0	0	0	0	0	0	0	0	0
0.0158718	0.157104	0.00411605	0.160463	0.000902362	0.0926396	0.000467791	0.0390456	0.000194793	0.0121655	Enterobacter hormaechei	0	0.00389949	0.0110197	0.00242948	0.00602188	0	0	0	0	0	0	0	0.0946763	0	0	0.00097737	0	0	0.00249885	0	0.0390489	0	0	0	0.00335082	0	0	0	0.00310885	0	0.00148766	0	0	0	0	0	0	0	0
0.0108062	0.163934	0.00178503	0.146402	0.00527896	0.269036	0.00258538	0.287419	0.00253397	0.294404	Haemophilus parainfluenzae	0	0	0	0	0.00260325	0	0	0	0	0	0.00133041	0	0	0	0	0	0	0	0	0	0	0	0	0	0	0	0	0	0	0	0	0.0258622	0	0.0108727	0	0	0	0.00294217	0
0.0225601	0.416667	0.000160977	0.019024	0.000571272	0.0114213	0	0	0	0	Staphylococcus epidermidis	0	0	0	0	0	0	0	0	0	0	0	0	0	0	0	0	0	0.0135518	0	0	0	0	0	0.00307609	0	0	0	0.00589252	0.00231242	0.0138381	0.0139722	0.0103462	0	0	0.0204795	0	0.00650703	0.0246191	0.0149333
0.000395939	0.0204918	0.00174371	0.025641	0.000978752	0.069797	0.00947352	0.322126	0.0119519	0.46472	Dialister invisus	0	0	0	0	0	0	0	0	0	0	0	0	0	0	0	0	0	0	0	0	0	0	0	0	0	0	0	0	0	0	0	0	0	0	0	0	0	0	0
0.000405305	0.0464481	0.000328025	0.0479735	0.00370142	0.209391	0.00883798	0.571584	0.0115631	0.647202	Roseburia inulinivorans	0	0	0	0	0	0	0	0	0	0	0	0	0	0	0	0	0.00972631	0	0	0	0	0	0	0	0	0	0	0	0	0	0	0	0	0	0	0	0	0	0
0.00325484	0.143443	0.00369883	0.128205	0.00307581	0.135787	0.0042642	0.232104	0.00596757	0.321168	Parabacteroides merdae	0	0.00273447	0	0	0.00513745	0.00204357	0	0.00104128	0	0.0361918	0	0.00148638	0.0780494	0.0167994	0	0.00722091	0	0	0	0.00171133	0	0	0	0	0	0	0	0	0	0	0	0	0	0	0	0	0	0	0
0.00204174	0.0560109	0.00252769	0.057072	0.00542427	0.0736041	0.00569346	0.123644	0.0032827	0.131387	Bacteroides faecis	0	0	0	0	0	0	0	0.0118659	0	0	0	0	0	0	0	0.075008	0	0	0	0	0	0	0	0	0	0	0	0	0	0	0	0	0	0	0	0	0	0	0
0.0030337	0.367486	0.00599662	0.636063	0.00398544	0.595178	0.00207447	0.315618	0.000965722	0.248175	Bifidobacterium unknown_species	0.00585601	0.00406138	0	0	0.00184705	0.0150862	0	0	0	0.00187138	0.0147466	0.0135914	0	0.00386549	0	0	0.00462843	0	0.00202423	0	0	0	0	0	0.00420083	0	0	0	0	0	0	0	0	0	0	0	0.00647745	0	0
0.00199866	0.057377	0.00110989	0.0388751	0.000905423	0.0558376	0.00663382	0.223427	0.0126485	0.423358	Alistipes putredinis	0	0	0	0	0	0	0	0	0	0	0	0	0	0	0	0	0	0	0	0	0	0.023854	0	0	0	0	0	0	0	0	0	0	0	0	0	0	0	0	0
0.00525332	0.280055	0.00510619	0.411084	0.00431042	0.39467	0.000839893	0.129067	0.000331298	0.053528	Veillonella unknown_species	0	0.0228673	0.00663148	0	0	0.0034749	0	0.0186719	0	0	0.00998604	0.00659948	0	0	0.0231497	0.015647	0	0	0	0.0208779	0.00882038	0	0.00434826	0	0	0	0.00824727	0	0	0.00308308	0.00947086	0	0.124572	0	0.0494041	0	0	0	0
0.000628327	0.0423497	0.00296189	0.167907	0.00722815	0.402284	0.00315996	0.310195	0.00341154	0.296837	Coprococcus phoceensis	0	0	0	0	0	0	0	0	0	0	0	0	0	0	0	0	0.00578293	0	0	0	0	0	0	0	0	0	0.00121696	0	0.0715316	0	0	0	0	0	0	0	0	0	0
0.00829903	0.428962	0.0042843	0.398677	0.00214045	0.30203	0.000619107	0.160521	0.000195931	0.0583942	Streptococcus unknown_species	0	0.00601551	0	0	0.00396214	0.0117219	0	0.00328527	0.00581396	0	0	0	0.0484049	0.00357836	0.00383094	0.00192203	0.00605759	0	0	0.00377093	0.00200025	0	0	0	0.0066619	0	0.00231035	0	0	0	0.0041692	0.00489508	0	0	0.00247275	0	0	0	0.00621291
0.00148487	0.0806011	0.00267867	0.0876758	0.00158276	0.0977157	0.00295058	0.204989	0.0127935	0.3382	Bacteroides cellulosilyticus	0	0	0.00150357	0	0	0	0.00110981	0.00103405	0	0	0	0	0	0	0	0	0	0	0	0	0	0	0	0	0	0	0	0	0	0	0	0	0	0	0	0	0	0	0
0.00134738	0.168033	0.00175805	0.169562	0.00524107	0.204315	0.00577777	0.23102	0.00150154	0.184915	Streptococcus thermophilus	0	0	0	0.0141852	0	0.0025141	0	0	0.00382729	0.0034305	0	0	0.015192	0	0.00885661	0	0.00655813	0	0	0	0	0	0	0	0	0	0	0	0	0	0	0	0	0	0	0	0	0	0
0.0109982	0.157104	0.00413161	0.1067	6.26639e-05	0.0253807	3.38337e-05	0.00433839	1.43246e-05	0.00973236	Klebsiella aerogenes	0	0	0	0.00118261	0	0	0	0.00202624	0	0	0	0	0	0	0.00369186	0	0	0	0	0	0.00327697	0	0	0.44711	0	0.00365851	0	0	0.00830146	0.00138607	0.00255679	0	0.00265683	0.00108215	0.493381	0.006019	0	0.00117132	0
0.00236496	0.023224	0.00253021	0.0248139	0.0017744	0.0177665	0.00544403	0.0401302	0.00438912	0.026764	Mycoplasma hyopneumoniae	0	0	0	0	0	0	0	0	0	0	0	0	0	0	0	0	0	0	0	0	0	0	0	0	0	0	0	0	0	0	0	0	0	0	0	0	0	0	0
0.000902756	0.0409836	0.00220328	0.0678246	0.00462773	0.0926396	0.00406475	0.164859	0.00451699	0.214112	Sutterella wadsworthensis	0	0	0	0	0	0	0	0	0	0	0	0.0236389	0	0	0	0	0	0	0	0	0	0	0	0	0	0	0	0	0	0	0	0	0	0	0	0	0	0	0
0.00741945	0.184426	0.0052744	0.248966	0.000802104	0.0748731	0.000103449	0.0336226	9.56106e-05	0.0145985	Klebsiella variicola	0.0310104	0	0.00128517	0.00155904	0	0	0	0.0135917	0	0	0	0.0064251	0	0	0.0155744	0.0216914	0.0126666	0	0	0	0.00496282	0.00215044	0.0020599	0.377047	0	0.0165969	0	0	0.0120065	0.00725534	0.00095171	0	0.0151089	0	0	0.127069	0	0.0127393	0
0.00461803	0.0491803	0.00582307	0.0843672	0.00170846	0.0659898	0.000672171	0.0140998	2.60437e-05	0.00243309	Veillonella seminalis	0	0	0	0	0	0.0830804	0	0.0448849	0	0	0	0	0	0	0	0.298148	0	0	0	0	0.135882	0	0	0	0	0	0	0	0	0	0	0	0.0163918	0	0	0	0	0	0
0.00057624	0.0532787	0.0018022	0.0653433	0.00151295	0.0634518	0.00499582	0.281996	0.00781055	0.447689	Alistipes finegoldii	0	0	0.00543763	0	0	0	0	0	0	0	0	0	0	0	0	0	0	0	0	0	0	0.0119087	0	0	0	0	0	0	0	0	0	0	0	0	0	0	0	0	0
0.000630654	0.0532787	0.000728825	0.038048	0.00254508	0.142132	0.00514594	0.389371	0.00849782	0.513382	Gemmiger formicilis	0	0	0	0	0	0	0	0	0	0	0	0	0	0	0	0	0	0	0	0	0	0	0	0	0	0	0	0	0	0	0	0	0	0	0	0	0	0	0
0.000432103	0.0409836	0.000321592	0.0339123	0.0033629	0.166244	0.00597571	0.398048	0.0064178	0.552311	Lachnospira eligens	0	0	0	0	0	0	0	0	0	0	0	0	0	0	0	0	0	0	0	0	0	0	0	0	0	0	0	0	0	0	0	0	0	0	0	0	0	0	0
0.00063711	0.0901639	0.000730243	0.19024	0.00270371	0.520305	0.00552184	0.78308	0.00706515	0.851582	Eubacterium unknown_species	0	0	0	0	0	0	0	0	0	0	0	0	0	0	0	0.00143872	0	0	0	0	0	0	0	0	0	0	0	0	0	0	0	0	0	0	0	0	0	0	0
0.000657598	0.0382514	0.000472884	0.0206782	0.00129634	0.0989848	0.00592471	0.321041	0.00925059	0.474453	Ruminococcus bicirculans	0	0	0	0	0	0	0	0	0	0	0	0	0	0	0	0	0	0	0	0	0	0	0	0	0	0	0	0	0	0	0	0	0	0	0	0	0	0	0
0.00231793	0.0519126	0.00490392	0.182796	0.00310063	0.176396	0.000786445	0.0661605	0.000316204	0.0170316	Lactobacillus rhamnosus	0	0	0	0	0	0.00244455	0	0	0	0	0	0	0	0	0	0	0	0	0	0	0	0	0	0	0	0	0	0	0	0	0	0	0	0	0	0	0	0	0
0.00484644	0.0396175	0.00053382	0.0529363	0.00634099	0.0901015	0.00133119	0.0455531	3.37447e-05	0.00729927	Enterococcus faecium	0	0	0	0.00872805	0	0	0	0	0	0	0	0	0	0	0	0	0	0.0139494	0	0	0	0	0	0	0	0	0	0	0	0	0	0	0.0439057	0.10584	0	0	0	0	0.00261288
0.00112972	0.214481	0.00113935	0.233251	0.00186455	0.305838	0.00466451	0.572668	0.00504742	0.761557	Phocaeicola unknown_species	0	0	0.00303714	0.00378636	0	0	0.00421983	0.00226075	0	0.00156836	0	0.00128617	0.00124345	0	0.00386842	0	0	0	0	0.00135389	0	0.00269045	0	0	0	0	0	0	0	0	0	0	0	0	0	0	0.00114286	0	0
0.00150984	0.0519126	0.00341022	0.154673	0.00400644	0.312183	0.00127546	0.332972	0.00116585	0.381995	Hungatella effluvii	0	0	0	0	0	0	0	0	0	0.00252481	0	0	0	0	0	0	0	0	0	0	0	0.00230562	0.0702533	0	0	0	0	0	0	0	0	0	0.027591	0	0	0	0	0	0
0.000459175	0.0765027	0.000527948	0.154673	0.0024383	0.478426	0.0048651	0.776573	0.00605821	0.856448	Roseburia unknown_species	0	0	0	0	0	0	0	0	0	0	0	0	0	0	0	0	0.00212234	0	0	0	0	0	0	0	0	0	0	0	0	0	0	0	0	0	0	0	0	0	0
0.00136246	0.0628415	0.00403217	0.143093	0.00201642	0.258883	0.00192028	0.338395	0.00151841	0.411192	Ruthenibacterium lactatiformans	0	0	0	0	0	0	0	0	0	0	0	0	0	0	0	0	0	0	0	0	0	0.0201774	0	0	0	0	0	0	0	0	0	0	0	0	0	0	0	0	0
0.00142614	0.122951	0.00181406	0.109181	0.00108556	0.163706	0.00385148	0.284165	0.00509939	0.3309	Phocaeicola massiliensis	0	0	0	0.00283045	0	0.0009483	0	0.00284648	0	0	0	0.00103461	0.00125521	0.0124136	0.0026124	0	0	0	0	0	0	0.00955249	0	0	0	0	0	0	0	0	0	0	0	0	0	0	0	0	0
0.0033446	0.0409836	0.00479298	0.109181	0.0014303	0.0989848	0.000156086	0.0336226	3.07535e-06	0.00243309	Klebsiella oxytoca	0.00170934	0	0.00147879	0	0	0	0	0.00937589	0	0	0	0	0	0	0	0.00167384	0	0	0	0	0	0.0010239	0	0	0	0	0	0	0	0	0	0	0	0.730927	0	0.00593649	0	0	0
0.000831784	0.120219	0.00185262	0.371381	0.00410008	0.536802	0.00296326	0.422993	0.00131319	0.335766	Eggerthella lenta	0	0	0	0	0	0	0	0	0	0	0.00932384	0	0.00722116	0.012338	0	0	0	0	0	0	0	0	0.00281314	0	0	0	0	0	0	0	0	0	0.00126095	0	0	0	0	0	0
0.00101012	0.0423497	0.00184617	0.0612076	0.0023607	0.0824873	0.00376001	0.154013	0.000883812	0.0924574	Lactococcus lactis	0	0	0	0	0	0	0.00236777	0	0	0	0	0	0	0	0.0457915	0	0	0	0	0	0	0	0	0	0	0	0	0	0	0	0	0	0	0	0	0	0	0	0
0.00947206	0.288251	0.000982735	0.181969	0.000309676	0.0812183	0.000200946	0.0618221	0.000113268	0.0243309	Streptococcus parasanguinis	0	0.0176809	0	0	0	0	0	0	0	0	0	0	0	0	0	0.00227837	0	0.0024912	0	0	0.00610062	0	0	0	0	0	0	0	0	0	0.00584071	0	0	0	0	0	0	0	0
0.00163028	0.00956284	0.00287554	0.0281224	0.000560966	0.0126904	0.00251227	0.0195228	0.00272137	0.0145985	Luteococcus japonicus	0	0	0	0	0	0	0	0	0	0	0	0	0	0	0	0	0	0	0	0	0	0	0	0	0	0	0	0	0	0	0	0	0	0	0	0	0	0	0
0.00220697	0.0696721	0.00188831	0.228288	0.0024781	0.371827	0.00197846	0.466377	0.00209664	0.549878	Enterocloster bolteae	0.00592253	0.00066539	0	0	0	0	0	0	0	0.00853673	0	0	0	0.00407685	0	0	0.00682461	0	0	0	0	0.0088193	0	0	0	0	0	0	0	0	0	0	0	0	0	0	0	0	0
0.000455109	0.0532787	0.000459111	0.038048	0.00151192	0.138325	0.00498828	0.494577	0.00415743	0.545012	Anaerobutyricum hallii	0	0	0	0	0	0	0	0	0	0	0	0	0	0	0	0	0	0	0	0	0	0	0	0	0	0	0	0	0	0	0	0	0	0	0	0	0	0	0
0.00392735	0.177596	0.000837573	0.123242	0.00199027	0.208122	0.00241145	0.326464	0.00170371	0.231144	Haemophilus unknown_species	0	0	0	0	0	0	0	0	0	0	0	0	0	0	0	0	0	0	0	0	0	0	0	0	0	0	0	0	0	0	0	0.0137102	0	0.00567349	0.0023797	0	0	0	0
0.00320077	0.170765	0.00244193	0.211745	0.00227783	0.241117	0.000601191	0.0921909	0.000189553	0.0243309	Veillonella infantium	0	0.0249386	0.00989501	0	0	0	0	0	0	0	0.00302042	0.0110488	0	0	0.0327134	0	0	0	0	0.0422758	0	0	0.0103281	0	0	0	0.00368342	0	0	0.0038761	0	0	0	0	0	0	0	0	0
0.00846468	0.234973	0.000973397	0.1067	0.0002247	0.0329949	2.75925e-05	0.00650759	7.87187e-06	0.00243309	Streptococcus vestibularis	0.00350015	0	0	0	0	0.00189293	0	0.0102883	0.00178846	0	0	0	0.0121798	0	0	0.0713456	0	0	0	0	0.0049828	0	0	0	0	0	0	0	0	0	0.0267063	0	0	0.00379631	0	0	0	0	0
0.00103651	0.0177596	0.00311961	0.0363937	0.00028959	0.00888325	0.00246287	0.032538	0.00123335	0.0121655	Aeromonas media	0	0	0	0	0	0	0	0	0	0	0	0	0	0	0	0	0	0	0	0	0	0	0	0	0	0	0	0	0	0	0	0	0	0	0	0	0	0	0
0.00460721	0.185792	0.0029907	0.189413	0.000417015	0.0532995	0.000192133	0.0227766	4.15033e-05	0.00973236	Enterobacter roggenkampii	0.00138352	0.00257793	0.00135652	0	0	0.00592347	0	0.00087804	0.00568875	0	0.00417724	0.00310206	0.00098007	0	0.00243172	0.0077054	0.00236925	0	0	0	0.018711	0	0	0	0	0.0114146	0	0	0.00156029	0.00144152	0.00098766	0	0	0	0	0.00130801	0	0.00106591	0
0.000182898	0.0355191	0.000210196	0.0347395	0.00292057	0.227157	0.0032654	0.439262	0.00393882	0.588808	Lachnospira unknown_species	0	0	0	0	0	0	0	0	0	0	0	0	0	0	0	0	0.00244162	0	0	0	0	0	0	0	0	0	0	0	0	0	0	0	0	0	0	0	0	0	0
0.000731831	0.0286885	0.000406282	0.0148883	0.00125758	0.0177665	0.00378815	0.0770065	0.00341854	0.0681265	Phocaeicola plebeius	0	0	0	0	0	0	0	0	0	0	0	0	0	0	0	0	0	0	0	0	0	0	0	0	0	0	0	0	0	0	0	0	0	0	0	0	0	0	0
0.0042299	0.15847	0.00232788	0.140612	0.0011101	0.035533	4.77314e-05	0.00867679	7.6792e-06	0.00243309	Clostridium perfringens	0.0250944	0	0.00525189	0	0	0	0	0	0	0	0	0	0	0	0	0	0.00145058	0.00518483	0	0	0.00214798	0	0	0	0	0	0	0	0	0.00827416	0.0366307	0	0.00258459	0.0137811	0	0	0	0.0361265	0
9.91151e-05	0.0122951	0.00128879	0.115798	0.00233667	0.214467	0.00266225	0.321041	0.00215949	0.381995	Sellimonas intestinalis	0	0	0	0	0	0	0	0	0	0	0	0	0	0	0	0	0.0113173	0	0	0	0	0	0	0	0	0	0	0	0	0	0	0	0	0	0	0	0	0	0
0.00178591	0.0177596	0.00199196	0.0148883	0.00129449	0.0164975	0.00104352	0.00867679	0.00228627	0.0316302	Micrococcus lylae	0	0	0	0	0	0	0	0	0	0	0	0	0	0	0	0	0	0	0	0	0	0	0	0	0	0	0	0	0	0	0	0	0	0	0	0	0	0	0
0.000320366	0.0286885	0.00111891	0.105873	0.00201185	0.140863	0.00372917	0.0585683	1.55375e-06	0.00243309	Enterococcus avium	0	0	0.00180676	0	0	0	0	0	0	0	0.0141875	0	0	0.00823253	0	0	0	0	0	0	0.00514448	0	0	0	0	0	0	0	0	0	0.0392213	0	0.0105142	0	0	0	0	0	0
0.00030644	0.0314208	0.000431059	0.0479735	0.00156665	0.0888325	0.00325012	0.199566	0.0037948	0.340633	Parasutterella excrementihominis	0	0	0	0	0	0	0	0	0	0.00393973	0	0	0	0	0	0	0	0	0	0	0	0	0.00267785	0	0	0	0	0	0	0	0	0	0	0	0	0	0	0	0
0.000909487	0.102459	0.00236113	0.20761	0.00193228	0.260152	0.00121434	0.207158	0.000643518	0.145985	Collinsella unknown_species	0	0	0	0	0	0	0	0	0	0.00592812	0	0	0.0043429	0	0	0	0	0	0	0	0	0.0321011	0	0	0	0	0	0	0	0	0	0	0	0	0	0	0	0	0
0.000502443	0.0314208	0.000513131	0.0140612	0.00068527	0.0393401	0.0029494	0.0976139	0.00527702	0.0924574	Phocaeicola coprocola	0	0	0	0	0	0	0	0	0	0	0	0	0	0	0	0	0	0	0	0	0	0	0	0	0	0	0	0	0	0	0	0	0	0	0	0	0	0	0
0.00311019	0.0887978	0.00275512	0.20182	0.000884902	0.115482	6.75011e-05	0.0260304	3.54345e-05	0.0121655	Clostridium paraputrificum	0.0794408	0	0	0.0676466	0	0	0	0	0	0	0	0	0	0	0	0	0.0114055	0	0	0	0	0	0	0	0	0	0.00895452	0	0	0	0	0	0.0168145	0	0	0	0	0	0
0.000593907	0.0846995	0.000912496	0.204301	0.00174133	0.478426	0.00239046	0.637744	0.00304824	0.698297	Coprococcus unknown_species	0	0	0	0	0	0	0	0	0	0	0	0	0	0	0	0.00139172	0.00268879	0	0	0	0	0	0	0	0	0	0	0	0.0203531	0	0	0	0	0	0	0	0	0	0
0.000864183	0.0423497	0.000383941	0.0248139	0.000203726	0.0215736	0.00286127	0.151844	0.0057376	0.284672	Barnesiella intestinihominis	0	0	0	0	0.00344146	0	0	0	0	0	0	0	0.0523982	0	0	0	0	0	0	0	0	0	0	0	0	0	0	0	0	0	0	0	0	0	0	0	0	0	0
0.000129451	0.0191257	0.000233137	0.0297767	0.000844787	0.0685279	0.00350359	0.285249	0.00474486	0.294404	Ruminococcus lactaris	0	0	0	0	0	0	0	0	0	0	0	0	0	0	0	0	0	0	0	0	0	0	0	0	0	0	0	0	0	0	0	0	0	0	0	0	0	0	0
0.000376567	0.0519126	0.000272106	0.0554177	0.00132649	0.215736	0.00295291	0.516269	0.0042394	0.708029	Gemmiger unknown_species	0	0	0	0	0	0	0	0	0	0	0	0	0	0	0	0	0	0	0	0	0	0	0	0	0	0	0	0	0	0	0	0	0	0	0	0	0	0	0
0.000730526	0.0163934	0.00291764	0.063689	0.00246551	0.0939086	6.41135e-05	0.00650759	8.77436e-05	0.00729927	Veillonella ratti	0	0	0	0	0	0	0	0	0	0	0	0	0	0	0	0.00191175	0	0	0	0	0	0	0	0	0	0	0	0	0	0	0	0	0.233589	0	0	0	0	0	0
0.00277896	0.17623	0.0020631	0.196857	0.00150602	0.199239	0.000347116	0.0661605	0.000111514	0.0243309	Veillonella dispar	0	0.0158043	0.00767846	0	0	0	0	0	0	0	0.00187731	0.00677163	0	0	0.0175499	0	0	0	0	0.0280036	0	0	0.00881085	0	0	0	0.00891275	0	0	0	0	0	0	0	0	0	0	0	0
0.000251103	0.0396175	0.000356191	0.0678246	0.00165261	0.172589	0.0030323	0.37961	0.00315133	0.408759	Dorea longicatena	0	0	0	0	0	0	0	0	0	0.00658266	0	0	0	0	0	0	0	0	0	0	0	0	0	0	0	0	0	0	0	0	0	0	0	0	0	0	0	0	0
0.000347776	0.0177596	0.00105084	0.110835	0.00429379	0.255076	0.00101721	0.117137	0.000180355	0.0437956	Anaerostipes caccae	0	0	0	0	0	0.0033409	0	0	0	0	0	0	0	0.0673278	0	0	0	0	0	0	0	0	0	0	0	0	0.00471336	0	0	0	0	0	0	0	0	0	0	0	0
0.00197396	0.0587432	0.00256911	0.114144	0.00107763	0.0926396	0.000349975	0.0574837	0.000381903	0.0559611	Megasphaera unknown_species	0.00263008	0	0	0.00266624	0	0	0	0	0.0371545	0.017252	0	0.0512687	0.0228805	0	0	0	0	0	0	0.0068065	0	0	0	0	0	0	0	0	0	0	0	0	0.00276458	0	0	0	0	0	0
0.00236979	0.079235	0.00260536	0.136476	0.000778932	0.0469543	0.000183425	0.00867679	2.45673e-05	0.00729927	Citrobacter freundii	0	0	0.00671402	0	0	0	0	0	0	0	0	0	0.00234729	0	0	0.0026337	0.00100795	0	0	0	0	0.00219377	0	0	0	0	0	0	0	0	0	0	0.00101588	0	0	0	0	0.00194345	0
0	0	0.000157964	0.00330852	0.000905318	0.0304569	0.00360236	0.0401302	0.00351051	0.0462287	Prevotella buccae	0	0	0	0	0	0	0	0	0	0	0	0	0	0	0	0	0	0	0	0	0	0	0	0	0	0	0	0	0	0	0	0	0	0	0	0	0	0	0
0.00132237	0.0122951	0.0010932	0.0181969	0.00102962	0.0114213	0.00238758	0.0260304	0.00072882	0.00729927	Acinetobacter nosocomialis	0	0	0	0	0	0	0	0	0	0	0	0	0	0	0	0	0	0	0	0	0	0	0	0	0	0	0	0	0	0	0	0	0	0	0	0	0	0	0
0.00284854	0.0314208	0.00205758	0.0471464	0.000867888	0.035533	0.000252293	0.0021692	0	0	Bifidobacterium scardovii	0	0	0	0	0	0.0855231	0	0	0	0	0	0	0	0	0	0	0	0	0	0	0	0	0	0	0	0	0	0	0	0	0	0	0	0	0	0	0	0	0
0.000557166	0.10929	0.00123128	0.278743	0.00185839	0.510152	0.00152466	0.691974	0.00163412	0.805353	Enterocloster unknown_species	0.0259025	0	0	0	0	0	0	0	0	0	0	0	0	0.00140934	0	0	0.00062679	0	0	0	0	0.00748801	0.00110734	0	0	0.00338755	0	0	0	0	0	0	0	0	0	0	0	0	0
0.000404527	0.0696721	0.000554899	0.167907	0.0012821	0.392132	0.00250328	0.623644	0.00277581	0.683698	Dorea unknown_species	0	0	0	0	0	0	0	0	0	0.00575547	0	0	0	0	0	0	0	0	0	0	0	0	0.00287896	0	0	0	0	0	0	0	0	0	0	0	0	0	0	0	0
0.00320573	0.0382514	0.00186207	0.0942928	0.000924561	0.0228426	1.72329e-05	0.00542299	1.76416e-05	0.00243309	Clostridium butyricum	0	0	0	0.00486121	0	0	0	0	0	0	0	0.00123256	0	0	0	0	0	0	0	0	0	0	0	0	0	0.00335681	0	0	0	0	0	0	0.0477581	0	0	0	0	0	0
0.00517115	0.0382514	0.00112386	0.0223325	4.85236e-05	0.0101523	2.91177e-06	0.0010846	0	0	Citrobacter koseri	0.00226232	0	0.00218869	0	0	0	0	0	0	0	0	0	0	0	0	0	0	0	0.188369	0	0	0	0	0	0	0	0	0	0	0	0	0	0	0	0	0	0	0	0
0.000350197	0.0327869	0.000467199	0.0405294	0.00162972	0.120558	0.00220666	0.286334	0.00233727	0.304136	Roseburia hominis	0	0	0	0	0	0	0	0	0	0	0	0	0	0	0	0	0	0	0	0	0	0	0	0	0	0	0	0	0	0	0	0	0	0	0	0	0	0	0
0.000234171	0.0314208	0.00161849	0.104218	0.00257201	0.11802	0.000839682	0.0531453	3.2744e-05	0.0145985	Enterococcus gallinarum	0	0	0	0	0	0.00104092	0	0	0	0	0	0	0	0.0192692	0	0	0	0	0	0	0	0	0	0	0	0	0	0	0	0	0	0	0	0	0	0	0	0	0
0.000261621	0.0519126	0.000275264	0.044665	0.000537969	0.0850254	0.00234609	0.354664	0.00439431	0.593674	Dysosmobacter welbionis	0	0	0	0	0	0	0	0	0	0	0	0	0.0108929	0	0	0	0.0267547	0	0	0	0	0	0	0	0	0	0	0	0	0	0	0	0	0	0	0	0	0	0
0.00450918	0.0314208	0.000655842	0.0330852	0.000807398	0.0291878	0.000151165	0.027115	1.89846e-05	0.00243309	Streptococcus gallolyticus	0	0	0	0	0	0	0	0	0	0	0	0	0	0	0	0	0	0	0	0.0270542	0	0	0	0	0	0	0	0	0	0	0	0	0	0	0	0	0	0	0
0.00111915	0.0806011	0.000990113	0.173697	0.00184764	0.343909	0.0011679	0.29718	0.000742682	0.221411	Intestinibacter bartlettii	0.0026586	0	0	0	0	0	0	0	0	0	0.00276134	0	0.00185603	0.00537283	0	0	0.00306818	0	0	0.00404177	0	0.00152327	0	0	0	0	0	0	0	0	0	0	0	0	0	0	0	0	0.00596546
0.000522451	0.023224	0.00215237	0.0454921	0.00187143	0.0824873	0.000249402	0.0238612	0.000322415	0.0291971	Streptococcus lutetiensis	0	0	0	0	0	0	0	0	0	0	0	0	0	0	0	0	0	0	0	0	0	0	0	0	0	0	0.0733067	0	0	0	0	0	0	0	0	0	0	0	0
0.000356354	0.0614754	0.00037651	0.0901572	0.00117604	0.313452	0.00232062	0.456616	0.00235017	0.510949	Blautia obeum	0	0	0	0	0	0.00181996	0	0	0	0	0	0	0	0.0346807	0	0	0	0	0	0	0	0	0	0	0	0	0	0	0	0	0	0	0	0	0	0	0	0	0
0.000128158	0.0177596	0.000639811	0.057072	0.00399391	0.0824873	0.000727278	0.0433839	7.54285e-05	0.0170316	Lactobacillus paracasei	0	0	0	0	0	0.00350156	0	0	0	0	0	0	0	0	0	0	0	0	0	0	0	0	0	0	0	0	0	0	0	0	0	0	0	0	0	0	0	0	0
0.00536236	0.135246	0.000276781	0.0694789	0.000122478	0.0266497	3.39911e-05	0.00976139	0	0	Streptococcus mitis	0	0	0	0	0	0	0	0	0	0	0	0	0	0	0	0	0	0	0	0	0	0	0	0	0	0	0	0	0	0	0	0	0	0	0	0	0	0	0
0.000225183	0.0368852	0.00137134	0.160463	0.0021004	0.28934	0.000789167	0.127983	9.67697e-05	0.0437956	Faecalimonas umbilicata	0	0	0	0	0	0	0	0	0	0	0	0	0	0	0	0.00147414	0	0	0	0	0	0	0	0	0	0	0	0	0	0	0	0	0	0	0	0	0	0	0
0.0052498	0.11612	0.000275557	0.0785773	6.13716e-05	0.0190355	2.30437e-06	0.0010846	0	0	Rothia unknown_species	0	0	0	0	0	0	0	0	0	0	0	0	0	0	0	0	0	0	0	0	0	0	0	0	0	0	0	0	0	0	0	0	0	0.00258813	0	0	0	0	0
0.000203723	0.0737705	0.000396711	0.147229	0.000994295	0.347716	0.00211652	0.502169	0.00207524	0.557178	Dorea formicigenerans	0	0	0	0	0	0	0	0	0	0	0	0	0	0	0	0	0	0	0	0	0	0	0	0	0	0	0	0	0	0	0	0	0	0	0	0	0	0	0
0.00135747	0.102459	0.00205867	0.126551	0.000235491	0.036802	0.00045142	0.0466377	2.05737e-05	0.0121655	Enterobacter asburiae	0	0	0	0	0	0	0	0	0	0	0	0	0	0	0	0	0	0	0	0	0	0	0	0	0	0.00236145	0.00276618	0	0.136565	0	0	0	0.00208597	0	0	0.00166024	0	0.00501381	0
0.000116172	0.0355191	0.000285593	0.0769231	0.0021648	0.284264	0.00145379	0.386117	0.00101808	0.321168	Anaerostipes unknown_species	0	0	0	0	0	0	0	0	0	0	0	0	0	0	0	0	0	0	0	0	0	0	0	0	0	0	0	0	0	0	0	0	0	0	0	0	0	0	0
0.000457387	0.0478142	0.000377676	0.019024	0.000461127	0.0266497	0.00104207	0.0607375	0.00430848	0.0924574	Bacteroides eggerthii	0	0	0	0	0	0	0	0	0	0	0	0	0	0	0	0	0	0	0.00095971	0	0	0	0	0	0	0	0	0	0	0	0	0	0	0	0	0	0	0	0
0.000476395	0.0546448	0.000281062	0.0405294	0.000171851	0.0380711	0.00178931	0.154013	0.00299286	0.3382	Alistipes shahii	0	0	0	0	0	0	0	0	0	0.00133718	0	0	0	0	0	0	0	0	0	0	0	0	0	0	0	0	0	0	0	0	0	0	0	0	0	0	0	0	0
0.000623592	0.203552	0.000897368	0.228288	0.000703387	0.267766	0.001008	0.45987	0.00144069	0.613139	Parabacteroides unknown_species	0	0	0.00780268	0	0	0	0.00422351	0	0	0	0	0.0006179	0.00217228	0.00077394	0.00162694	0	0	0	0.00127666	0.00436088	0	0.00202593	0.00388833	0	0	0	0	0	0	0	0	0	0	0	0	0	0.0165099	0	0
0.00043701	0.0819672	0.000417835	0.119934	0.000486	0.124365	0.0018486	0.292842	0.00108059	0.189781	Methanosarcina unknown_species	0	0	0	0	0	0	0	0	0	0	0	0	0	0	0	0	0	0	0	0	0	0	0	0	0	0	0	0	0	0	0	0	0	0	0	0	0	0	0
0.00422063	0.13388	0.000133953	0.0388751	0.000112344	0.0177665	2.09702e-06	0.0010846	0	0	Rothia mucilaginosa	0	0	0	0	0	0	0	0	0	0	0	0	0	0	0	0	0	0	0	0	0	0	0	0	0	0	0	0	0	0	0	0	0	0	0	0	0	0	0
0.00154301	0.125683	0.000591324	0.109181	0.00128236	0.161168	0.000420839	0.0856833	0.000225082	0.0389294	Veillonella rogosae	0	0.00532812	0	0	0	0	0	0	0	0	0	0.00321218	0	0	0.00715653	0	0	0	0	0.0117994	0	0	0	0	0	0	0	0	0	0	0	0	0	0	0	0	0	0	0
8.89132e-05	0.0218579	0.000230822	0.0264682	0.000270161	0.0431472	0.00164303	0.103037	0.00304595	0.150852	Bacteroides finegoldii	0	0	0	0	0	0	0	0	0	0	0	0.00091397	0	0	0.00257926	0	0	0	0	0.00104226	0	0	0	0	0	0	0	0	0	0	0	0	0	0	0	0	0	0	0
0.000278879	0.0601093	0.000359853	0.10091	0.000700032	0.220812	0.00151658	0.395879	0.00174312	0.411192	Coprococcus comes	0	0	0	0	0	0	0	0	0	0	0	0	0	0	0	0.0015789	0	0	0	0	0	0	0	0	0	0	0.00145133	0	0	0	0	0	0	0	0	0	0	0	0
0.000163652	0.0437158	0.000167126	0.0372208	0.000769833	0.161168	0.00154795	0.399132	0.00225481	0.493917	Agathobaculum butyriciproducens	0	0	0	0	0	0	0	0	0	0	0	0	0	0	0	0	0	0	0	0	0	0	0	0	0	0	0	0	0	0	0	0	0	0	0	0	0	0	0
0.000107219	0.0423497	0.000185855	0.0545906	0.000691188	0.104061	0.00132743	0.226681	0.00289755	0.360097	Faecalibacillus intestinalis	0	0	0	0	0	0	0	0	0	0	0	0	0	0	0	0	0	0	0	0	0	0	0	0	0	0	0	0	0	0	0	0	0	0	0	0	0	0	0
0.000797245	0.0409836	0.00181093	0.0669975	0.000561097	0.0304569	1.815e-05	0.0021692	4.37545e-05	0.0145985	Megasphaera massiliensis	0	0	0	0	0	0	0	0	0.0141849	0.00669732	0	0.0175666	0.00657412	0	0	0	0	0	0	0	0	0	0	0	0	0	0	0	0	0	0	0	0	0	0	0	0	0	0
0.000463657	0.0273224	0.000883539	0.0818859	0.000787911	0.111675	0.00103648	0.177874	0.000601786	0.180049	Enterocloster clostridioformis	0.0031494	0	0	0	0	0	0	0	0	0	0	0	0	0	0	0	0	0	0	0	0	0	0	0	0	0	0	0	0	0	0	0	0	0	0	0	0.00137511	0	0
0.000500388	0.00819672	0.000663688	0.0082713	0.000811866	0.0114213	0.00115125	0.0173536	0.000858755	0.00973236	Mycolicibacterium setense	0	0	0	0	0	0	0	0	0	0	0	0	0	0	0	0	0	0	0	0	0	0	0	0	0	0	0	0	0	0	0	0	0	0	0	0	0	0	0
0.000366832	0.0642077	0.000762613	0.154673	0.000950293	0.294416	0.000977559	0.339479	0.000795155	0.367397	Lachnoclostridium unknown_species	0	0	0	0	0	0	0	0	0	0	0	0	0	0.00182867	0	0	0	0	0	0	0	0.00164963	0	0	0	0	0	0	0	0	0	0	0	0	0	0	0	0	0
0.00033909	0.0218579	0.000204273	0.0140612	0.000168881	0.0203046	0.00119664	0.0997831	0.00343128	0.218978	Eubacterium siraeum	0	0	0	0	0	0	0	0	0	0	0	0	0	0	0	0	0	0	0	0	0	0	0	0	0	0	0	0	0	0	0	0	0	0	0	0	0	0	0
0.00113997	0.0136612	0.00052379	0.0107527	0.000421182	0.0253807	0.00133272	0.032538	0.000274535	0.00729927	Lactobacillus ruminis	0	0	0	0	0	0	0	0	0	0	0	0	0	0	0	0	0	0	0	0	0	0	0	0	0	0	0	0	0	0	0	0	0	0	0	0	0	0	0
6.1054e-05	0.00136612	0.000663235	0.0132341	0.00109902	0.0291878	0.000650578	0.0303688	0.00164532	0.0413625	Megamonas funiformis	0	0	0	0	0	0	0	0	0	0	0	0	0	0	0	0	0	0	0	0	0	0	0	0	0	0	0	0	0	0	0	0	0	0	0	0	0	0	0
0.000210948	0.0546448	0.000370741	0.0959471	0.000559701	0.162437	0.00157348	0.265727	0.000943868	0.423358	Eisenbergiella tayi	0	0	0	0	0	0	0	0	0	0	0.00037262	0	0	0.00056887	0	0	0	0	0	0	0	0	0	0	0	0	0	0	0	0	0	0	0	0	0	0	0	0	0
0.000547674	0.0396175	0.000359816	0.0165426	0.00170325	0.0317259	0.000756077	0.0173536	0	0	Vibrio harveyi	0	0	0	0	0	0	0	0	0	0	0	0	0	0	0	0	0	0	0	0	0	0	0	0	0	0	0	0	0	0	0	0	0	0	0	0	0	0	0
0.000688155	0.045082	0.000499039	0.038048	0.000508112	0.0469543	0.000650148	0.0563991	0.00172946	0.107056	Phascolarctobacterium faecium	0	0	0	0	0.00337656	0	0	0	0	0	0	0	0.0290284	0.0145114	0	0	0	0	0	0	0	0	0	0	0	0	0	0	0	0	0	0	0	0	0	0	0	0	0
0.000441156	0.0204918	0.000466346	0.0107527	0.00205289	0.0203046	0.000321567	0.00976139	0	0	Aquabacterium pictum	0.00115376	0	0	0	0	0	0	0	0	0	0	0	0.00948084	0	0.00149423	0	0	0	0	0	0	0	0	0	0	0	0	0	0	0	0	0	0	0	0	0	0	0	0
0.000860053	0.0505464	0.000556913	0.0173697	0.00111121	0.035533	0.000593375	0.0151844	0	0	Corynebacterium neomassiliense	0	0	0	0	0	0	0	0	0	0.00162813	0	0	0	0	0	0	0	0.00174066	0	0.00367966	0.00358957	0	0	0	0.00090964	0.00339309	0	0	0	0	0	0	0	0	0	0	0	0	0
0.000819542	0.045082	0.000462333	0.0206782	0.00152382	0.0469543	0.000341275	0.0206074	0	0	Actinomadura roseirufa	0	0	0	0	0	0	0	0	0	0	0	0	0	0	0	0	0	0	0	0	0	0	0	0.00486766	0	0	0	0	0	0	0	0	0	0	0	0	0	0	0
0.000763565	0.0887978	0.000407795	0.0818859	0.000403115	0.0837563	0.000779527	0.197397	0.00139759	0.403893	Bilophila wadsworthia	0	0	0	0	0	0	0	0	0	0.00218317	0	0	0	0	0	0.00406917	0	0	0	0	0	0.0157626	0	0	0	0	0	0	0	0	0	0	0	0	0	0	0	0.0328183	0
0.000268574	0.0177596	0.000826035	0.0281224	0.00100771	0.072335	0.000430095	0.0466377	0.000669727	0.0316302	Bifidobacterium animalis	0	0	0	0	0	0	0	0	0	0	0	0	0	0	0	0	0	0	0	0	0	0	0	0	0	0	0	0	0	0	0	0	0	0	0	0	0	0	0
0.00012941	0.0806011	0.000342129	0.133168	0.000604523	0.340102	0.00113009	0.581345	0.00151275	0.698297	Eisenbergiella unknown_species	0	0	0	0	0	0	0	0	0	0	0	0	0	0	0	0	0	0	0	0	0	0	0	0	0	0	0	0	0	0	0	0	0	0	0	0	0	0	0
0.000759134	0.0519126	0.000494333	0.0173697	0.00125165	0.0329949	0.000547069	0.0151844	0	0	Collinsella ihuae	0	0	0	0	0	0	0	0	0	0.00186178	0	0	0	0	0	0	0	0.00314283	0.00293952	0.0054983	0.00571151	0	0.00209323	0	0	0.00562183	0	0	0	0	0	0	0	0	0	0	0	0	0
0.00136937	0.0218579	0.000181363	0.0272953	0.00147252	0.00761421	0.000206306	0.0195228	2.7393e-05	0.0121655	Raoultella planticola	0	0	0	0	0	0	0	0	0	0	0	0	0	0	0	0	0	0	0	0	0	0	0	0	0	0	0	0	0	0	0	0	0	0	0	0	0	0	0
0.000387218	0.0409836	0.000712386	0.082713	0.000882358	0.0672589	0.000761326	0.027115	0	0	Enterococcus casseliflavus	0.0317367	0	0	0	0	0	0	0	0	0	0	0	0	0.00266172	0	0	0.00629029	0	0	0	0.0064344	0	0	0	0	0	0	0	0	0	0	0	0.0136939	0	0	0	0	0	0
0.000545131	0.0587432	0.000915848	0.119107	0.000572588	0.18401	0.000451218	0.146421	0.000391846	0.175182	Hungatella hathewayi	0	0	0	0	0.00095858	0	0	0	0	0.00074495	0	0	0.0165105	0	0	0	0.0187432	0	0	0	0	0.00324625	0.00715315	0	0	0	0	0	0	0	0	0	0.00141483	0	0	0	0	0	0
0.00186352	0.0273224	0.000764483	0.0347395	0.000264954	0.0152284	1.341e-06	0.0010846	0	0	Actinomyces urogenitalis	0	0	0	0	0	0	0	0	0	0	0	0	0	0	0	0	0	0	0	0	0	0	0	0	0	0	0	0	0	0	0	0	0	0	0	0	0	0	0
0.00209274	0.0409836	0.000573532	0.0363937	0.000299774	0.00888325	2.63869e-05	0.00542299	1.99861e-05	0.0121655	Enterobacter kobei	0	0	0	0	0	0	0	0.0225808	0	0	0	0	0	0	0	0	0	0	0	0	0	0	0	0	0	0.00341023	0	0	0	0	0	0	0	0	0	0	0	0	0
3.51858e-05	0.00956284	0.000387382	0.0248139	0.000700344	0.0228426	0.00139511	0.0618221	0.000206748	0.0243309	Megasphaera elsdenii	0	0	0	0	0	0	0	0	0	0	0	0	0	0	0	0	0	0	0	0	0	0	0	0	0	0	0	0	0	0	0	0	0	0	0	0	0	0	0
0.000578333	0.0300546	0.000329168	0.0206782	0.00123574	0.0304569	0.000533846	0.0585683	0.000278054	0.0437956	Phocaeicola coprophilus	0	0	0	0	0	0	0	0	0	0	0	0	0	0	0	0	0	0	0	0	0	0	0	0	0	0	0	0	0	0	0	0	0	0	0	0	0	0	0
1.3422e-05	0.00273224	1.31819e-05	0.00413565	0.00253131	0.0241117	0.000268156	0.0206074	0.000242715	0.00486618	Lactiplantibacillus plantarum	0	0	0	0	0	0	0	0	0	0	0	0	0	0	0	0	0	0	0	0	0	0	0	0	0	0	0	0	0	0	0	0	0	0	0	0	0	0	0
0.000499259	0.0204918	0.000691198	0.0124069	0.000920089	0.0190355	0.000452229	0.0151844	0	0	Halomonas massiliensis	0	0	0	0	0	0	0	0	0	0	0	0	0	0.00542173	0	0	0	0	0	0	0	0	0	0	0	0	0	0	0	0	0	0	0	0	0	0	0	0	0
0.000565025	0.0163934	0.000573321	0.0157155	0.00046426	0.0190355	0.000617608	0.0130152	0.000699128	0.0194647	Nocardia cyriacigeorgica	0	0	0	0	0	0	0	0	0	0	0	0	0	0	0	0	0	0	0	0	0	0	0	0	0	0	0	0	0	0	0	0	0	0	0	0	0	0	0
0.00236662	0.0601093	0.000438955	0.0355666	2.1894e-05	0.00253807	0	0	0	0	Cutibacterium avidum	0	0	0	0	0	0	0	0	0	0	0	0	0	0	0	0	0	0	0	0	0	0	0	0	0	0	0	0	0	0	0	0	0	0	0	0	0	0.135935	0
0.000298736	0.0587432	0.000223557	0.0578991	0.000195945	0.0571066	0.000888277	0.249458	0.00198019	0.479319	Alistipes unknown_species	0	0	0	0	0	0	0	0	0	0	0	0	0	0	0	0	0	0	0	0	0	0.00249245	0	0	0	0	0	0	0	0	0	0	0	0	0	0	0	0	0
1.26349e-05	0.0122951	0.000669882	0.0438379	0.000583279	0.0824873	0.00060851	0.106291	0.00104714	0.218978	Eisenbergiella massiliensis	0	0	0	0	0	0	0	0	0	0	0.00044427	0	0	0	0	0	0	0	0	0	0	0	0	0	0	0	0	0	0	0	0	0	0	0	0	0	0	0	0
3.29933e-05	0.0204918	0.000358384	0.0264682	0.000349596	0.0494924	0.00149392	0.12039	0.000313392	0.0583942	Methanosarcina mazei	0	0	0	0	0	0	0	0	0	0	0	0	0	0	0	0	0	0	0	0	0	0	0	0	0	0	0	0	0	0	0	0	0	0	0	0	0	0	0
7.11113e-05	0.0163934	0.000214234	0.0248139	0.000129402	0.0317259	0.00116619	0.17462	0.00176535	0.206813	Dialister unknown_species	0	0	0	0	0	0	0	0	0	0	0	0	0	0	0	0	0	0	0	0	0	0	0	0	0	0	0	0	0	0	0	0	0	0	0	0	0	0.0136549	0
0.000320911	0.00956284	0.000497625	0.0132341	0.000237658	0.0114213	0.00118107	0.027115	0.000245583	0.0121655	Corallococcus aberystwythensis	0	0	0	0	0	0	0	0	0	0	0	0	0	0	0	0	0	0	0	0	0	0	0	0	0	0	0	0	0	0	0	0	0	0	0	0	0	0	0
0.000602257	0.0396175	0.000277125	0.0181969	0.00130132	0.0431472	0.000441125	0.016269	0	0	Pandoraea cepalis	0	0	0	0	0	0	0	0	0	0	0	0.00114679	0	0	0	0	0	0	0	0	0	0	0	0	0	0	0	0	0	0	0	0	0	0	0	0	0	0	0
0.00145996	0.0259563	0.000609619	0.0363937	0.000455847	0.0406091	3.72816e-05	0.010846	6.97046e-06	0.00729927	Citrobacter braakii	0	0	0	0	0	0	0	0	0	0.00482136	0	0	0	0	0	0	0.00546894	0	0	0	0.00095414	0	0	0	0	0	0	0	0	0	0	0	0	0	0	0	0	0	0
3.08963e-05	0.00546448	0.000136969	0.00661704	0.000333823	0.0126904	0.00138293	0.0596529	0.00114012	0.0656934	Duodenibacillus massiliensis	0	0	0	0	0	0	0	0	0	0	0	0	0	0	0	0	0	0	0	0	0	0	0	0	0	0	0	0	0	0	0	0	0	0	0	0	0	0	0
6.85035e-05	0.0259563	8.82521e-05	0.0223325	0.000591465	0.104061	0.00122435	0.254881	0.0010746	0.282238	Anaerobutyricum unknown_species	0	0	0	0	0	0	0	0	0	0	0	0	0	0	0	0	0	0	0	0	0	0	0	0	0	0	0	0	0	0	0	0	0	0	0	0	0	0	0
0.00014215	0.00409836	0.00136777	0.0115798	0.000125505	0.00634518	0.000196661	0.00542299	0.000306411	0.00243309	Campylobacter coli	0	0	0	0	0	0	0	0	0	0	0	0	0	0	0	0	0	0	0	0	0	0	0	0	0	0	0	0	0	0	0	0	0	0	0	0	0	0	0
0.000710325	0.0286885	0.000273436	0.0223325	0.0010145	0.0482234	0.000540405	0.0249458	1.84236e-05	0.00973236	Neobittarella massiliensis	0	0	0	0	0	0	0	0	0	0	0	0	0	0	0	0	0	0	0	0	0	0	0	0	0	0	0	0	0	0	0	0	0	0	0	0	0	0	0
0.000215577	0.0860656	0.000449409	0.20761	0.000674014	0.380711	0.000625684	0.4718	0.00075647	0.571776	Hungatella unknown_species	0	0	0	0	0	0	0	0	0	0	0	0	0	0	0	0	0.00077409	0	0	0	0	0.00299436	0.00530939	0	0	0	0	0	0	0	0	0	0.00088507	0	0	0	0	0	0
0.000144866	0.0122951	0.000197896	0.0181969	0.000869915	0.0304569	0.000836879	0.0672451	0.000480202	0.0656934	Holdemanella biformis	0	0	0	0	0	0	0	0	0	0	0	0	0	0	0	0	0	0	0	0	0	0	0	0	0	0	0	0	0	0	0	0	0	0	0	0	0	0	0
9.84839e-05	0.0300546	0.000673126	0.0413565	0.000879056	0.035533	0.000191169	0.0563991	0.00056602	0.109489	Parabacteroides goldsteinii	0	0	0	0	0	0	0	0	0	0	0	0	0	0	0.00308601	0	0	0	0	0	0	0	0	0	0	0	0	0	0	0	0	0	0	0	0	0	0	0	0
0.00123114	0.219945	0.00074708	0.189413	0.000162606	0.0482234	1.53594e-05	0.0119306	5.73601e-05	0.00729927	Klebsiella unknown_species	0.00157674	0	0.00125915	0.00125793	0	0	0	0.00469542	0	0	0	0	0	0	0.00976131	0	0.00088273	0	0	0	0.00222613	0	0.00146778	0.00440335	0	0.00385675	0	0	0.00610966	0.00465997	0.00646048	0	0.00894909	0.0140101	0.0042004	0.0830527	0	0.00620731	0.00174682
0.000614823	0.079235	0.000682895	0.181141	0.000695376	0.15736	0.000137345	0.0455531	3.98512e-05	0.0170316	Clostridioides difficile	0	0	0	0	0	0	0	0.00110594	0	0	0	0	0	0	0	0	0	0	0	0	0	0	0	0	0	0	0.00574974	0	0	0.00987269	0	0.00284792	0	0	0.0102664	0	0	0	0
1.5797e-05	0.00409836	0.000803988	0.0314309	0.00103665	0.0507614	0.000159073	0.0151844	4.74608e-05	0.00729927	Collinsella intestinalis	0	0	0	0	0	0	0	0	0	0	0	0	0	0	0	0	0	0	0	0	0	0.00441829	0	0	0	0	0	0	0	0	0	0	0	0	0	0	0	0	0
0.00260245	0.0532787	9.02298e-06	0.00248139	4.16171e-05	0.00761421	1.37966e-05	0.0032538	0	0	Staphylococcus haemolyticus	0.00279541	0	0	0	0.00929035	0	0	0	0	0	0	0	0	0	0	0	0	0	0	0	0	0	0	0	0	0	0	0	0	0	0	0	0	0	0	0	0	0	0
0.000294681	0.00819672	0.000479239	0.0115798	0.000273599	0.00888325	0.000695006	0.0195228	0.000611499	0.0194647	Herpetosiphon llansteffanensis	0	0	0	0	0	0	0	0	0	0	0	0	0	0	0	0	0	0	0	0	0	0	0	0	0	0	0	0	0	0	0	0	0	0	0	0	0	0	0
0.000203714	0.0177596	5.38102e-05	0.00661704	1.05963e-05	0.00634518	0.000694857	0.0802603	0.00245357	0.192214	Coprococcus eutactus	0	0	0	0	0	0	0	0	0	0	0	0	0	0	0	0	0	0	0	0	0	0	0	0	0	0	0	0	0	0	0	0	0	0	0	0	0	0	0
0.000158851	0.0191257	0.000123604	0.0115798	0.00125195	0.0380711	0.000661785	0.0227766	0	0	Pediococcus acidilactici	0	0	0	0	0	0	0	0	0	0.0110863	0	0	0	0	0	0	0	0	0	0	0	0	0	0	0	0	0	0	0	0	0	0	0	0	0	0	0	0	0
0.00016177	0.010929	0.000525646	0.0810587	0.00115854	0.138325	0.000180265	0.0455531	3.09435e-05	0.0170316	Blautia hansenii	0	0	0	0	0	0	0	0	0	0	0	0	0	0	0	0	0	0	0.0548536	0	0	0	0	0	0	0	0	0	0	0	0	0	0	0	0	0	0	0	0
0.000229426	0.0368852	0.000493642	0.152192	0.000897344	0.288071	0.000307819	0.13449	0.000201906	0.107056	Faecalimonas unknown_species	0	0	0	0	0	0	0	0	0	0	0	0	0	0	0	0.00137586	0.00274981	0	0	0	0	0	0	0	0	0	0.00175509	0	0	0	0	0	0	0	0	0	0	0	0
0.000368884	0.034153	0.000136102	0.0421836	0.000123058	0.0444162	0.000925724	0.0715835	0.00110246	0.0997567	Bacteroides clarus	0	0	0	0	0	0	0	0	0	0.0009965	0	0	0.00104721	0	0	0	0	0	0	0	0	0	0	0	0	0	0	0	0	0	0	0	0	0	0	0	0	0	0
0.000682769	0.0368852	0.00106833	0.0545906	3.10083e-05	0.0101523	1.14186e-05	0.00759219	9.2572e-06	0.00243309	Proteus mirabilis	0	0	0	0	0	0	0	0	0	0	0.00270679	0	0.00090171	0	0	0	0	0	0.00491404	0	0	0	0	0	0	0	0	0	0	0	0	0	0	0	0	0	0	0	0
0.000149797	0.00956284	3.62209e-05	0.00661704	7.68388e-05	0.0164975	0.00109774	0.0900217	0.00146496	0.0973236	Pseudoruminococcus massiliensis	0	0	0	0	0	0	0	0	0	0	0	0	0	0	0	0	0	0	0	0	0	0	0	0	0	0	0	0	0	0	0	0	0	0	0	0	0	0	0
0.000389275	0.0437158	0.000586851	0.0272953	0.000315696	0.0329949	0.000394282	0.0368764	0.000527615	0.0608273	Mycolicibacterium fortuitum	0	0	0	0	0	0	0	0	0	0	0	0	0	0	0	0	0	0	0	0	0	0	0	0	0	0	0	0	0	0	0	0	0	0	0	0	0	0	0
6.05037e-05	0.010929	0.00020757	0.0306038	0.000396515	0.0672589	0.000919521	0.124729	0.000876836	0.175182	Sutterella unknown_species	0	0	0	0	0	0	0	0	0.00320371	0	0	0	0	0	0	0	0	0	0	0	0	0	0	0	0	0	0	0	0	0	0	0	0	0	0	0	0	0	0
0.000259443	0.0901639	0.000317879	0.107527	0.00042311	0.148477	0.000647203	0.286334	0.000637694	0.323601	Phocaeicola sartorii	0	0	0	0.00469063	0	0	0	0.00087355	0	0	0	0	0	0	0	0	0	0	0	0	0	0.00189636	0	0	0	0	0	0	0	0	0	0	0	0	0	0	0	0	0
0.000952979	0.245902	0.000634303	0.247312	0.000275434	0.114213	5.26845e-05	0.0238612	4.338e-05	0.0170316	Escherichia unknown_species	0.00207388	0	0	0.00184364	0	0	0	0	0	0	0	0	0	0	0	0	0	0	0	0	0	0.00082818	0.0030326	0	0	0	0.00138838	0.00636416	0	0.00486183	0	0	0.00092042	0.00157455	0	0	0	0	0
0.00165988	0.0464481	0.000148816	0.0231596	0.000188068	0.0583756	0.00014755	0.0574837	0.000102853	0.0389294	Clostridium saudiense	0	0	0	0	0	0	0	0.0121737	0	0	0	0	0	0	0	0	0	0	0	0	0	0	0	0	0	0	0	0	0	0	0	0.159339	0	0	0	0.0244533	0	0	0
0.00082143	0.0122951	0.000525419	0.0115798	0.000207524	0.0152284	0.000280377	0.00867679	9.3773e-05	0.00973236	Acidaminococcus intestini	0	0	0	0	0	0	0	0	0	0	0	0	0	0	0	0	0	0	0	0	0	0	0	0	0	0	0	0	0	0	0	0	0	0	0	0	0	0	0
0.00014164	0.0273224	0.000182179	0.0306038	0.000171482	0.0329949	0.000771979	0.139913	0.00127895	0.289538	Intestinimonas butyriciproducens	0	0	0	0	0	0	0	0	0	0	0	0	0	0	0	0	0	0	0	0	0	0	0	0	0	0	0	0	0	0	0	0	0	0	0	0	0	0	0
0.00213344	0.161202	9.3761e-05	0.0082713	8.76247e-06	0.00253807	0	0	0	0	Staphylococcus hominis	0	0	0	0	0	0	0	0	0	0	0	0	0	0	0	0	0	0.00621919	0	0	0	0	0	0	0	0	0	0.00247793	0	0	0	0	0	0	0	0	0	0	0
0.000387567	0.00546448	8.62082e-05	0.00744417	0.000231503	0.0139594	0.000945015	0.0368764	0.000551772	0.0437956	Catenibacterium mitsuokai	0	0	0	0	0	0	0	0	0	0	0	0	0	0	0	0	0	0	0	0	0	0	0	0	0	0	0	0	0	0	0	0	0	0	0	0	0	0	0
0.000763351	0.0191257	0.000703086	0.0264682	0.00028209	0.0291878	2.41023e-05	0.00433839	1.64296e-05	0.00729927	Limosilactobacillus fermentum	0	0	0	0	0.00227244	0	0	0	0	0	0	0	0.0375143	0	0	0	0	0	0	0	0	0	0.00950127	0	0	0	0	0	0	0	0	0	0.00450935	0	0	0	0	0	0
0.000815415	0.120219	0.000271105	0.0818859	0.000459212	0.0812183	0.00038283	0.0336226	2.48815e-06	0.00243309	Enterococcus unknown_species	0	0.00092966	0	0	0	0	0	0.0015425	0	0	0	0	0	0.00189606	0.0114463	0	0	0	0	0	0	0	0	0	0	0	0	0	0	0	0.00327602	0.0118551	0	0.0191721	0	0	0	0	0
7.48948e-05	0.0122951	3.63181e-05	0.0107527	0.000803564	0.0469543	0.000958128	0.0357918	4.83199e-05	0.0170316	Enterococcus durans	0	0	0	0	0	0	0	0	0	0	0	0	0	0	0	0	0	0	0	0	0	0	0	0	0	0	0	0	0	0	0	0	0	0.0103863	0	0	0	0	0
0.000159384	0.00273224	0.00125272	0.00909843	2.10841e-06	0.00126904	0	0	0	0	Colibacter massiliensis	0	0	0	0	0	0	0	0	0	0	0	0	0	0	0	0	0	0	0	0	0	0	0	0	0	0	0	0	0	0	0	0	0	0	0	0	0	0	0
0.00172491	0.0901639	0.000239749	0.0620347	3.8248e-05	0.0139594	0	0.0010846	1.96883e-05	0	Klebsiella quasivariicola	0	0	0	0	0	0	0	0	0	0	0	0	0	0	0.00339975	0	0	0	0	0	0.00206142	0	0	0.00215203	0	0.00376979	0	0	0.00338706	0	0	0	0.00144693	0	0	0.0224967	0	0.00150054	0
0.000101529	0.0286885	7.88661e-05	0.0289495	0.000305591	0.0799492	0.000774385	0.250542	0.001132	0.347932	Subdoligranulum unknown_species	0	0	0	0	0	0	0	0	0	0	0	0	0	0	0	0	0	0	0	0	0	0	0	0	0	0	0	0	0	0	0	0	0	0	0	0	0	0	0
2.46226e-05	0.0068306	0.000946169	0.0157155	5.74318e-05	0.0101523	0.000373833	0.0260304	2.50127e-05	0.00729927	Halococcus sediminicola	0	0	0	0	0	0	0	0	0	0	0	0	0	0	0	0	0	0	0	0	0	0	0	0	0	0	0	0	0	0	0	0	0	0	0	0	0	0	0
0.00170293	0.0286885	0.000230037	0.0322581	1.81327e-05	0.0101523	1.07995e-05	0.00759219	1.3825e-05	0.00973236	Citrobacter youngae	0	0	0	0	0	0	0	0	0	0	0	0	0	0	0	0	0	0	0	0	0	0	0	0	0	0	0	0	0	0	0	0	0	0	0	0	0	0	0
0.000168718	0.0696721	0.000263096	0.124069	0.000230329	0.114213	0.000485781	0.263557	0.00112211	0.476886	Flavonifractor unknown_species	0.00336262	0	0	0	0	0	0	0	0	0	0	0	0	0	0	0	0.00303073	0	0	0	0	0	0	0	0	0	0	0	0.00279428	0	0	0	0	0	0	0	0	0	0
7.50718e-05	0.034153	0.00018594	0.0578991	0.000490111	0.101523	0.000639251	0.183297	0.000611706	0.255474	Bacteroides koreensis	0	0	0	0	0	0	0	0	0	0	0.00044651	0.00197723	0	0	0	0	0	0	0	0	0	0	0	0	0	0	0	0	0	0	0	0	0	0	0	0	0	0	0
0.00010926	0.010929	0.000750112	0.00992556	0.000216564	0.0139594	0.000155062	0.0357918	0.00048901	0.0924574	Bacteroides nordii	0	0	0	0	0	0	0	0	0	0	0	0	0	0	0	0	0	0	0	0.00690063	0	0	0	0	0	0	0	0	0	0	0	0	0	0	0	0	0	0	0
0.000179368	0.0642077	0.000153708	0.0545906	0.000120186	0.0659898	0.000527201	0.227766	0.0014082	0.462287	Intestinimonas unknown_species	0	0	0	0	0	0	0	0	0	0	0	0	0	0	0	0	0	0	0	0	0	0	0	0	0	0	0	0	0	0	0	0	0	0	0	0	0	0	0
2.68775e-05	0.00409836	0.000360298	0.00909843	0.000537208	0.0393401	0.000493455	0.0542299	0.000323113	0.0462287	Longicatena caecimuris	0	0	0	0	0	0	0	0	0	0	0	0	0	0	0	0	0	0	0	0	0	0	0	0	0	0	0	0	0	0	0	0	0	0	0	0	0	0	0
0.000200441	0.034153	0.00030076	0.0777502	0.000352682	0.15736	0.000459002	0.196312	0.000617863	0.22871	Mediterraneibacter unknown_species	0	0	0	0	0	0	0	0	0	0	0	0	0	0	0	0	0	0	0	0.00192511	0	0	0.00408648	0	0	0	0	0	0	0	0	0	0	0	0	0	0	0	0
3.60926e-06	0.00136612	4.56734e-06	0.00082713	0.00143373	0.0114213	0.000338995	0.0151844	2.48869e-05	0.00243309	Lactobacillus parabuchneri	0	0	0	0	0	0	0	0	0	0	0	0	0	0	0	0	0	0	0	0	0	0	0	0	0	0	0	0	0	0	0	0	0	0	0	0	0	0	0
5.56317e-05	0.0122951	2.68771e-05	0.0082713	0.000132112	0.0241117	0.000746769	0.125813	0.00139663	0.170316	Ruminococcus callidus	0	0	0	0	0	0	0	0	0	0	0	0	0	0	0	0	0	0	0	0	0	0	0	0	0	0	0	0	0	0	0	0	0	0	0	0	0	0	0
5.89172e-06	0.00273224	0.000294194	0.0124069	0.000414319	0.0215736	0.000578668	0.0661605	0.000530307	0.0656934	Prevotellamassilia timonensis	0	0	0	0	0	0	0	0	0	0	0	0	0	0	0	0	0	0	0	0	0	0	0	0	0	0	0	0	0	0	0	0	0	0	0	0	0	0	0
0.00191686	0.0068306	1.48239e-06	0.00082713	1.31301e-05	0.00253807	0	0	0	0	Pantoea brenneri	0	0	0	0	0	0	0	0	0	0	0	0	0	0	0	0	0	0	0	0	0	0	0	0	0	0	0	0	0	0	0	0	0	0	0	0	0	0	0
0	0	0.000163196	0.00330852	0.00102602	0.0126904	0.000374337	0.0119306	9.1817e-05	0.00486618	Dysgonomonas capnocytophagoides	0	0	0	0	0	0	0	0	0	0	0	0	0	0	0	0	0	0	0	0	0	0	0	0	0	0	0	0	0	0	0	0	0	0	0	0	0	0	0
0.00161032	0.107923	0.000148225	0.0330852	7.55539e-06	0.00380711	2.62255e-05	0.0010846	0	0	Staphylococcus aureus	0	0	0	0	0	0.00101833	0	0	0	0	0	0	0	0	0	0	0	0	0	0	0	0	0	0	0	0	0	0	0	0	0	0.00432191	0	0.0201772	0.00476776	0	0	0	0
0.000213817	0.00819672	0.00020105	0.0082713	0.000216247	0.0101523	0.000612966	0.0206074	0.000558683	0.0194647	Nocardia nova	0	0	0	0	0	0	0	0	0	0	0	0	0	0	0	0	0	0	0	0	0	0	0	0	0	0	0	0	0	0	0	0	0	0	0	0	0	0	0
4.42867e-05	0.00819672	9.58181e-05	0.0115798	0.000197046	0.0291878	0.000711162	0.0943601	0.000976514	0.150852	Parasutterella unknown_species	0	0	0	0	0	0	0	0	0	0	0	0	0	0	0	0	0	0	0	0	0	0	0	0	0	0	0	0	0	0	0	0	0	0	0	0	0	0	0
0.00123835	0.0218579	0.000349919	0.0148883	1.10604e-05	0.00634518	1.69063e-05	0.0010846	0	0	Serratia liquefaciens	0	0	0	0	0	0	0	0	0	0	0	0	0	0	0	0.00072761	0	0	0	0	0	0	0	0	0	0	0	0	0	0	0	0	0	0	0	0	0	0	0
0.000111335	0.0163934	8.6176e-05	0.00992556	0.000398955	0.0190355	0.00052369	0.0563991	0.000878485	0.0656934	Paraprevotella clara	0	0	0	0	0	0	0	0	0	0	0	0	0	0	0	0	0	0	0	0	0	0	0	0	0	0	0	0	0	0	0	0	0	0	0	0	0	0	0
0.00180076	0.0150273	9.32589e-07	0.00082713	0	0	0	0	0	0	Pantoea septica	0	0	0	0	0	0	0	0	0	0	0	0	0	0	0	0	0	0	0	0	0	0	0	0	0	0	0	0	0	0	0	0	0	0	0	0	0	0	0
0.000132729	0.0163934	0.000616753	0.0545906	0.000199002	0.0786802	0.000218063	0.0943601	0.000266279	0.128954	Anaerotruncus colihominis	0	0	0	0	0	0	0	0	0	0	0	0	0	0	0	0	0	0	0	0	0	0.00131537	0	0	0	0	0	0	0	0	0	0	0	0	0	0	0	0	0
0.000674033	0.0327869	0.000509578	0.0438379	0.000168015	0.0164975	6.6932e-05	0.0021692	4.40788e-06	0.00243309	Lactobacillus gasseri	0	0.00557744	0	0	0	0	0	0	0	0	0	0	0	0	0	0	0.00190685	0	0	0	0	0	0	0	0	0	0	0	0	0	0	0	0	0	0	0	0	0	0
7.13826e-05	0.0300546	9.13682e-05	0.0405294	0.000172262	0.0837563	0.000582574	0.245119	0.00101343	0.36253	Agathobaculum unknown_species	0	0	0	0	0	0	0	0	0	0	0	0	0	0	0	0	0	0	0	0	0	0	0	0	0	0	0	0	0	0	0	0	0	0	0	0	0	0	0
5.04714e-05	0.0191257	0.00011348	0.0264682	0.000260911	0.0520305	0.000603423	0.132321	0.00075391	0.206813	Eubacterium ramulus	0	0	0	0	0	0	0	0	0	0	0	0	0	0	0	0	0	0	0	0	0	0	0	0	0	0	0	0	0	0	0	0	0	0	0	0	0	0	0
0.000165197	0.0368852	7.3247e-05	0.0148883	2.90517e-05	0.00888325	0.000446799	0.0867679	0.00144842	0.192214	Alistipes communis	0	0	0	0	0	0	0	0	0	0	0	0	0	0	0	0	0	0	0	0	0	0.00575625	0	0	0	0	0	0	0	0	0	0	0	0	0	0	0	0	0
0.00167624	0.00273224	3.55748e-06	0.00165426	4.83225e-06	0.00126904	1.96102e-06	0.0010846	0	0	Pantoea dispersa	0	0	0	0	0	0	0	0	0	0	0	0	0	0	0	0	0	0	0	0	0	0	0	0	0	0	0	0	0	0	0	0	0	0	0	0	0	0	0
0.000189466	0.0437158	0.000193045	0.0488007	0.000397497	0.0558376	0.000574353	0.0412148	3.14152e-05	0.00973236	Lactobacillus unknown_species	0	0	0	0	0	0.00218869	0	0	0	0	0	0	0	0	0	0	0	0	0	0	0	0	0	0	0	0	0	0	0	0	0	0	0	0	0	0	0	0	0
4.5196e-05	0.0204918	8.75086e-05	0.0173697	0.000136121	0.0393401	0.000759367	0.118221	0.000646297	0.158151	Blautia faecicola	0	0	0	0	0	0	0	0	0	0	0	0	0	0	0	0	0	0	0	0	0	0	0	0	0	0	0	0	0	0	0	0	0	0	0	0	0	0	0
6.11043e-05	0.034153	0.000190626	0.110835	0.000463967	0.236041	0.000418886	0.265727	0.000441699	0.343066	Lacrimispora unknown_species	0	0	0	0	0	0	0	0	0	0	0	0	0	0	0	0	0	0	0	0	0	0.00085816	0	0	0	0	0	0	0	0	0	0	0	0	0	0	0	0	0
3.68093e-05	0.010929	0.000362187	0.0272953	0.000753414	0.0253807	0.000116317	0.0281996	4.5979e-05	0.0121655	Campylobacter unknown_species	0	0	0	0	0	0	0	0	0	0	0	0	0	0	0	0	0	0	0	0	0	0	0	0	0	0	0	0	0	0	0.00290316	0	0	0	0	0	0	0	0
8.60816e-05	0.0218579	0.000394716	0.044665	0.00047363	0.104061	0.00020425	0.0650759	0.000189182	0.053528	Coprobacillus cateniformis	0	0	0	0	0	0	0	0	0	0	0	0	0	0	0	0	0.00383234	0	0	0	0	0	0	0	0	0	0	0	0	0	0	0	0	0	0	0	0	0	0
0.00046909	0.153005	0.000541494	0.104218	0.000107753	0.0571066	5.37783e-05	0.0184382	2.36785e-05	0.00973236	Escherichia albertii	0.00211715	0	0	0.00151434	0	0	0	0	0	0	0	0	0	0	0	0	0	0	0	0	0	0	0.00287132	0	0	0	0	0.0149805	0	0.00304263	0	0	0	0	0	0	0	0	0
0.000577324	0.010929	0.000464101	0.0198511	0.000192399	0.0203046	5.86377e-06	0.00542299	0	0	Citrobacter amalonaticus	0.00149798	0	0	0	0	0	0	0	0	0	0.0126241	0	0	0	0.0020786	0	0	0	0	0	0	0	0	0	0	0	0	0	0	0	0	0	0	0	0	0	0	0	0
0.00115093	0.125683	0.000105644	0.0322581	0.00016114	0.034264	4.67059e-05	0.0151844	0	0	Streptococcus australis	0	0.00213878	0	0	0	0	0	0	0	0	0	0	0	0	0	0	0	0	0	0	0	0	0	0	0	0	0	0	0	0	0	0	0	0	0	0	0	0	0
0.00134472	0.0163934	0	0	0.000101538	0.0152284	5.84116e-05	0.00867679	2.26518e-05	0.00486618	Haemophilus paraphrohaemolyticus	0	0	0	0	0	0	0	0	0	0	0	0	0	0	0	0	0	0	0	0	0	0	0	0	0	0	0	0	0	0	0	0	0	0	0	0	0	0	0
0.000349709	0.0478142	7.84556e-05	0.0297767	0.000110572	0.0317259	0.000173878	0.0694143	0.00124934	0.145985	Bacteroides intestinalis	0	0	0	0	0	0	0	0	0	0	0	0	0.00070379	0	0	0	0	0	0	0	0	0	0	0	0	0	0	0	0	0	0	0	0	0	0	0	0	0	0
0.000156241	0.0122951	0.000757362	0.0198511	6.89422e-05	0.00634518	2.74269e-05	0.0021692	0	0	Lactobacillus salivarius	0	0	0	0	0	0.00173312	0	0	0	0	0	0	0	0	0	0	0.0134564	0	0	0	0	0	0	0	0	0	0	0	0	0	0	0	0	0	0	0	0	0	0
0	0	0	0	0.0013523	0.00761421	1.21822e-05	0.0032538	0	0	Lactobacillus buchneri	0	0	0	0	0	0	0	0	0	0	0	0	0	0	0	0	0	0	0	0	0	0	0	0	0	0	0	0	0	0	0	0	0	0	0	0	0	0	0
0	0	3.19387e-05	0.00248139	0.000261504	0.0126904	0.000790525	0.00867679	0.000220155	0.00243309	Lactobacillus brevis	0	0	0	0	0	0	0	0	0	0	0	0	0	0	0	0	0	0	0	0	0	0	0	0	0	0	0	0	0	0	0	0	0	0	0	0	0	0	0
0.000309692	0.0409836	0.000538532	0.1067	0.000160936	0.0634518	4.09352e-05	0.0195228	2.33569e-05	0.00973236	Schaalia unknown_species	0	0	0	0	0	0	0	0	0	0	0.00278679	0	0	0	0	0	0	0	0	0	0	0	0	0	0	0	0	0	0	0	0	0	0	0	0	0	0	0	0
6.39632e-05	0.0122951	3.85026e-05	0.00661704	0.000200912	0.00888325	0.000559056	0.027115	0.000673597	0.0413625	Phascolarctobacterium succinatutens	0	0	0	0	0	0	0	0	0	0	0	0	0	0	0	0	0	0	0	0	0	0	0	0	0	0	0	0	0	0	0	0	0	0	0	0	0	0	0
0.000219777	0.0245902	0.000373462	0.0554177	0.000166118	0.0380711	0.00028943	0.0368764	7.93792e-05	0.026764	Lachnoclostridium pacaense	0	0	0	0	0	0	0	0	0	0	0	0	0	0.00122873	0	0	0	0	0	0	0	0.00475042	0	0	0	0	0	0	0	0	0	0	0	0	0	0	0	0	0
6.82988e-05	0.00136612	1.22806e-05	0.00082713	0.00017154	0.00253807	0.000657833	0.0227766	0.000536169	0.0243309	Butyrivibrio crossotus	0	0	0	0	0	0	0	0	0	0	0	0	0	0	0	0	0	0	0	0	0	0	0	0	0	0	0	0	0	0	0	0	0	0	0	0	0	0	0
0.000169134	0.0122951	0.000246626	0.0239868	2.40875e-05	0.0114213	0.000605916	0.0130152	5.67667e-05	0.00729927	Raoultella ornithinolytica	0	0	0	0	0	0	0	0	0	0	0	0	0	0	0	0	0	0	0	0	0	0	0.00115916	0	0	0	0	0	0	0	0	0	0	0	0	0	0	0	0
1.70907e-05	0.0068306	0.000604136	0.0148883	4.81581e-05	0.0126904	0.000257683	0.00867679	4.36299e-06	0.00243309	Streptococcus infantarius	0	0	0	0	0	0	0	0	0	0	0	0	0	0	0	0	0	0	0	0	0	0	0	0	0	0	0	0	0	0	0	0	0	0	0	0	0	0	0
4.33035e-05	0.0204918	2.83774e-05	0.019024	0.000260041	0.0888325	0.000534115	0.224512	0.000621532	0.277372	Butyrivibrio unknown_species	0	0	0	0	0	0	0	0	0	0	0	0	0	0	0	0	0	0	0	0	0	0	0	0	0	0	0	0	0	0	0	0	0	0	0	0	0	0	0
0.00057122	0.107923	0.000286078	0.0777502	0.000264956	0.0748731	4.15591e-05	0.010846	4.99577e-06	0.00243309	Veillonella tobetsuensis	0	0.00527079	0	0	0	0	0	0.0168047	0	0	0	0.00157064	0	0	0	0	0	0	0	0.0045091	0	0	0	0	0	0	0	0	0	0	0	0	0	0	0	0	0	0	0
6.69496e-06	0.00136612	0.000575073	0.0645161	0.000271801	0.0406091	0.000105779	0.010846	0	0	Clostridium jeddahense	0	0	0	0	0	0	0	0	0	0	0	0	0	0	0	0	0	0	0	0	0	0	0	0	0	0	0	0	0	0	0	0	0	0	0	0	0	0	0
0.000338472	0.0300546	0.000124329	0.0148883	0.000432587	0.0329949	0.000293116	0.0195228	0	0	Kocuria rosea	0	0	0	0	0	0	0	0	0	0	0	0	0	0	0	0	0	0	0	0	0	0	0	0	0	0	0	0	0	0	0	0	0	0	0	0	0	0	0
0.000123758	0.0464481	7.41852e-05	0.025641	3.62587e-05	0.0177665	0.000398814	0.165944	0.000998407	0.3309	Dysosmobacter unknown_species	0	0	0	0	0	0	0	0	0	0	0	0	0	0	0	0	0	0	0	0	0	0	0	0	0	0	0	0	0	0	0	0	0	0	0	0	0	0	0
4.72512e-05	0.00273224	0.000579844	0.0082713	3.97664e-05	0.0152284	0.000147042	0.0314534	0.000183308	0.0413625	Bacteroides congonensis	0	0	0	0	0	0	0	0	0	0	0	0	0	0	0	0	0	0	0	0	0	0	0	0	0	0	0	0	0	0	0	0	0	0	0	0	0	0	0
0.00124984	0.0122951	4.90576e-05	0.00413565	2.36871e-06	0.00126904	0	0	0	0	Acinetobacter pittii	0	0	0	0	0	0	0	0	0	0	0	0	0	0	0	0	0	0	0	0	0	0	0	0	0	0.00339065	0	0	0	0	0	0	0	0	0	0	0	0	0
0	0	3.17303e-06	0.00248139	0.000248636	0.00507614	0.000628281	0.00759219	0.000478859	0.00486618	Amycolatopsis nivea	0	0	0	0	0	0	0	0	0	0	0	0	0	0	0	0	0	0	0	0	0	0	0	0	0	0	0	0	0	0	0	0	0	0	0	0	0	0	0
1.59632e-05	0.00819672	0.000509575	0.0347395	0.00035678	0.0659898	4.72585e-05	0.0238612	3.5463e-06	0.00486618	Blautia producta	0	0	0	0	0	0	0	0	0	0	0	0	0	0	0	0	0	0	0	0	0	0	0	0	0	0	0	0	0	0	0	0	0	0	0	0	0	0	0
0.000523054	0.0464481	0.000201129	0.0272953	9.60068e-05	0.00380711	0.000190466	0.0260304	0.000115104	0.0145985	Mycoplasma unknown_species	0	0	0	0	0	0	0	0	0	0	0	0	0	0	0	0	0	0	0	0	0	0	0	0	0	0	0	0	0	0.00630565	0	0	0.0161156	0	0	0	0	0	0
8.2556e-05	0.010929	0.000180865	0.0082713	0.000217741	0.00761421	0.000274727	0.021692	0.000519313	0.0559611	Bifidobacterium angulatum	0	0	0	0	0	0	0	0	0	0	0	0	0	0	0	0	0	0	0	0	0	0	0	0	0	0	0	0	0	0	0	0	0	0	0	0	0	0	0
5.20227e-06	0.00273224	6.9321e-05	0.00165426	0.000169277	0.0139594	0.000493775	0.0336226	0.000570535	0.0243309	Prevotella stercorea	0	0	0	0	0	0	0	0	0	0	0	0	0	0	0	0	0	0	0	0	0	0	0	0	0	0	0	0	0	0	0	0	0	0	0	0	0	0	0
0.00027086	0.0314208	0.000181028	0.0157155	0.000443073	0.0571066	0.000143837	0.0238612	0	0	Weissella unknown_species	0	0	0	0	0	0	0	0	0	0	0	0	0	0	0	0	0	0	0	0	0	0	0	0	0	0	0	0	0	0	0	0	0	0	0	0	0	0	0
5.34357e-05	0.010929	8.55726e-05	0.0157155	0.00040913	0.0304569	0.000361414	0.0542299	0.000226543	0.0413625	Holdemanella unknown_species	0	0	0	0	0	0	0	0	0	0	0	0	0	0	0	0	0	0	0	0	0	0	0	0	0	0	0	0	0	0	0	0	0	0	0	0	0	0	0
0.000725018	0.162568	0.000251925	0.0909843	4.4149e-05	0.0241117	1.94659e-05	0.00976139	0	0	Enterobacter unknown_species	0	0	0	0	0	0	0	0.00090969	0	0	0	0	0	0	0.00159117	0	0	0	0	0	0	0	0.00119256	0	0	0	0	0	0.00290974	0	0.00125939	0	0.00182895	0.00108827	0	0.00222633	0	0	0
0.000198255	0.0409836	0.000170775	0.025641	0.000506112	0.0761421	0.000140312	0.0455531	0	0	Halomonas unknown_species	0	0	0	0	0	0	0	0	0	0	0	0	0	0	0	0	0	0	0	0	0	0	0	0	0	0	0	0	0	0	0	0	0	0	0	0	0	0	0
0.00119319	0.010929	0	0	0	0	0	0	0	0	Gardnerella unknown_species	0	0	0	0	0	0	0	0	0	0	0	0	0	0	0	0	0	0	0	0	0	0	0	0	0	0	0	0	0	0	0	0	0	0	0	0	0	0	0
6.82295e-05	0.0191257	6.59648e-05	0.0107527	3.60364e-05	0.0190355	0.00040231	0.0976139	0.000831026	0.192214	Eubacterium ventriosum	0	0	0	0	0	0	0	0	0	0	0	0	0	0	0	0	0	0	0	0	0	0	0	0	0	0	0	0	0	0	0	0	0	0	0	0	0	0	0
0.00041944	0.0191257	0.000355976	0.0397022	8.83478e-05	0.0164975	2.18034e-06	0.0010846	0.000140035	0.00729927	Varibaculum unknown_species	0	0	0	0	0	0	0	0	0	0	0	0	0	0	0	0.018085	0	0	0	0	0	0	0	0	0	0	0	0	0	0	0	0	0	0	0	0	0	0.01431	0
8.24688e-05	0.0163934	8.19043e-05	0.0148883	0.000490149	0.0774112	0.000330923	0.0672451	0	0	Pediococcus unknown_species	0	0	0	0	0	0	0	0	0	0	0	0	0	0	0	0	0	0	0	0	0	0	0	0	0	0	0	0	0	0	0	0	0	0	0	0	0	0	0
0.000491501	0.010929	4.33662e-05	0.0140612	1.24999e-05	0.00380711	0.000294723	0.0281996	0.000372206	0.0316302	Parabacteroides johnsonii	0	0	0	0	0	0	0	0	0	0	0	0	0	0	0	0	0	0	0	0	0	0	0	0	0	0	0	0	0	0	0	0	0	0	0	0	0	0	0
0.0011022	0.023224	1.93944e-06	0.00248139	1.48323e-05	0.0101523	1.14355e-05	0.0119306	1.63448e-06	0.00243309	Pseudomonas unknown_species	0	0	0	0	0	0	0	0	0	0	0	0	0	0	0	0	0	0	0	0	0	0	0	0	0	0	0	0	0	0	0.00093116	0	0	0	0	0	0	0	0
0.000124396	0.010929	0.000287075	0.0124069	0.000111933	0.00888325	0.000263269	0.0227766	6.82592e-05	0.00729927	Acinetobacter proteolyticus	0	0	0	0	0	0	0	0	0	0	0	0	0	0	0	0	0	0	0	0	0	0	0	0	0	0	0	0	0	0	0	0	0	0	0	0	0	0	0
0.000461184	0.0478142	0.000319357	0.0603805	6.407e-05	0.0317259	1.20251e-05	0.00759219	1.11735e-05	0.00729927	Actinomyces unknown_species	0	0	0	0	0	0	0	0	0	0	0	0	0	0	0	0	0	0	0	0	0	0	0	0	0	0	0	0	0	0	0	0	0	0	0	0	0	0.0547177	0
0	0	0.000380341	0.00909843	0.000150551	0.0114213	0.000205165	0.0130152	3.91336e-05	0.00486618	Photobacterium phosphoreum	0	0	0	0	0	0	0	0	0	0	0	0	0	0	0	0	0	0	0	0	0	0	0	0	0	0	0	0	0	0	0	0	0	0	0	0	0	0	0
0	0	7.69069e-05	0.00578991	7.64869e-05	0.00634518	0.000439431	0.0347072	0.000545463	0.0364964	Mesosutterella multiformis	0	0	0	0	0	0	0	0	0	0	0	0	0	0	0	0	0	0	0	0	0	0	0	0	0	0	0	0	0	0	0	0	0	0	0	0	0	0	0
0.000172732	0.00819672	0.000116639	0.0372208	0.000238041	0.0545685	0.000229934	0.113883	0.000258667	0.150852	Enterocloster asparagiformis	0	0	0	0	0	0	0	0	0	0	0	0	0	0	0	0	0	0	0	0	0	0.0132429	0	0	0	0	0	0	0	0	0	0	0	0	0	0	0	0	0
0.000165238	0.0068306	0.000349099	0.0148883	1.46193e-05	0.00380711	0.000226993	0.00759219	5.2581e-06	0.00243309	Erwinia mediterraneensis	0	0	0	0	0	0	0	0	0	0	0	0	0	0	0	0	0	0	0	0	0	0	0	0	0	0	0	0	0	0	0	0	0	0	0	0	0	0	0
3.80075e-05	0.00956284	5.15357e-05	0.00744417	0.000103219	0.0177665	0.000410989	0.0650759	0.000518633	0.0778589	Faecalibacillus faecis	0	0	0	0	0	0	0	0	0	0	0	0	0	0	0	0	0	0	0	0	0	0	0	0	0	0	0	0	0	0	0	0	0	0	0	0	0	0	0
0.000322313	0.0532787	0.000157077	0.0198511	0.00030657	0.0520305	0.000104094	0.0249458	0	0	Corynebacterium unknown_species	0	0	0	0	0	0	0	0	0	0	0	0	0	0	0	0	0	0	0	0	0	0	0	0	0	0	0	0	0	0	0	0	0	0	0	0	0	0.00148695	0
0.000127728	0.010929	0.000205617	0.0107527	9.03229e-05	0.00761421	0.000266391	0.0227766	0.00025386	0.0121655	Mycobacterium lehmannii	0	0	0	0	0	0	0	0	0	0	0	0	0	0	0	0	0	0	0	0	0	0	0	0	0	0	0	0	0	0	0	0	0	0	0	0	0	0	0
1.00894e-05	0.00409836	4.12121e-05	0.0115798	0.000377463	0.0875635	0.000377396	0.0954447	0.000139779	0.0340633	Romboutsia timonensis	0	0	0	0	0	0	0	0	0	0	0	0	0	0	0	0	0	0	0	0	0	0	0	0	0	0	0	0	0	0	0	0	0	0	0	0	0	0	0
0.00101464	0.010929	0	0	0	0	0	0	0	0	Gardnerella vaginalis	0	0	0	0	0	0	0	0	0	0	0	0	0	0	0	0	0	0	0	0	0	0	0	0	0	0	0	0	0	0	0	0	0	0	0	0	0	0	0
8.72257e-05	0.00136612	0.000265483	0.025641	0.000430425	0.0329949	6.57159e-06	0.0010846	4.4471e-06	0.00243309	Collinsella stercoris	0	0	0	0	0	0	0	0	0	0	0	0	0	0	0	0	0	0	0	0	0	0.0638492	0	0	0	0	0	0	0	0	0	0	0	0	0	0	0	0	0
0.00058379	0.0191257	0.00022158	0.0148883	4.36048e-05	0.00761421	0	0	0	0	Serratia marcescens	0	0	0	0	0	0	0	0	0	0	0	0	0	0	0	0	0	0	0	0	0	0	0	0	0	0	0	0	0.0120972	0	0	0	0	0	0	0	0	0	0
1.33698e-06	0.00136612	0.000319279	0.0181969	0.000337031	0.0558376	7.5468e-05	0.0238612	3.93822e-06	0.00243309	Blautia marasmi	0	0	0	0	0	0	0	0	0	0	0	0	0	0	0	0	0	0	0	0	0	0	0	0	0	0	0	0	0	0	0	0	0	0	0	0	0	0	0
4.62344e-05	0.0136612	0.000243181	0.0140612	0.000190675	0.0241117	0.000193571	0.037961	0.000157934	0.0462287	Bacteroides mediterraneensis	0	0	0	0	0	0	0	0	0	0	0	0	0	0	0	0	0	0	0	0	0	0	0	0	0	0	0	0	0	0	0	0	0	0	0	0	0	0	0
0.000138514	0.0163934	0.000130246	0.0223325	0.000250777	0.034264	0.000244785	0.0260304	8.74392e-05	0.026764	Slackia isoflavoniconvertens	0	0	0	0	0	0	0	0	0	0	0	0	0	0	0	0	0	0	0	0	0	0	0	0	0	0	0	0	0	0	0	0	0	0	0	0	0	0	0
9.88888e-05	0.0273224	0.000470986	0.0347395	7.93035e-05	0.0114213	1.02353e-05	0.00542299	8.56443e-06	0.00486618	Citrobacter portucalensis	0	0	0	0	0	0	0	0	0	0	0	0	0	0	0	0	0	0	0	0	0	0	0	0	0	0	0	0	0	0	0	0	0	0	0	0	0	0	0
5.0523e-05	0.0122951	7.14866e-05	0.0231596	7.15154e-05	0.0203046	0.000297261	0.0650759	0.000588985	0.121655	Evtepia gabavorous	0	0	0	0	0	0	0	0	0	0	0	0	0	0	0	0	0	0	0	0	0	0	0	0	0	0	0	0	0	0	0	0	0	0	0	0	0	0	0
0.000669331	0.0122951	8.10273e-06	0.00330852	0.000221855	0.0164975	1.7235e-05	0.00433839	8.51579e-06	0.00243309	Haemophilus parahaemolyticus	0	0	0	0	0	0	0	0	0	0	0	0	0	0	0	0	0	0	0	0	0	0	0	0	0	0	0	0	0	0	0	0	0	0	0	0	0	0	0
3.55041e-05	0.0150273	2.8217e-05	0.0107527	0.000186815	0.0482234	0.000333171	0.125813	0.000431316	0.145985	Agathobacter unknown_species	0	0	0	0	0	0	0	0	0	0	0	0	0	0	0	0	0	0	0	0	0	0	0	0	0	0	0	0	0	0	0	0	0	0	0	0	0	0	0
3.31227e-05	0.0068306	0.000265091	0.0272953	0.000114637	0.0152284	0.000196134	0.0260304	0.000182135	0.0121655	Mycobacterium avium	0	0	0	0	0	0	0	0	0	0	0	0	0	0	0	0	0	0	0	0	0	0	0	0	0	0	0	0	0	0	0	0	0	0	0	0	0	0	0
0.000454891	0.0163934	0.000245944	0.025641	5.6385e-05	0.0114213	1.25315e-05	0.00650759	1.05573e-05	0.00486618	Morganella morganii	0	0	0	0	0	0	0	0	0	0	0	0	0	0	0	0	0	0	0	0	0	0	0	0	0	0	0	0	0	0	0	0	0	0	0	0	0	0	0
0.000740708	0.0806011	0.000103891	0.0454921	1.53192e-05	0.00761421	4.5358e-06	0.0032538	0	0	Enterobacter cloacae	0	0	0	0	0	0	0	0	0	0	0	0	0	0	0.00870029	0	0	0	0	0	0	0	0	0	0	0.00297163	0	0	0	0.00126094	0.00417725	0	0.00230189	0	0	0	0	0	0
5.75202e-05	0.0177596	0.000168593	0.0181969	4.57888e-05	0.0164975	0.000260673	0.0574837	0.000383148	0.0729927	Coprobacter fastidiosus	0	0	0	0	0	0	0	0	0	0	0	0	0	0	0	0	0	0	0	0	0	0	0	0	0	0	0	0	0	0	0	0	0	0	0	0	0	0	0
0.000687181	0.0628415	1.59338e-05	0.00248139	0.000197373	0.00253807	0	0	0	0	Staphylococcus lugdunensis	0	0	0	0	0	0	0	0	0	0	0	0	0	0	0	0	0	0	0	0	0	0	0	0	0	0	0	0	0	0	0	0.00222496	0	0	0	0	0	0	0
0.000172707	0.023224	6.81144e-05	0.0148883	2.73273e-05	0.00380711	0.000273749	0.0444685	0.000473781	0.0900243	Alistipes ihumii	0	0	0	0	0	0	0	0	0	0	0	0	0	0	0	0	0	0	0	0	0	0	0	0	0	0	0	0	0	0	0	0	0	0	0	0	0	0	0
8.25967e-05	0.00819672	0.000285196	0.0148883	0.000233892	0.00507614	7.44215e-05	0.00650759	3.51165e-05	0.0121655	Dakarella massiliensis	0	0	0	0	0	0	0	0	0	0	0	0	0	0	0	0	0	0	0	0	0	0	0	0	0	0	0	0	0	0	0	0	0	0	0	0	0	0	0
5.91668e-05	0.010929	0.00023593	0.0165426	8.28913e-05	0.00761421	0.00023273	0.00650759	0.000103157	0.00486618	Elizabethkingia anophelis	0	0	0	0	0	0	0	0	0	0	0	0	0	0	0	0	0	0	0	0	0	0	0	0	0	0	0	0	0	0	0	0	0	0	0	0	0	0	0
0.000850989	0.00409836	8.2072e-07	0.00082713	1.79552e-05	0.00126904	0	0	0	0	Siccibacter turicensis	0	0	0	0	0	0	0	0	0	0	0	0	0	0	0	0	0	0	0	0	0	0	0	0	0	0	0	0	0	0	0	0	0	0	0	0	0	0	0
0.000847525	0.0396175	1.09752e-05	0.00496278	5.11232e-06	0.00380711	0	0	0	0	Cutibacterium acnes	0	0	0	0	0	0	0	0	0	0	0	0	0	0	0	0	0	0	0	0	0	0	0	0	0	0	0	0	0	0	0	0	0	0	0	0	0	0	0
9.76647e-05	0.0122951	0.000285792	0.0347395	0.000213228	0.0406091	5.54673e-05	0.010846	0	0	Colibacter unknown_species	0	0	0	0	0	0	0	0	0	0	0	0	0	0	0	0	0	0	0	0	0	0	0	0	0	0	0	0	0	0	0	0	0	0	0	0	0	0	0
0.000354954	0.0136612	6.69998e-05	0.0107527	0.000263324	0.00253807	3.43472e-05	0.00759219	0.000121667	0.00486618	Enterobacter ludwigii	0	0	0	0	0	0	0	0	0	0	0	0	0	0	0	0	0	0	0	0	0	0	0	0	0	0	0	0	0	0	0	0	0	0	0	0	0	0	0
0.000130886	0.0259563	8.25304e-05	0.0157155	0.000326513	0.0545685	0.000191998	0.0314534	0	0	Neobittarella unknown_species	0	0	0	0	0	0	0	0	0	0	0	0	0	0	0	0	0	0	0	0	0	0	0	0	0	0	0	0	0	0	0	0	0	0	0	0	0	0	0
0.000798805	0.0327869	1.48931e-05	0.00496278	2.19595e-05	0.00761421	0	0	6.20511e-06	0.00243309	Neisseria subflava	0	0	0	0	0	0	0	0	0	0	0	0	0	0	0	0	0	0	0	0	0	0	0	0	0	0	0	0	0	0	0	0	0	0	0	0	0	0	0
0.000804727	0.0696721	9.23859e-06	0.00496278	2.19047e-05	0.00634518	0	0	0	0	Streptococcus infantis	0	0	0	0	0	0	0	0	0	0	0	0	0	0	0	0	0	0	0	0	0	0	0	0	0	0	0	0	0	0	0	0.0179169	0	0	0	0	0	0	0.053122
0.000124725	0.0177596	4.95011e-05	0.0124069	0.000457213	0.034264	0.000111449	0.0195228	0	0	Burkholderia pseudomultivorans	0	0	0	0	0	0	0	0	0	0	0	0	0	0	0	0	0	0	0	0	0	0.00785072	0	0	0	0	0	0	0	0	0	0	0	0	0	0	0	0	0
0.000171631	0.00409836	3.60909e-05	0.00578991	9.15702e-05	0.0101523	0.000334302	0.0238612	0.000145363	0.0218978	Catenibacterium unknown_species	0	0	0	0	0	0	0	0	0	0	0	0	0	0	0	0	0	0	0	0	0	0	0	0	0	0	0	0	0	0	0	0	0	0	0	0	0	0	0
1.87757e-05	0.00136612	1.98274e-05	0.00496278	0.000222986	0.0114213	0.00033422	0.016269	0.000177701	0.0145985	Sutterella faecalis	0	0	0	0	0	0	0	0	0	0	0	0	0	0	0	0	0	0	0	0	0	0	0	0	0	0	0	0	0	0	0	0	0	0	0	0	0	0	0
0.000613309	0.00546448	0	0	0.000183656	0.00126904	0	0	0	0	Mixta calida	0	0	0	0	0	0	0	0	0	0	0	0	0	0	0	0	0	0	0	0	0	0	0	0	0	0	0	0	0	0	0	0	0	0	0	0	0	0	0
0.000121428	0.0204918	8.19129e-05	0.0082713	0.000311675	0.0190355	0.000170941	0.00759219	0	0	Acidovorax oryzae	0	0	0	0	0	0	0	0	0	0	0	0	0	0	0	0	0	0	0	0	0	0	0	0	0	0	0	0	0	0	0	0	0	0	0	0	0	0	0
6.23724e-05	0.00819672	2.49024e-05	0.00578991	9.17223e-05	0.0190355	0.000340532	0.101952	0.000296983	0.0900243	Prevotella lascolaii	0	0	0	0	0	0	0	0	0	0	0	0	0	0	0	0	0	0	0	0	0	0	0	0	0	0	0	0	0	0	0	0	0	0	0	0	0	0	0
2.40374e-05	0.00136612	3.82604e-05	0.00330852	0.000474128	0.00507614	0.000150752	0.0032538	0	0	Streptomyces varsoviensis	0	0	0	0	0	0	0	0	0	0	0	0	0	0	0	0	0	0	0	0	0	0	0	0	0	0	0	0	0	0	0	0	0	0	0	0	0	0	0
0.000768861	0.00409836	3.40201e-06	0.00165426	0	0	0	0	0	0	Pseudescherichia vulneris	0	0	0	0	0	0	0	0	0	0	0	0	0	0	0	0	0	0	0	0	0	0	0	0	0	0	0	0	0	0	0	0	0	0	0	0	0	0	0
0.000295503	0.0136612	7.18885e-05	0.00992556	5.54929e-05	0.00380711	0.00023755	0.0032538	0	0	Negativicoccus succinicivorans	0	0	0	0	0	0	0	0	0	0	0	0	0	0	0	0	0	0	0	0	0	0	0	0	0	0	0	0	0	0	0	0	0	0	0	0	0	0.0443504	0
8.61062e-05	0.00956284	0.000110775	0.0132341	7.13539e-05	0.0114213	0.000302822	0.027115	7.14217e-05	0.0121655	Corallococcus exercitus	0	0	0	0	0	0	0	0	0	0	0	0	0	0	0	0	0	0	0	0	0	0	0	0	0	0	0	0	0	0	0	0	0	0	0	0	0	0	0
6.51382e-05	0.010929	5.29773e-05	0.0115798	8.20686e-05	0.0203046	0.000236979	0.0281996	0.000402891	0.0413625	Bacteroides salyersiae	0	0	0.0230359	0	0	0	0	0	0	0	0	0	0	0	0	0	0	0	0	0	0	0	0	0	0	0	0	0	0	0	0	0	0	0	0	0	0	0	0
0.000189007	0.00819672	1.60585e-05	0.00330852	0.000240723	0.0139594	0.00022997	0.00650759	0	0	Enterococcus hirae	0	0	0	0	0	0	0	0	0	0	0	0	0	0	0	0	0	0	0	0	0	0	0	0	0	0	0	0	0	0	0	0	0	0	0	0	0	0	0
0.000110201	0.0177596	0.000113152	0.0248139	0.000185668	0.0380711	0.000141544	0.0412148	0.000156798	0.0291971	Senegalimassilia anaerobia	0	0	0	0	0	0	0	0	0	0	0	0	0	0	0	0	0	0	0	0	0	0	0	0	0	0	0	0	0	0	0	0	0	0	0	0	0	0	0
0.000148628	0.0136612	1.3632e-05	0.00413565	0.000545067	0.00761421	0	0	0	0	Finegoldia magna	0	0	0	0	0	0	0	0	0	0	0	0	0	0	0	0.00212307	0	0	0	0	0	0	0	0	0	0	0	0	0	0	0	0	0	0	0	0	0	0.0279006	0
0.000125083	0.0204918	0.000119909	0.0140612	0.000238463	0.0152284	0.000135954	0.0140998	0	0	Burkholderia lata	0	0	0	0	0	0	0	0	0	0	0	0	0	0	0	0	0	0	0	0	0	0	0	0	0	0	0	0	0	0	0	0	0	0	0	0	0	0	0
0.0003973	0.057377	0.000123479	0.0438379	0.000118684	0.0253807	2.4118e-06	0.0021692	1.32529e-05	0.00486618	Citrobacter unknown_species	0.00363301	0	0	0	0	0	0	0	0	0	0	0	0	0	0	0	0	0	0.00141693	0	0	0	0	0	0	0	0	0	0	0	0	0	0	0	0	0.00148128	0	0	0
0.00012024	0.0136612	0.000155191	0.0107527	5.10779e-05	0.00761421	0.000177898	0.0151844	0.000126619	0.0121655	Serratia fonticola	0	0	0	0	0	0	0	0	0	0	0	0	0	0	0	0	0	0	0	0	0	0	0	0	0	0	0	0	0	0	0	0	0	0	0	0	0	0	0
0.000648045	0.0491803	2.22832e-05	0.00496278	3.01893e-05	0.00253807	0	0	6.52676e-06	0.00243309	Streptococcus anginosus	0	0	0	0	0	0	0	0	0	0	0	0	0	0	0	0	0	0	0	0	0	0	0	0	0	0	0	0	0	0	0	0	0	0	0	0	0	0.0287821	0
0.000704571	0.0068306	0	0	0	0	0	0	0	0	Fannyhessea vaginae	0	0	0	0	0	0	0	0	0	0	0	0	0	0	0	0	0	0	0	0	0	0	0	0	0	0	0	0	0	0	0	0	0	0	0	0	0	0	0
5.04382e-05	0.0273224	8.32235e-05	0.0223325	5.94507e-05	0.0215736	0.000183265	0.0412148	0.000385146	0.0997567	Butyricimonas virosa	0	0	0.00349462	0	0	0	0	0	0	0	0	0	0.0009073	0	0	0	0	0	0	0	0	0	0	0	0	0	0	0	0	0	0	0	0	0	0	0	0	0	0
0.000642881	0.0204918	1.76905e-05	0.00744417	1.39138e-05	0.00761421	4.01038e-06	0.0010846	4.42861e-06	0.00243309	Streptococcus pseudopneumoniae	0	0	0	0	0	0	0	0	0	0	0	0	0	0	0	0	0	0	0	0	0	0	0	0	0	0	0	0	0	0	0	0	0	0	0	0	0	0	0
5.61356e-05	0.0355191	8.1948e-05	0.0306038	0.000130154	0.0558376	0.000190565	0.0900217	0.000217721	0.121655	Bacteroides acidifaciens	0	0	0	0	0	0	0	0	0	0	0.00072518	0	0	0	0	0	0	0	0	0.00119412	0	0	0	0	0	0	0	0	0	0	0	0	0	0	0	0	0.00206768	0	0
0	0	0.00015789	0.00330852	0.000101478	0.00380711	0.000177216	0.00542299	0.00015681	0.00243309	Streptomyces otsuchiensis	0	0	0	0	0	0	0	0	0	0	0	0	0	0	0	0	0	0	0	0	0	0	0	0	0	0	0	0	0	0	0	0	0	0	0	0	0	0	0
6.07904e-06	0.00136612	0.000113352	0.00992556	0.000413879	0.0139594	2.32843e-05	0.00759219	0	0	Dysgonomonas mossii	0	0	0	0	0	0	0	0	0	0	0	0	0	0	0	0	0	0	0	0	0	0	0	0	0	0	0	0	0	0	0	0	0	0	0	0	0	0	0
0.000112731	0.023224	8.73416e-05	0.0115798	8.28676e-05	0.0164975	0.000190586	0.0596529	0.000140387	0.0608273	Asaccharobacter celatus	0	0	0	0	0	0	0	0	0	0	0	0	0	0	0	0	0	0	0	0	0	0	0	0	0	0	0	0	0	0	0	0	0	0	0	0	0	0	0
9.27446e-05	0.010929	7.44102e-05	0.00992556	7.27661e-05	0.00761421	0.000208863	0.0238612	0.00018164	0.0121655	Nocardia aobensis	0	0	0	0	0	0	0	0	0	0	0	0	0	0	0	0	0	0	0	0	0	0	0	0	0	0	0	0	0	0	0	0	0	0	0	0	0	0	0
0.000192171	0.0150273	0.000244875	0.0231596	4.88091e-05	0.0101523	0	0	0	0	Atlantibacter hermannii	0	0	0	0	0	0	0	0	0	0	0	0	0	0	0	0	0	0	0	0	0	0	0	0	0	0	0	0	0	0	0	0	0	0	0	0	0	0	0
1.00682e-05	0.00409836	4.9581e-05	0.00744417	7.42457e-05	0.0177665	0.000243657	0.0639913	0.000298141	0.0754258	Prevotellamassilia unknown_species	0	0	0	0	0	0	0	0	0	0	0	0	0	0	0	0	0	0	0	0	0	0	0	0	0	0	0	0	0	0	0	0	0	0	0	0	0	0	0
0.000108933	0.0560109	7.85329e-05	0.0322581	0.000231545	0.106599	0.000125229	0.0596529	0	0	Burkholderia unknown_species	0	0	0	0	0	0	0	0	0	0	0	0	0	0	0	0	0	0	0	0	0	0	0	0	0	0	0	0	0	0	0	0	0	0	0	0	0	0	0
5.27341e-05	0.0300546	5.17465e-05	0.0281224	3.75416e-05	0.0241117	0.00014518	0.0932755	0.000460497	0.240876	Pseudoflavonifractor unknown_species	0	0	0	0	0	0	0	0	0	0	0	0	0	0	0	0	0	0	0	0	0	0	0	0	0	0	0	0	0	0	0	0	0	0	0	0	0	0	0
6.58538e-05	0.00546448	4.97671e-05	0.00413565	0	0	0.000145186	0.0130152	0.000511084	0.0218978	Methanobrevibacter smithii	0	0	0	0	0	0	0	0	0	0	0	0	0	0	0	0	0	0	0	0	0	0	0	0	0	0	0	0	0	0	0	0	0	0	0	0	0	0	0
2.10659e-05	0.010929	2.06186e-05	0.0115798	2.16322e-05	0.0114213	0.000326693	0.0281996	0.00021395	0.0243309	Prevotella rara	0	0	0	0	0	0	0	0	0	0	0	0	0	0	0	0	0	0	0	0	0	0	0	0	0	0	0	0	0	0	0	0	0	0	0	0	0	0	0
0.00016427	0.0177596	3.27803e-05	0.00661704	0.000112347	0.0126904	0.000101866	0.00867679	0.000239409	0.0316302	Micromonospora orduensis	0	0	0	0	0	0	0	0	0	0	0	0	0	0	0	0	0	0	0	0	0	0	0	0	0	0	0	0	0	0	0	0	0	0	0	0	0	0	0
8.52023e-06	0.00409836	3.51968e-05	0.0107527	3.59941e-05	0.00761421	0.000156123	0.0401302	0.000525627	0.0924574	Intestinimonas massiliensis	0	0	0	0	0	0	0	0	0	0	0	0	0	0	0	0	0	0	0	0	0	0	0	0	0	0	0	0	0	0	0	0	0	0	0	0	0	0	0
0.000103502	0.0136612	9.48703e-05	0.00909843	6.50013e-05	0.00634518	0.000153147	0.0151844	0.000125761	0.0121655	Xanthomonas hortorum	0	0	0	0	0	0	0	0	0	0	0	0	0	0	0	0	0	0	0	0	0	0	0	0	0	0	0	0	0	0	0	0	0	0	0	0	0	0	0
3.8344e-06	0.00136612	0.000225734	0.0148883	5.6788e-05	0.0241117	0.000122951	0.00542299	0	0	Enterococcus raffinosus	0	0	0	0	0	0	0	0	0	0	0	0	0	0	0	0	0	0	0	0.00280678	0	0	0	0	0	0	0	0	0	0	0	0	0	0	0	0	0	0	0
6.88107e-06	0.00273224	1.8682e-05	0.00496278	5.62452e-06	0.00253807	0.000352831	0.00759219	0.00018018	0.00486618	Prevotella marseillensis	0	0	0	0	0	0	0	0	0	0	0	0	0	0	0	0	0	0	0	0	0	0	0	0	0	0	0	0	0	0	0	0	0	0	0	0	0	0	0
0.000258503	0.023224	0.000196656	0.00248139	2.69817e-06	0.00126904	0	0	0	0	Lactobacillus crispatus	0	0	0	0	0	0.00195368	0	0	0	0	0	0	0	0	0	0	0	0.0617321	0	0	0	0	0	0	0	0	0	0	0	0	0	0	0	0	0	0	0	0	0
5.24928e-05	0.0122951	0.00012581	0.0124069	8.6718e-05	0.00888325	0.000172183	0.0173536	1.93052e-05	0.00729927	Paraburkholderia ribeironis	0	0	0	0	0	0	0	0	0	0	0	0	0	0	0	0	0	0	0	0	0	0	0	0	0	0	0	0	0	0	0	0	0	0	0	0	0	0	0
7.57351e-05	0.0300546	5.55851e-05	0.0082713	0.00033901	0.0101523	2.6778e-05	0.0021692	0	0	Leclercia adecarboxylata	0	0	0	0	0	0	0	0	0	0	0	0	0	0	0	0	0	0	0	0	0	0	0	0	0	0	0	0	0	0	0	0	0	0	0	0	0	0	0
6.05139e-05	0.0286885	0.000116058	0.0496278	7.86324e-05	0.0482234	0.000102827	0.0629067	0.000175891	0.111922	Ruthenibacterium unknown_species	0	0	0	0	0	0	0	0	0	0	0	0	0	0	0	0	0	0	0	0	0	0	0	0	0	0	0	0	0	0	0	0	0	0	0	0	0	0	0
0.000155126	0.0068306	0.000188049	0.00413565	4.12034e-05	0.00507614	4.04426e-05	0.00759219	0	0	Collinsella tanakaei	0	0	0	0	0	0	0	0	0	0	0	0	0	0	0	0	0	0	0	0	0	0	0	0	0	0	0	0	0	0	0	0	0	0	0	0	0	0	0
2.00301e-06	0.00136612	0	0	1.73013e-05	0.00634518	0.000408079	0.0130152	2.17896e-05	0.0145985	Fournierella massiliensis	0	0	0	0	0	0	0	0	0	0	0	0	0	0	0	0	0	0	0	0	0	0	0	0	0	0	0	0	0	0	0	0	0	0	0	0	0	0	0
8.61803e-05	0.0136612	0.000160891	0.0504549	0.000139201	0.0532995	2.58487e-05	0.010846	1.27986e-05	0.00729927	Eubacterium callanderi	0	0	0	0	0	0.00147545	0	0	0	0.00207618	0	0	0.00610304	0.0225256	0	0	0	0	0	0	0	0.00406402	0	0	0	0	0	0	0	0	0	0	0	0	0	0	0	0	0
0.000429626	0.0355191	6.22234e-05	0.0132341	0	0	0	0	0	0	Enterobacter sichuanensis	0	0	0	0	0	0	0	0	0	0	0	0	0	0	0	0	0	0	0	0	0.00310421	0	0	0	0	0	0	0	0	0	0	0	0	0	0.00377933	0	0	0	0
0.000139715	0.00273224	1.27764e-05	0.00413565	0.000294942	0.0114213	3.75413e-05	0.00542299	0	0	Anaerococcus obesiensis	0	0	0	0	0	0	0	0	0	0	0	0	0	0	0	0	0	0	0	0	0	0	0	0	0	0	0	0	0	0	0	0	0	0	0	0	0	0.0139558	0
0.000106834	0.034153	5.56275e-05	0.0198511	0.000208009	0.0494924	7.93087e-05	0.0140998	0	0	Pandoraea unknown_species	0	0	0	0	0	0	0	0	0	0	0	0	0	0	0	0	0	0	0	0	0	0	0	0	0	0	0	0	0	0	0	0	0	0	0	0	0	0	0
5.51735e-05	0.0259563	3.55811e-05	0.0148883	1.21585e-05	0.00507614	0.000119222	0.0618221	0.000431131	0.16545	Oscillibacter unknown_species	0	0	0	0	0	0	0	0	0	0	0	0	0	0	0	0	0	0	0	0	0	0	0	0	0	0	0	0	0	0	0	0	0	0	0	0	0	0	0
8.94482e-05	0.0314208	3.75799e-05	0.0132341	0.000170829	0.0583756	0.000139915	0.0292842	5.10397e-06	0.00243309	Kocuria unknown_species	0	0	0	0	0	0	0	0	0	0	0	0	0	0	0	0	0	0	0	0	0	0	0	0	0	0	0	0	0	0	0	0	0	0	0	0	0	0	0
0	0	6.74596e-06	0.00413565	5.73561e-05	0.00888325	0.000348096	0.0151844	5.34715e-06	0.00243309	Kitasatospora aureofaciens	0	0	0	0	0	0	0	0	0	0	0	0	0	0	0	0	0	0	0	0	0	0	0	0	0	0	0	0	0	0	0	0	0	0	0	0	0	0	0
4.08015e-05	0.00819672	1.22539e-05	0.00496278	7.01635e-05	0.0152284	0.000225516	0.0336226	0.000166024	0.0389294	Phascolarctobacterium unknown_species	0	0	0	0	0	0	0	0	0	0	0	0	0.00287811	0	0	0	0	0	0	0	0	0	0	0	0	0	0	0	0	0	0	0	0	0	0	0	0	0	0
1.62171e-05	0.00409836	1.09337e-05	0.00165426	4.90811e-05	0.00888325	0.000236034	0.0498915	0.000230352	0.0608273	Anaerotignum faecicola	0	0	0	0	0	0	0	0	0	0	0	0	0	0	0	0	0	0	0	0	0	0	0	0	0	0	0	0	0	0	0	0	0	0	0	0	0	0	0
7.90623e-06	0.00409836	0.000167416	0.0215054	7.04206e-05	0.0114213	8.62623e-05	0.0151844	7.43108e-05	0.0194647	Olsenella unknown_species	0	0	0	0	0	0	0	0	0	0	0	0	0	0	0	0	0	0	0	0	0	0	0	0	0	0	0	0	0	0	0	0	0	0	0	0	0	0	0
9.08483e-05	0.0136612	0.00010124	0.00992556	5.02871e-05	0.00634518	0.00011001	0.0140998	8.79607e-05	0.0121655	Streptomyces chryseus	0	0	0	0	0	0	0	0	0	0	0	0	0	0	0	0	0	0	0	0	0	0	0	0	0	0	0	0	0	0	0	0	0	0	0	0	0	0	0
0	0	8.86029e-06	0.00413565	6.73635e-05	0.00634518	0.000324434	0.016269	0	0	Lactobacillus delbrueckii	0	0	0	0	0	0	0	0	0	0	0	0	0	0	0	0	0	0	0	0	0	0	0	0	0	0	0	0	0	0	0	0	0	0	0	0	0	0	0
1.65618e-05	0.00819672	2.12137e-05	0.0115798	0.00016215	0.0824873	0.000174552	0.0965293	7.57847e-05	0.0243309	Blautia luti	0	0	0	0	0	0	0	0	0	0	0	0	0	0	0	0	0	0	0	0	0	0	0	0	0	0	0	0	0	0	0	0	0	0	0	0	0	0	0
1.05271e-05	0.00136612	0.000184715	0.0124069	0.000136106	0.0139594	1.32222e-05	0.0032538	0	0	Leuconostoc lactis	0	0.00770587	0	0	0	0	0	0	0	0	0	0	0	0	0	0	0	0	0	0	0	0	0	0	0	0	0	0	0	0	0	0	0	0	0	0	0	0	0
4.56027e-05	0.0068306	0.000174108	0.00909843	0.00011712	0.0139594	1.25753e-05	0.0032538	0	0	Lactobacillus oris	0	0	0	0	0	0.0119342	0	0	0	0	0	0	0	0	0	0	0	0	0	0	0	0	0	0	0	0	0	0	0	0	0	0	0	0	0	0	0	0	0
2.65424e-05	0.0136612	2.40996e-05	0.00992556	5.82612e-05	0.0164975	0.000124158	0.0444685	0.000335397	0.0462287	Paraprevotella xylaniphila	0	0	0	0	0	0	0	0	0	0	0	0	0	0	0	0	0	0	0	0	0	0	0	0	0	0	0	0	0	0	0	0	0	0	0	0	0	0	0
1.67751e-06	0.00273224	6.80835e-05	0.00909843	8.68116e-05	0.00380711	0.000198423	0.0151844	2.37383e-05	0.00486618	Streptomyces novaecaesareae	0	0	0	0	0	0	0	0	0	0	0	0	0	0	0	0	0	0	0	0	0	0	0	0	0	0	0	0	0	0	0	0	0	0	0	0	0	0	0
8.18415e-05	0.023224	0.000230677	0.0082713	7.38133e-06	0.00380711	0	0	0	0	Acinetobacter baumannii	0	0	0	0	0	0	0	0	0.00105701	0	0	0	0	0	0	0	0	0	0	0	0.0121752	0	0	0	0	0.0022724	0	0	0	0	0	0	0	0	0	0	0	0	0
5.6184e-05	0.0163934	1.66315e-05	0.00661704	0.000216941	0.0456853	9.63627e-05	0.0347072	4.98371e-05	0.0194647	Intestinibacter unknown_species	0	0	0	0	0	0	0	0	0	0	0	0	0	0	0	0	0	0	0	0	0	0	0	0	0	0	0	0	0	0	0	0	0	0	0	0	0	0	0
0.000357944	0.0355191	9.2169e-06	0.00413565	5.32387e-05	0.0126904	1.86285e-05	0.0021692	0	0	Haemophilus pittmaniae	0	0	0	0	0	0	0	0	0	0	0	0	0	0	0	0	0	0	0	0	0	0	0	0	0	0	0	0	0	0	0	0	0	0	0	0	0	0	0
0.000386627	0.0368852	1.28331e-05	0.00413565	4.00718e-05	0.00380711	1.98959e-06	0.0010846	0	0	Streptococcus oralis	0	0	0	0	0	0	0	0	0	0	0	0	0	0	0	0	0	0	0	0	0	0	0	0	0	0	0	0	0	0	0	0	0	0	0	0	0	0	0
5.18881e-05	0.0136612	2.82449e-05	0.00992556	1.09737e-05	0.00634518	0.000127142	0.037961	0.000319711	0.080292	Alistipes senegalensis	0	0	0	0	0	0	0	0	0	0	0	0	0	0	0	0	0	0	0	0	0	0	0	0	0	0	0	0	0	0	0	0	0	0	0	0	0	0	0
1.89532e-05	0.00273224	0	0	0.000395922	0.00634518	2.16551e-06	0.0010846	0	0	Anaerococcus unknown_species	0	0	0	0	0	0	0	0	0	0	0	0	0	0	0	0	0	0	0	0	0	0	0	0	0	0	0	0	0	0	0	0	0	0	0	0	0	0.00350383	0
0.000202241	0.10929	0.000104625	0.0694789	4.98823e-05	0.0253807	4.83298e-06	0.0032538	1.201e-05	0.00729927	Escherichia fergusonii	0.0014067	0	0	0	0	0	0	0	0	0	0	0	0	0	0	0	0	0.00140576	0	0	0	0	0	0	0	0	0	0.00114968	0	0.00125354	0	0	0	0	0	0	0	0	0
4.01935e-05	0.0068306	7.67876e-05	0.0140612	0.000224842	0.0215736	2.40084e-05	0.010846	0	0	Dysgonomonas unknown_species	0	0	0	0	0	0	0	0	0	0	0	0	0	0	0	0	0	0	0	0	0	0	0	0	0	0	0	0	0	0	0	0	0	0	0	0	0	0	0
1.31131e-05	0.00546448	0.000130723	0.00578991	7.0451e-05	0.00634518	8.20766e-05	0.00650759	1.54369e-05	0.00243309	Rhodoplanes piscinae	0	0	0	0	0	0	0	0	0	0	0	0	0	0	0	0	0	0	0	0	0	0	0	0	0	0	0	0	0	0	0	0	0	0	0	0	0	0	0
0.000166429	0.0136612	0.000108689	0.0165426	5.47991e-05	0.0152284	8.73011e-06	0.0010846	0	0	Streptococcus equinus	0	0	0	0	0	0	0	0	0	0	0	0	0	0	0	0	0	0	0	0	0	0	0	0	0	0	0.0063572	0	0	0	0	0	0	0	0	0	0	0	0
0.000221564	0.0546448	0.00010661	0.044665	1.25792e-05	0.0101523	0	0	0	0	Klebsiella grimontii	0	0	0	0	0	0	0	0	0	0	0	0	0	0	0	0	0	0	0	0	0	0	0	0.00148073	0	0.00110642	0	0	0.00211185	0	0.00218515	0	0.00194786	0.00279269	0	0	0	0.00141695	0
0.000349017	0.0751366	0	0	4.34998e-05	0.0101523	7.86381e-06	0.0032538	0	0	Staphylococcus unknown_species	0	0	0	0	0	0	0	0	0	0	0	0	0	0	0	0	0	0	0	0	0	0	0	0	0	0	0	0	0	0	0	0	0	0	0	0	0	0	0
0.00012336	0.0437158	0.000114822	0.0289495	7.12459e-05	0.0203046	1.10935e-05	0.0032538	0	0	Enterobacter bugandensis	0	0	0	0	0	0	0	0	0	0	0	0	0	0	0	0	0	0	0	0	0	0	0	0	0	0	0	0	0	0	0	0.00086897	0	0	0	0	0	0	0
2.85541e-05	0.00546448	2.51802e-06	0.00165426	1.19567e-06	0.00126904	0.000193876	0.0390456	0.000220704	0.0608273	Duncaniella unknown_species	0	0	0	0	0	0	0	0	0	0	0	0	0	0	0	0	0	0	0	0	0	0	0	0	0	0	0	0	0	0	0	0	0	0	0	0	0	0	0
4.44132e-05	0.0245902	5.61463e-05	0.0281224	3.52683e-05	0.0203046	7.97243e-05	0.0477223	0.000215129	0.104623	Anaerotruncus unknown_species	0	0	0	0	0	0	0	0	0	0	0	0	0	0	0	0	0	0	0	0	0	0	0	0	0	0	0	0	0	0	0	0	0	0	0	0	0	0	0
0	0	4.26483e-05	0.00413565	0.000104344	0.00380711	0.000133317	0.00867679	7.91885e-05	0.00729927	Campylobacter jejuni	0	0	0	0	0	0	0	0	0	0	0	0	0	0	0	0	0	0	0	0	0	0	0	0	0	0	0	0	0	0	0	0	0	0	0	0	0	0	0
9.2378e-06	0.00409836	0.000154502	0.0140612	3.73115e-05	0.00380711	6.45651e-05	0.0140998	2.95238e-06	0.00243309	Legionella sainthelensi	0	0	0	0	0	0	0	0	0	0	0	0	0	0	0	0	0	0	0	0	0	0	0	0	0	0	0	0	0	0	0	0	0	0	0	0	0	0	0
0.000385515	0.00546448	0	0	0	0	0	0	0	0	Mucilaginibacter unknown_species	0	0	0	0	0	0	0	0	0	0	0	0	0	0	0	0	0	0	0	0	0	0	0	0	0	0	0	0	0	0	0	0	0	0	0	0	0	0	0
0.000381127	0.00273224	1.36344e-06	0.00165426	0	0	0	0	0	0	Pseudomonas lactis	0	0	0	0	0	0	0	0	0	0	0	0	0	0	0	0	0	0	0	0	0	0	0	0	0	0	0	0	0	0	0	0	0	0	0	0	0	0	0
0.000257463	0.0150273	6.66873e-05	0.019024	1.3894e-05	0.00507614	0	0	0	0	Streptococcus peroris	0	0	0	0	0	0	0	0	0	0	0	0	0	0	0	0	0	0	0	0	0	0	0	0	0	0	0	0	0	0	0	0	0	0	0	0	0	0	0
2.75975e-05	0.00819672	0.000141674	0.0281224	0.000101171	0.0177665	8.9022e-06	0.00542299	0	0	Niameybacter unknown_species	0	0	0	0	0	0	0	0	0	0	0	0	0	0	0	0	0.00329754	0	0	0	0	0	0	0	0	0	0.00574576	0	0	0	0	0	0	0	0	0	0	0	0
5.19631e-05	0.00546448	5.80989e-05	0.00578991	3.43164e-05	0.00634518	0.000152056	0.00976139	2.71842e-06	0.00243309	Actinospica acidiphila	0	0	0	0	0	0	0	0	0	0	0	0	0	0	0	0	0	0	0	0	0	0	0	0	0	0	0	0	0	0	0	0	0	0	0	0	0	0	0
2.61497e-06	0.00136612	3.83289e-05	0.00744417	8.31502e-05	0.0126904	8.30502e-05	0.016269	0.000206958	0.026764	Monoglobus pectinilyticus	0	0	0	0	0	0	0	0	0	0	0	0	0	0	0	0	0	0	0	0	0	0	0	0	0	0	0	0	0	0	0	0	0	0	0	0	0	0	0
0.000117396	0.0245902	5.75551e-05	0.00744417	0.000111875	0.0190355	3.35743e-05	0.00759219	0	0	Vibrio unknown_species	0	0	0	0	0	0	0	0	0	0	0	0	0	0	0	0	0	0	0	0	0	0	0	0	0	0	0	0	0	0	0	0	0	0	0	0	0	0	0
9.78445e-05	0.0696721	4.00703e-05	0.0339123	7.11842e-05	0.0469543	8.39887e-05	0.0672451	4.71444e-05	0.0389294	Mycolicibacterium unknown_species	0	0	0	0	0	0	0	0	0	0	0	0	0	0	0	0	0	0	0	0	0	0	0	0	0	0	0	0	0	0.00097919	0	0	0	0	0	0.00124977	0.0008535	0	0
0.000371608	0.00409836	0	0	0	0	0	0	0	0	Sphingomonas ginsenosidimutans	0	0	0	0	0	0	0	0	0	0	0	0	0	0	0	0	0	0	0	0	0	0	0	0	0	0	0	0	0	0	0	0	0	0	0	0	0	0	0
0.000159002	0.0191257	0.000122575	0.0198511	2.54868e-06	0.00126904	0	0	0	0	Lancefieldella unknown_species	0	0	0	0	0	0	0	0	0	0	0	0	0	0	0	0	0	0	0	0	0	0	0	0	0	0	0	0	0	0	0	0	0	0	0	0	0	0	0
0.000186451	0.0314208	6.49687e-05	0.0107527	1.98025e-05	0.00888325	3.00434e-05	0.00542299	1.75607e-05	0.00486618	Stenotrophomonas maltophilia	0	0	0	0	0	0	0	0	0	0	0	0	0	0	0	0	0	0	0	0	0	0	0	0	0	0.00361508	0	0	0	0	0	0	0	0	0	0	0	0	0
7.07447e-05	0.0136612	6.6659e-05	0.00909843	7.4199e-06	0.00253807	5.27832e-05	0.0140998	0.000189827	0.053528	Butyricimonas faecihominis	0	0	0	0	0	0	0	0	0	0.00120313	0	0	0	0	0	0	0	0	0	0	0	0.00810659	0	0	0	0	0	0	0	0	0	0	0	0	0	0	0	0	0
4.06876e-05	0.0177596	0.000159804	0.0132341	1.15669e-05	0.00888325	1.45169e-05	0.00867679	4.07695e-05	0.0291971	Micromonospora echinaurantiaca	0	0	0	0	0	0	0	0	0	0	0	0	0	0	0	0	0	0	0	0	0	0	0	0	0	0	0	0	0	0	0	0	0	0	0	0	0	0	0
0.000330771	0.0423497	9.17213e-06	0.00496278	9.88803e-06	0.00507614	0	0	0	0	Pantoea unknown_species	0	0	0	0	0	0	0	0	0	0	0	0	0	0	0	0	0	0	0	0	0	0	0	0	0	0	0	0	0	0	0	0	0	0	0	0	0	0	0
0.000271955	0.010929	4.98202e-05	0.00082713	0	0	0	0	0	0	Pectobacterium unknown_species	0	0	0	0	0	0	0	0	0	0	0	0	0	0	0	0	0	0	0	0	0	0	0	0	0	0	0	0	0	0	0	0	0	0	0	0	0	0	0
5.86928e-06	0.00136612	0.000210038	0.00496278	0	0	0	0	0	0	Actinobaculum massiliense	0	0	0	0	0	0	0	0	0	0	0	0	0	0	0	0	0	0	0	0	0	0	0	0	0	0	0	0	0	0	0	0	0	0	0	0	0	0	0
0.000254144	0.010929	5.70982e-05	0.00330852	0	0	0	0	0	0	Lactobacillus kalixensis	0	0	0	0	0	0	0	0	0	0	0	0	0	0	0	0	0	0	0	0	0	0	0	0	0	0	0	0	0	0	0	0	0	0	0	0	0	0	0
6.73208e-05	0.0355191	3.12914e-05	0.0206782	0.000142239	0.0621827	5.7951e-05	0.0347072	1.46847e-06	0.00243309	Actinomadura unknown_species	0	0	0	0	0	0	0	0	0	0	0	0	0	0	0	0	0	0	0	0	0	0	0	0	0	0	0	0	0	0	0	0	0	0	0	0	0	0	0
5.20372e-05	0.00956284	7.53364e-05	0.019024	1.64288e-05	0.00507614	8.32185e-05	0.0173536	7.61259e-05	0.0145985	Brachybacterium nesterenkovii	0	0	0	0	0	0	0	0	0	0	0	0	0	0	0	0	0	0	0	0	0	0	0	0	0	0	0	0	0	0	0	0	0	0	0	0	0	0	0
0.00029674	0.0122951	1.89939e-05	0.00661704	9.22643e-06	0.00126904	0	0	0	0	Winkia unknown_species	0	0	0	0	0	0	0	0	0	0	0	0	0	0	0	0	0	0	0	0	0	0	0	0	0	0	0	0	0	0	0	0	0	0	0	0	0	0.00275377	0
0	0	0.000170154	0.0148883	4.68089e-05	0.0139594	5.15299e-06	0.0021692	0	0	Eubacterium maltosivorans	0	0	0	0	0	0	0	0	0	0	0	0	0	0	0	0	0	0	0	0	0	0	0	0	0	0	0	0	0	0	0	0	0	0	0	0	0	0	0
2.95578e-05	0.00956284	2.60515e-05	0.0082713	7.06201e-06	0.00253807	0.00011079	0.0303688	0.000210324	0.0510949	Alistipes indistinctus	0	0	0	0	0	0	0	0	0	0	0	0	0	0	0	0	0	0	0	0	0	0	0	0	0	0	0	0	0	0	0	0	0	0	0	0	0	0	0
0.000248137	0.00819672	8.59965e-06	0.00330852	3.88729e-05	0.0126904	2.15826e-05	0.00650759	8.04073e-06	0.00486618	Prevotella bivia	0	0	0	0	0	0	0	0	0	0	0	0	0	0	0	0	0	0	0	0	0	0	0	0	0	0	0	0	0	0	0	0	0	0	0	0	0	0	0
1.64624e-05	0.00273224	7.5459e-05	0.00744417	0.000103697	0.00761421	4.10049e-05	0.0119306	5.14342e-05	0.00729927	Collinsella bouchesdurhonensis	0	0	0	0	0	0	0	0	0	0	0	0	0	0	0	0	0	0	0	0	0	0	0	0	0	0	0	0	0	0	0	0	0	0	0	0	0	0	0
0.000140544	0.0163934	0.000113896	0.0157155	2.74579e-06	0.00253807	8.11258e-07	0.0010846	0	0	Kosakonia unknown_species	0	0	0	0	0	0	0	0	0	0	0	0	0	0	0	0	0	0	0	0	0	0	0	0	0	0	0	0	0	0	0	0	0	0	0	0	0	0	0
4.92648e-05	0.00819672	3.41243e-05	0.00744417	4.037e-05	0.00888325	0.00010011	0.0173536	0.000101622	0.0145985	Azoarcus communis	0	0	0	0	0	0	0	0	0	0	0	0	0	0	0	0	0	0	0	0	0	0	0	0	0	0	0	0	0	0	0	0	0	0	0	0	0	0	0
2.26775e-05	0.00956284	3.30396e-05	0.0107527	5.98271e-05	0.0215736	0.000111953	0.0455531	7.9277e-05	0.0413625	Bacteroides togonis	0	0	0	0	0	0	0	0	0	0	0	0	0	0	0	0	0	0	0	0	0	0	0	0	0	0	0	0	0	0	0	0	0	0	0	0	0	0	0
0.000177704	0.0191257	8.23235e-05	0.0281224	1.04737e-05	0.00507614	0	0	0	0	Kluyvera ascorbata	0	0	0	0	0	0	0	0.00133718	0	0	0	0	0	0	0.00220898	0.0131789	0	0	0	0	0	0	0	0	0	0.0160555	0	0	0	0	0.00169695	0	0	0	0	0	0	0	0
0	0	0	0	6.99244e-05	0.00507614	0.000195269	0.0021692	0	0	Lactobacillus parafarraginis	0	0	0	0	0	0	0	0	0	0	0	0	0	0	0	0	0	0	0	0	0	0	0	0	0	0	0	0	0	0	0	0	0	0	0	0	0	0	0
1.96716e-05	0.00546448	1.73963e-05	0.00330852	0.000243881	0.00507614	4.13007e-06	0.0021692	0	0	Enterococcus italicus	0	0	0	0	0	0	0	0	0	0	0	0	0	0	0	0	0	0	0	0	0	0	0	0	0	0	0	0	0	0	0	0	0	0	0	0	0	0	0
4.28292e-05	0.0122951	6.70439e-05	0.0107527	2.08748e-05	0.00888325	8.29658e-05	0.0151844	5.77917e-05	0.0145985	Nonomuraea zeae	0	0	0	0	0	0	0	0	0	0	0	0	0	0	0	0	0	0	0	0	0	0	0	0	0	0	0	0	0	0	0	0	0	0	0	0	0	0	0
0.000297159	0.0163934	7.30145e-06	0.00413565	0	0	0	0	0	0	Streptococcus pneumoniae	0	0	0	0	0	0	0	0	0	0	0	0	0	0	0	0	0	0	0	0	0	0	0	0	0	0	0	0	0	0	0	0	0	0	0	0	0	0	0
1.81633e-05	0.00136612	0.000160522	0.00992556	2.21722e-05	0.00253807	0	0	0	0	Weissella confusa	0	0.0132955	0	0	0	0	0	0	0	0	0	0	0	0	0	0	0	0	0	0	0	0	0	0	0	0	0	0	0	0	0	0	0	0	0	0	0	0	0
8.77478e-06	0.00273224	4.08527e-05	0.00578991	4.10829e-05	0.00507614	0.000148131	0.00542299	0	0	Lactobacillus mucosae	0	0	0	0	0	0	0	0	0	0	0	0	0	0	0	0	0	0	0	0	0	0	0	0	0	0	0	0	0	0	0	0	0	0	0	0	0	0	0
0	0	0	0	9.94292e-05	0.00888325	0.000158662	0.00542299	0	0	Clostridium ventriculi	0	0	0	0	0	0	0	0	0	0	0	0	0	0	0	0	0	0	0	0	0	0	0	0	0	0	0	0	0	0	0	0	0	0	0	0	0	0	0
7.94614e-05	0.00546448	0.000100511	0.0181969	2.88331e-05	0.0190355	1.29453e-05	0.00650759	1.85096e-05	0.0121655	Muricomes unknown_species	0	0	0	0	0	0	0	0	0	0	0	0	0	0	0	0	0	0	0	0	0	0	0	0	0	0	0	0	0	0	0	0	0	0	0	0	0	0	0
8.29321e-06	0.00409836	2.25184e-05	0.00496278	3.78923e-05	0.0152284	4.42889e-05	0.0249458	0.000285209	0.0316302	Bacteroides ilei	0	0	0	0	0	0	0	0	0	0	0	0	0	0	0	0	0	0	0	0	0	0	0	0	0	0	0	0	0	0	0	0	0	0	0	0	0	0	0
9.62119e-06	0.00546448	0.000174091	0.00248139	0	0	0	0	0	0	Kosakonia cowanii	0	0	0	0	0	0	0	0	0	0	0	0	0	0	0	0	0	0	0	0	0	0	0	0	0	0	0	0	0	0	0	0	0	0	0	0	0	0	0
2.54222e-05	0.00409836	2.32615e-05	0.0082713	4.70742e-05	0.00888325	0.000103177	0.0357918	8.97626e-05	0.0340633	Anaerotignum lactatifermentans	0	0	0	0	0	0	0	0	0	0	0	0	0	0	0	0	0	0	0	0	0	0	0	0	0	0	0	0	0	0	0	0	0	0	0	0	0	0	0
3.28503e-06	0.00136612	1.57889e-05	0.00330852	4.87861e-05	0.0114213	0.000106434	0.021692	0.0001376	0.0145985	Fusobacterium unknown_species	0	0	0	0	0	0	0	0	0	0	0	0	0	0	0	0	0	0	0	0	0	0	0	0	0	0	0	0	0	0	0	0	0	0	0	0	0	0	0
6.65608e-05	0.0136612	5.56345e-05	0.0372208	5.7591e-05	0.0634518	4.09524e-05	0.0444685	3.72446e-05	0.0437956	Schaedlerella unknown_species	0	0	0	0	0	0	0	0	0	0	0	0	0	0	0	0	0	0	0	0.00171292	0	0	0	0	0	0	0	0	0	0	0	0	0	0	0	0	0	0	0
0.0002857	0.0191257	2.12112e-06	0.00082713	3.19155e-06	0.00126904	0	0	0	0	Prevotella melaninogenica	0	0	0	0	0	0	0	0	0	0	0	0	0	0	0	0	0	0	0	0	0	0	0	0	0	0	0	0	0	0	0	0	0	0	0	0	0	0	0
3.6082e-06	0.00136612	7.6695e-06	0.00330852	0.000191553	0.00634518	4.44506e-05	0.0151844	1.86129e-05	0.00973236	Porphyromonas unknown_species	0	0	0	0	0	0	0	0	0	0	0	0	0	0	0	0	0	0	0	0	0	0	0	0	0	0	0	0	0	0	0	0	0	0	0	0	0	0	0
2.69148e-06	0.00136612	4.05238e-06	0.00165426	2.84856e-05	0.0114213	0.000121335	0.0422993	0.000167774	0.0632603	Pseudoruminococcus unknown_species	0	0	0	0	0	0	0	0	0	0	0	0	0	0	0	0	0	0	0	0	0	0	0	0	0	0	0	0	0	0	0	0	0	0	0	0	0	0	0
5.8963e-05	0.0068306	0.000135561	0.0082713	0	0	2.26746e-06	0.0021692	0	0	Kluyvera cryocrescens	0	0	0	0	0	0	0	0	0	0	0	0	0	0	0	0	0	0	0	0	0	0	0	0	0	0	0	0	0	0.00174521	0	0	0	0	0	0	0	0	0
0.000132691	0.0122951	4.29639e-05	0.00744417	2.26803e-05	0.0101523	4.07679e-05	0.00542299	5.26886e-06	0.00243309	Lactococcus unknown_species	0	0	0	0	0	0	0	0	0	0	0	0	0	0	0	0	0	0	0	0	0	0	0	0	0	0	0	0	0	0	0	0	0	0	0	0	0	0	0
5.00411e-06	0.00546448	1.07223e-05	0.00496278	2.59066e-05	0.00761421	0.000174424	0.0119306	1.76952e-05	0.00243309	Streptomyces niger	0	0	0	0	0	0	0	0	0	0	0	0	0	0	0	0	0	0	0	0	0	0	0	0	0	0	0	0	0	0	0	0	0	0	0	0	0	0	0
0	0	3.10073e-05	0.00413565	7.1723e-05	0.0164975	9.06341e-05	0.027115	6.37621e-05	0.0243309	Butyricicoccus pullicaecorum	0	0	0	0	0	0	0	0	0	0	0	0	0	0	0	0	0	0	0	0	0	0	0	0	0	0	0	0	0	0	0	0	0	0	0	0	0	0	0
6.91784e-06	0.00409836	2.31975e-05	0.0157155	0.000138585	0.0393401	5.77267e-05	0.0238612	1.67737e-05	0.00973236	Blautia coccoides	0	0	0	0	0	0	0	0	0	0	0	0	0	0	0	0	0	0	0	0	0	0	0	0	0	0	0	0	0	0	0	0	0	0	0	0	0	0	0
3.50975e-06	0.00136612	3.45169e-05	0.00496278	7.69907e-05	0.0152284	5.21179e-05	0.00976139	0.000119224	0.00973236	Megamonas rupellensis	0	0	0	0	0	0	0	0	0	0	0	0	0	0	0	0	0	0	0	0	0	0	0	0	0	0	0	0	0	0	0	0	0	0	0	0	0	0	0
0.000113826	0.00819672	9.0296e-05	0.0223325	9.92317e-06	0.00253807	0	0	0	0	Varibaculum cambriense	0	0	0	0	0	0	0	0	0	0	0	0	0	0	0	0.00250357	0	0	0	0	0	0	0	0	0	0	0	0	0	0	0	0	0	0	0	0	0	0.010026	0
0	0	0	0	0.000249039	0.00253807	0	0	0	0	Fenollaria unknown_species	0	0	0	0	0	0	0	0	0	0	0	0	0	0	0	0	0	0	0	0	0	0	0	0	0	0	0	0	0	0	0	0	0	0	0	0	0	0	0
0	0	7.69779e-05	0.00496278	8.5851e-05	0.00634518	2.85278e-05	0.00433839	2.07559e-05	0.00729927	Acidaminococcus massiliensis	0	0	0	0	0	0	0	0	0	0	0	0	0	0	0	0	0	0	0	0	0	0	0	0	0	0	0	0	0	0	0	0	0	0	0	0	0	0	0
2.54584e-05	0.00273224	0.00014604	0.00496278	0	0	0	0	0	0	Janibacter massiliensis	0	0	0	0	0	0	0	0	0	0	0	0	0	0	0	0	0	0	0	0	0	0	0	0	0	0	0	0	0	0	0	0	0	0	0	0	0	0	0
6.00493e-06	0.00409836	4.64073e-05	0.00909843	3.04226e-05	0.00380711	7.22334e-05	0.00650759	0.000103535	0.00243309	Streptomyces ochraceiscleroticus	0	0	0	0	0	0	0	0	0	0	0	0	0	0	0	0	0	0	0	0	0	0	0	0	0	0	0	0	0	0	0	0	0	0	0	0	0	0	0
0.000223813	0.0300546	2.1081e-05	0.00992556	2.93878e-06	0.00380711	0	0	0	0	Serratia unknown_species	0	0	0	0	0	0	0	0	0	0	0	0	0	0	0	0	0	0	0	0	0	0	0	0	0	0	0	0	0	0	0	0	0	0	0	0	0	0	0
0.000258116	0.0300546	1.91574e-06	0.00082713	0	0	0	0	0	0	Pseudomonas aeruginosa	0	0	0	0	0	0	0	0	0	0	0	0	0	0	0.00208877	0.00087522	0	0	0	0	0	0	0	0.00851693	0	0.00240256	0	0	0	0	0.00212558	0	0	0	0	0	0	0	0
2.15652e-05	0.00273224	0.000105293	0.00661704	2.01051e-05	0.00126904	2.28018e-05	0.0032538	2.67527e-05	0.00243309	Corynebacterium bouchesdurhonense	0	0	0	0	0	0	0	0	0	0	0	0	0	0	0	0	0	0	0	0	0	0	0	0	0	0	0	0	0	0	0	0	0	0	0	0	0	0	0
2.28019e-05	0.00409836	0	0	1.74173e-05	0.00253807	0.000125267	0.00976139	0.000109298	0.0145985	Lactobacillus acidophilus	0	0	0	0	0	0	0	0	0	0	0	0	0	0	0	0	0	0	0	0	0	0	0	0	0	0	0	0	0	0	0	0	0	0	0	0	0	0	0
0.00013484	0.0437158	6.41281e-05	0.0248139	1.5204e-05	0.00761421	0	0.0010846	2.89236e-06	0	Pluralibacter gergoviae	0	0	0	0	0	0	0	0	0	0	0	0	0	0	0.00175443	0	0	0	0	0	0.00085497	0	0	0	0	0.00575906	0	0	0	0	0.00166633	0	0.00301614	0	0	0.00102459	0	0.00153073	0
5.91824e-06	0.00409836	1.10997e-06	0.00082713	0.000232629	0.00380711	0	0	0	0	Prevotella buccalis	0	0	0	0	0	0	0	0	0	0	0	0	0	0	0	0	0	0	0	0	0	0	0	0	0	0	0	0	0	0	0	0	0	0	0	0	0	0	0
0	0	0	0	0.000235324	0.00380711	0	0	0	0	Lactobacillus coryniformis	0	0	0	0	0	0	0	0	0	0	0	0	0	0	0	0	0	0	0	0	0	0	0	0	0	0	0	0	0	0	0	0	0	0	0	0	0	0	0
4.08261e-06	0.00136612	0	0	0.000190164	0.00634518	3.43611e-05	0.00759219	0	0	Enterococcus gilvus	0	0	0	0	0	0	0	0	0	0	0	0	0	0	0	0.00298847	0	0	0	0	0	0	0	0	0	0	0	0	0	0	0	0	0	0	0	0	0	0	0
2.44909e-05	0.010929	1.04307e-05	0.00661704	1.08612e-05	0.00634518	0.000123633	0.0466377	6.98612e-05	0.0340633	Prevotella pectinovora	0	0	0	0	0	0	0	0	0	0	0	0	0	0	0	0	0	0	0	0	0	0	0	0	0	0	0	0	0	0	0	0	0	0	0	0	0	0	0
0	0	2.64816e-06	0.00165426	0.000223988	0.00380711	0	0	0	0	Peptoniphilus grossensis	0	0	0	0	0	0	0	0	0	0	0	0	0	0	0	0	0	0	0	0	0	0	0	0	0	0	0	0	0	0	0	0	0	0	0	0	0	0	0
0.000243722	0.00273224	1.02899e-06	0.00082713	0	0	0	0	0	0	Pseudomonas asiatica	0	0	0	0	0	0	0	0	0	0	0	0	0	0	0	0	0	0	0	0	0	0	0	0	0	0	0	0	0	0	0	0	0	0	0	0	0	0	0
0	0	7.50001e-05	0.0082713	2.97618e-05	0.00507614	4.8029e-05	0.00650759	4.86196e-05	0.00729927	Parolsenella catena	0	0	0	0	0	0	0	0	0	0	0	0	0	0	0	0	0	0	0	0	0	0	0	0	0	0	0	0	0	0	0	0	0	0	0	0	0	0	0
3.82644e-05	0.0150273	3.81989e-05	0.0082713	9.31643e-05	0.0164975	3.33228e-05	0.00759219	0	0	Burkholderia territorii	0	0	0	0	0	0	0	0	0	0	0	0	0	0	0	0	0	0	0	0	0	0	0	0	0	0	0	0	0	0	0	0	0	0	0	0	0	0	0
3.34533e-05	0.0150273	6.15433e-06	0.00248139	4.81815e-05	0.0126904	7.6513e-05	0.0249458	9.18048e-05	0.0364964	Butyricimonas faecalis	0	0	0	0	0	0	0.00337735	0	0	0	0	0	0	0	0	0	0	0	0.00197349	0	0	0	0	0	0	0	0	0	0	0	0	0	0	0	0	0	0.00112578	0	0
0	0	2.65824e-05	0.00578991	3.85352e-05	0.00634518	0.000102531	0.00650759	5.08809e-05	0.00486618	Kitasatospora phosalacinea	0	0	0	0	0	0	0	0	0	0	0	0	0	0	0	0	0	0	0	0	0	0	0	0	0	0	0	0	0	0	0	0	0	0	0	0	0	0	0
0.000209898	0.0478142	1.8411e-05	0.0082713	2.14919e-06	0.00126904	0	0	0	0	Streptococcus koreensis	0	0	0	0	0	0	0	0	0	0	0	0	0	0	0	0	0	0	0	0	0	0	0	0	0	0	0	0	0	0	0	0	0	0	0	0	0	0	0
0.000241443	0.00136612	0	0	0	0	0	0	0	0	Pseudomonas oryzihabitans	0	0	0	0	0	0	0	0	0	0	0	0	0	0	0	0	0	0	0	0	0	0	0	0	0	0	0	0	0	0	0	0	0	0	0	0	0	0	0
0.0002401	0.0068306	0	0	0	0	0	0	0	0	Pseudescherichia unknown_species	0	0	0	0	0	0	0	0	0	0	0	0	0	0	0	0	0	0	0	0	0	0	0	0	0	0	0	0	0	0	0	0	0	0	0	0	0	0	0
5.13983e-05	0.0245902	2.77815e-05	0.00992556	2.22859e-05	0.0126904	8.11707e-05	0.0433839	2.76671e-05	0.0170316	Acinetobacter unknown_species	0	0	0	0	0	0	0	0	0	0	0	0	0	0	0	0	0	0	0	0	0	0	0	0	0	0	0	0	0	0	0	0	0	0	0	0.0018441	0	0	0
0.000119227	0.00956284	2.38816e-05	0.00744417	7.39079e-05	0.00634518	0	0	0	0	Prevotella timonensis	0	0	0	0	0	0	0	0	0	0	0	0	0	0	0	0	0	0	0	0	0	0	0	0	0	0	0	0	0	0	0	0	0	0	0	0	0	0	0
2.84361e-05	0.00409836	8.05087e-05	0.0124069	2.95046e-05	0.00761421	3.08397e-05	0.00542299	8.87552e-06	0.00486618	Acidaminococcus unknown_species	0	0	0	0	0	0	0	0	0	0	0	0	0	0	0	0	0	0	0	0	0	0	0	0	0	0	0	0	0	0	0	0	0	0	0	0	0	0	0
2.2198e-06	0.00136612	5.40586e-05	0.00413565	7.68744e-05	0.00380711	3.68636e-05	0.00433839	2.71943e-05	0.00486618	Bifidobacterium pseudolongum	0	0	0	0	0	0	0	0	0	0	0	0	0	0	0	0	0	0	0	0	0	0	0	0	0	0	0	0	0	0	0	0	0	0	0	0	0	0	0
0.000235735	0.00409836	0	0	0	0	0	0	0	0	Sediminibacterium unknown_species	0	0	0	0	0	0	0	0	0	0	0	0	0	0	0	0	0	0	0	0	0	0	0	0	0	0	0	0	0	0	0	0	0	0	0	0	0	0	0
2.19999e-05	0.0068306	2.47161e-05	0.00909843	3.22371e-05	0.00888325	0.000101734	0.0347072	1.44613e-05	0.00973236	Merdimonas faecis	0	0	0	0	0	0	0	0	0	0	0	0	0	0	0	0	0	0	0	0	0	0.00400891	0	0	0	0	0	0	0	0	0	0	0	0	0	0	0	0	0
1.27939e-05	0.00273224	3.739e-05	0.00909843	0.00014165	0.00634518	2.51489e-06	0.0010846	5.44438e-06	0.00243309	Peptoniphilus unknown_species	0	0	0	0	0	0	0	0	0	0	0	0	0	0	0	0	0	0	0	0	0	0	0	0	0	0	0	0	0	0	0	0	0	0	0	0	0	0	0
0.000233172	0.00273224	0	0	0	0	0	0	0	0	Pseudomonas psychrotolerans	0	0	0	0	0	0	0	0	0	0	0	0	0	0	0	0	0	0	0	0	0	0	0	0	0	0	0	0	0	0	0	0	0	0	0	0	0	0	0
0	0	0.00012651	0.00330852	1.17421e-05	0.00126904	7.22457e-06	0.0032538	0	0	Campylobacter gracilis	0	0	0	0	0	0	0	0	0	0	0	0	0	0	0	0	0	0	0	0	0	0	0	0	0	0	0	0	0	0	0	0	0	0	0	0	0	0	0
1.32476e-05	0.0068306	2.06929e-05	0.00744417	2.23656e-06	0.00126904	6.04406e-05	0.021692	0.000186191	0.0437956	Evtepia unknown_species	0	0	0	0	0	0	0	0	0	0	0	0	0	0	0	0	0	0	0	0	0	0	0	0	0	0	0	0	0	0	0	0	0	0	0	0	0	0	0
0.00022203	0.00409836	0	0	0	0	0	0	0	0	Acidovorax delafieldii	0	0	0	0	0	0	0	0	0	0	0	0	0	0	0	0	0	0	0	0	0	0	0	0	0	0	0	0	0	0	0	0	0	0	0	0	0	0	0
0.000150237	0.00546448	2.20468e-06	0.00082713	6.15264e-05	0.00634518	0	0	0	0	Corynebacterium kefirresidentii	0	0	0	0	0	0	0	0	0	0	0	0	0	0	0	0	0	0	0	0	0	0	0	0	0	0	0	0	0	0	0	0	0	0	0	0	0	0	0
0.000160742	0.0163934	3.4416e-05	0.00413565	0	0	0	0	0	0	Streptococcus agalactiae	0	0	0	0	0	0	0	0	0	0	0	0	0	0	0	0	0	0	0	0	0	0	0	0	0	0	0	0	0	0	0	0	0	0	0	0	0	0	0
0.000113003	0.0382514	5.77438e-05	0.019024	6.004e-06	0.00126904	0	0	0	0	Luteococcus unknown_species	0	0	0	0	0	0	0	0	0	0	0	0	0	0	0	0	0	0	0	0	0	0	0	0	0	0	0	0.00183798	0	0	0	0.00140515	0	0	0.00255603	0	0	0.00113987	0
8.44076e-05	0.00546448	5.1743e-05	0.0082713	6.41415e-06	0.00380711	1.93419e-06	0.0032538	5.81543e-05	0.0413625	Bacteroides timonensis	0	0	0	0	0	0	0	0	0	0	0	0	0	0	0	0	0	0	0	0	0	0	0	0	0	0	0	0	0	0	0	0	0	0	0	0	0	0	0
1.72373e-05	0.00956284	6.69681e-06	0.00330852	5.64298e-06	0.00253807	7.68922e-05	0.0347072	0.000140986	0.0632603	Barnesiella unknown_species	0	0	0	0	0	0	0	0	0	0	0	0	0	0	0	0	0	0	0	0	0	0	0	0	0	0	0	0	0	0	0	0	0	0	0	0	0	0	0
0.000206143	0.0177596	4.63631e-07	0.00082713	0	0	6.20325e-07	0.0010846	1.65122e-06	0.00243309	Bradyrhizobium unknown_species	0	0	0	0	0	0	0	0	0	0	0	0	0	0	0	0	0	0	0	0	0	0	0	0	0	0	0	0	0	0	0	0	0	0	0	0	0	0	0
6.35757e-06	0.00409836	6.98764e-05	0.00165426	2.61922e-05	0.00253807	4.5774e-05	0.0032538	0	0	Bacillus azotoformans	0	0	0	0	0	0	0	0	0	0	0.00138098	0	0	0	0	0	0.00150779	0	0	0	0	0	0	0	0	0	0	0	0	0	0	0	0	0	0	0	0	0	0
0.000147501	0.00546448	3.4924e-05	0.00661704	2.01312e-06	0.00126904	0	0	0	0	Serratia ureilytica	0	0	0	0	0	0	0	0	0	0	0	0	0	0	0	0	0	0	0	0	0	0	0	0	0	0	0	0	0	0	0	0	0	0	0	0	0	0	0
7.35396e-05	0.00136612	1.6593e-06	0.00082713	4.08686e-05	0.00888325	6.01184e-05	0.00433839	1.9048e-05	0.00243309	Pediococcus pentosaceus	0	0	0	0	0	0	0	0	0	0	0	0	0	0	0	0	0	0	0	0	0	0	0	0	0	0	0	0	0	0	0	0	0	0	0	0	0	0	0
3.37577e-05	0.0163934	3.64188e-05	0.00992556	2.04692e-05	0.00888325	5.59616e-05	0.0260304	3.50889e-05	0.0243309	Mediterranea massiliensis	0	0	0	0	0	0	0	0	0	0	0	0	0.00093402	0	0	0	0	0	0	0	0	0	0	0	0	0	0	0	0	0	0	0	0	0	0	0	0	0	0
0.000116656	0.00956284	7.17495e-06	0.00413565	4.82294e-05	0.0203046	2.0134e-05	0.00867679	0	0	Acidovorax unknown_species	0	0	0	0	0	0	0	0	0	0	0	0	0	0	0	0	0	0	0	0	0	0	0	0	0	0	0	0	0	0	0	0	0	0	0	0	0	0	0
5.02775e-05	0.0068306	9.07109e-05	0.0173697	4.50131e-06	0.00126904	0	0	0	0	Bifidobacterium moukalabense	0	0	0	0	0	0	0	0	0	0	0	0	0	0	0	0	0	0	0	0	0	0	0	0	0	0	0	0	0	0	0	0	0	0	0	0	0	0	0
0.000198348	0.0259563	1.22218e-06	0.00082713	0	0	0	0	0	0	Neisseria flavescens	0	0	0	0	0	0	0	0	0	0	0	0	0	0	0	0	0	0	0	0	0	0	0	0	0	0	0	0	0	0	0	0	0	0	0	0	0	0	0
7.20723e-05	0.00819672	4.28394e-05	0.00744417	2.25274e-05	0.00507614	1.3189e-05	0.0010846	2.85818e-05	0.00243309	Citrobacter cronae	0	0	0	0	0	0	0	0	0	0	0	0	0	0	0	0	0	0	0	0	0	0	0	0	0	0	0	0	0	0	0	0	0	0	0	0	0	0	0
0.000199456	0.00409836	0	0	0	0	0	0	0	0	Acidovorax temperans	0	0	0	0	0	0	0	0	0	0	0	0	0	0	0	0	0	0	0	0	0	0	0	0	0	0	0	0	0	0	0	0	0	0	0	0	0	0	0
0	0	3.22538e-05	0.00413565	2.35692e-06	0.00126904	0.000100933	0.00650759	2.75032e-05	0.00243309	Lactococcus petauri	0	0	0	0	0	0	0	0	0	0	0	0	0	0	0	0	0	0	0	0	0	0	0	0	0	0	0	0	0	0	0	0	0	0	0	0	0	0	0
0	0	1.49393e-05	0.00082713	0.000122919	0.00380711	3.26354e-05	0.00650759	0	0	Helicobacter unknown_species	0	0	0	0	0	0	0	0	0	0	0	0	0	0	0	0	0	0	0	0	0	0	0	0	0	0	0	0	0	0	0	0	0	0	0	0	0	0	0
0.000154452	0.0327869	7.73508e-06	0.00330852	2.81511e-05	0.00761421	0	0	0	0	Haemophilus influenzae	0	0	0	0	0	0	0	0	0	0	0	0	0	0	0	0	0	0	0	0	0	0	0	0	0	0	0	0	0	0	0	0	0	0	0	0	0	0	0
5.52893e-05	0.00409836	6.9769e-05	0.00661704	1.1115e-05	0.00507614	8.9283e-06	0.0032538	5.45937e-06	0.00243309	Bifidobacterium gallinarum	0	0	0	0	0	0	0	0	0	0	0	0	0	0	0	0	0	0	0	0	0	0	0	0	0	0	0	0	0	0	0	0	0	0	0	0	0	0	0
2.62728e-06	0.00136612	2.52907e-05	0.00992556	3.87054e-05	0.0152284	6.95019e-05	0.0173536	3.88151e-05	0.0170316	Intestinimonas timonensis	0	0	0	0	0	0	0	0	0	0	0	0	0	0	0	0	0	0	0	0	0	0	0	0	0	0	0	0	0	0	0	0	0	0	0	0	0	0	0
3.79635e-05	0.00409836	4.41038e-05	0.00909843	7.70963e-05	0.00380711	0	0	0	0	Lactobacillus reuteri	0	0	0	0	0	0	0	0	0	0	0	0	0	0	0	0	0	0	0	0	0	0	0	0	0	0	0	0	0	0	0	0	0	0	0	0	0	0	0
2.36909e-05	0.00409836	2.69329e-05	0.00744417	2.56135e-05	0.00507614	4.81034e-05	0.0151844	6.60576e-05	0.0243309	Bacteroides fluxus	0	0	0	0	0	0	0	0	0	0	0	0	0	0	0	0	0	0	0	0	0	0	0	0	0	0	0	0	0	0	0	0	0	0	0	0	0	0	0
4.96425e-05	0.00273224	5.29218e-05	0.00413565	0	0	9.97777e-06	0.0010846	7.55383e-05	0.0121655	Dialister succinatiphilus	0	0	0	0	0	0	0	0	0	0	0	0	0	0	0	0	0	0	0	0	0	0	0	0	0	0	0	0	0	0	0	0	0	0	0	0	0	0	0
6.41296e-06	0.00273224	2.67269e-05	0.0082713	3.13491e-05	0.0114213	7.66936e-05	0.0151844	1.81084e-05	0.00729927	Dorea phocaeensis	0	0	0	0	0	0	0	0	0	0	0	0	0	0	0	0	0	0	0	0	0	0	0	0	0	0	0	0	0	0	0	0	0	0	0	0	0	0	0
2.11092e-05	0.00136612	7.87908e-06	0.00082713	0.000136794	0.00253807	7.60411e-06	0.0021692	0	0	Weissella viridescens	0	0	0	0	0	0	0	0	0	0	0	0	0	0	0	0.0154519	0	0	0	0	0	0	0	0	0	0	0	0	0	0	0	0	0	0	0	0	0	0	0
0	0	3.96184e-05	0.00165426	3.54755e-06	0.00126904	3.89268e-05	0.00976139	0.000126079	0.0121655	Mitsuokella jalaludinii	0	0	0	0	0	0	0	0	0	0	0	0	0	0	0	0	0	0	0	0	0	0	0	0	0	0	0	0	0	0	0	0	0	0	0	0	0	0	0
4.16183e-05	0.00273224	8.62449e-05	0.0082713	0	0	3.75509e-06	0.0010846	0	0	Hafnia paralvei	0	0	0	0	0	0	0	0	0	0	0	0	0	0	0	0	0	0	0	0	0	0	0	0	0	0	0	0	0	0	0	0	0	0	0	0	0	0	0
8.28295e-05	0.0505464	4.87553e-05	0.0272953	1.73466e-05	0.0101523	2.01352e-06	0.0021692	2.2309e-06	0.00243309	Salmonella enterica	0	0	0	0.00253071	0	0	0	0	0	0	0	0	0	0	0	0	0	0	0	0	0.000825	0	0	0	0	0	0	0	0	0	0	0	0	0.00123505	0	0	0	0	0
2.51235e-05	0.00273224	4.50755e-05	0.0124069	6.08843e-05	0.00634518	1.6069e-05	0.00759219	0	0	Eubacterium limosum	0	0	0	0	0	0	0	0	0	0	0	0	0	0	0	0	0	0	0	0	0	0	0	0	0	0	0	0	0	0	0	0	0	0	0	0	0	0	0
8.49395e-06	0.00409836	1.51767e-05	0.00909843	3.09667e-05	0.0164975	6.43052e-05	0.027115	6.25104e-05	0.0218978	Anaerotignum unknown_species	0	0	0	0	0	0	0	0	0	0	0	0	0	0	0	0	0	0	0	0	0	0	0	0	0	0	0	0	0	0	0	0	0	0	0	0	0	0	0
6.70383e-05	0.00819672	4.75956e-06	0.00330852	2.05937e-05	0.0101523	3.21114e-05	0.0151844	7.80882e-05	0.0316302	Phocaeicola salanitronis	0	0	0	0	0	0	0	0	0	0	0	0	0	0	0	0	0	0	0	0	0	0	0	0	0	0	0	0	0	0	0	0	0	0	0	0	0	0	0
0.000177292	0.0191257	1.34069e-06	0.00082713	0	0	0	0	0	0	Gemella haemolysans	0	0	0	0	0	0	0	0	0	0	0	0	0	0	0	0	0	0	0	0	0	0	0	0	0	0	0	0	0	0	0	0	0	0	0	0	0	0	0
2.94511e-05	0.00273224	8.08627e-05	0.0206782	5.40657e-06	0.00380711	6.76262e-06	0.0032538	0	0	Terrisporobacter othiniensis	0	0	0	0	0	0	0	0	0	0	0	0	0	0	0	0	0	0	0	0	0	0	0	0	0	0	0	0	0	0	0	0	0	0	0	0	0	0	0
0	0	4.80189e-05	0.00496278	2.33527e-05	0.00380711	5.73342e-05	0.00542299	0	0	Pygmaiobacter massiliensis	0	0	0	0	0	0	0	0	0	0	0	0	0	0	0	0	0	0	0	0	0	0	0	0	0	0	0	0	0	0	0	0	0	0	0	0	0	0	0
0.000175011	0.00546448	0	0	0	0	0	0	0	0	Pseudomonas yamanorum	0	0	0	0	0	0	0	0	0	0	0	0	0	0	0	0	0	0	0	0	0	0	0	0	0	0	0	0	0	0	0	0	0	0	0	0	0	0	0
0.000168449	0.00546448	3.1799e-06	0.00082713	0	0	0	0	0	0	Lactobacillus iners	0	0	0	0	0	0	0	0	0	0	0	0	0	0	0	0	0	0	0	0	0	0	0	0	0	0	0	0	0	0	0	0	0	0	0	0	0	0	0
0	0	0	0	0.000156306	0.00507614	1.44167e-06	0.0010846	4.26075e-06	0.00243309	Prevotella corporis	0	0	0	0	0	0	0	0	0	0	0	0	0	0	0	0	0	0	0	0	0	0	0	0	0	0	0	0	0	0	0	0	0	0	0	0	0	0	0
6.29052e-06	0.00273224	1.41965e-06	0.00082713	0	0	9.35734e-05	0.0249458	7.93128e-05	0.0316302	Muribaculum unknown_species	0	0	0	0	0	0	0	0	0	0	0	0	0	0	0	0	0	0	0	0	0	0	0	0	0	0	0	0	0	0	0	0	0	0	0	0	0	0	0
0	0	4.94045e-05	0.00578991	3.37778e-06	0.00126904	5.50335e-05	0.00650759	2.40508e-05	0.00486618	Libanicoccus unknown_species	0	0	0	0	0	0	0	0	0	0	0	0	0	0	0	0	0	0	0	0	0	0	0	0	0	0	0	0	0	0	0	0	0	0	0	0	0	0	0
3.86554e-05	0.0300546	2.36221e-05	0.0173697	3.47095e-05	0.0279188	3.03184e-05	0.0281996	2.52181e-05	0.0218978	Bacillus unknown_species	0	0	0	0	0	0	0	0	0	0	0	0	0	0	0	0	0	0	0	0	0	0	0	0	0	0	0	0	0	0	0	0	0	0	0	0	0	0	0
4.38852e-05	0.0122951	7.47563e-05	0.0082713	0	0	0	0	0	0	Lactobacillus paragasseri	0	0	0	0	0	0.00149016	0	0	0	0	0	0	0	0	0	0	0	0	0	0	0	0	0	0	0	0	0	0	0	0	0	0	0	0	0	0	0	0	0
1.52415e-05	0.00409836	7.45499e-05	0.00909843	4.14758e-06	0.00126904	1.85013e-05	0.00542299	0	0	Olsenella provencensis	0	0	0	0	0	0	0	0	0	0	0	0	0	0	0	0	0	0	0	0	0	0	0	0	0	0	0	0	0	0	0	0	0	0	0	0	0	0	0
0.000164906	0.0259563	0	0	0	0	0	0	0	0	Neisseria unknown_species	0	0	0	0	0	0	0	0	0	0	0	0	0	0	0	0	0	0	0	0	0	0	0	0	0	0	0	0	0	0	0	0	0	0	0	0	0	0	0
4.68731e-06	0.00273224	1.50122e-05	0.00413565	4.90398e-05	0.0139594	2.91895e-05	0.00650759	7.91482e-05	0.00973236	Megamonas unknown_species	0	0	0	0	0	0	0	0	0	0	0	0	0	0	0	0	0	0	0	0	0	0	0	0	0	0	0	0	0	0	0	0	0	0	0	0	0	0	0
9.4046e-05	0.00956284	8.50368e-06	0.00165426	1.32369e-05	0.00126904	3.19963e-05	0.0021692	0	0	Negativicoccus unknown_species	0	0	0	0	0	0	0	0	0	0	0	0	0	0	0	0	0	0	0	0	0	0	0	0	0	0	0	0	0	0	0	0	0	0	0	0	0	0.0315997	0
0	0	5.2405e-05	0.00661704	1.94022e-05	0.00507614	5.68491e-06	0.0021692	8.5449e-05	0.00243309	Fusobacterium nucleatum	0	0	0	0	0	0	0	0	0	0	0	0	0	0	0	0	0	0	0	0	0	0	0	0	0	0	0	0	0	0	0	0	0	0	0	0	0	0	0
0.000155491	0.00546448	0	0	2.26334e-06	0.00126904	0	0	0	0	Mixta unknown_species	0	0	0	0	0	0	0	0	0	0	0	0	0	0	0	0	0	0	0	0	0	0	0	0	0	0	0	0	0	0	0	0	0	0	0	0	0	0	0
0.000112221	0.00273224	2.74872e-05	0.00082713	0	0	0	0	0	0	Samsonia erythrinae	0	0	0	0	0	0	0	0	0	0	0	0	0	0	0	0	0	0	0	0	0	0	0	0	0	0	0	0	0	0	0	0	0	0	0	0	0	0	0
0	0	8.83722e-07	0.00165426	3.31788e-05	0.00634518	6.11133e-05	0.00759219	7.11716e-05	0.00243309	Streptomyces lydicus	0	0	0	0	0	0	0	0	0	0	0	0	0	0	0	0	0	0	0	0	0	0	0	0	0	0	0	0	0	0	0	0	0	0	0	0	0	0	0
2.3254e-05	0.00956284	1.78762e-05	0.00661704	7.51918e-06	0.00253807	5.77972e-05	0.0195228	3.64014e-05	0.0243309	Bacteroides stercorirosoris	0	0	0	0	0	0	0	0	0	0	0	0	0	0	0	0	0	0	0	0	0	0	0	0	0	0	0	0	0	0	0	0	0	0	0	0	0	0	0
0.000126429	0.00546448	1.33677e-05	0.00330852	2.2725e-06	0.00126904	0	0	0	0	Actinomyces urinae	0	0	0	0	0	0	0	0	0	0	0	0	0	0	0	0	0	0	0	0	0	0	0	0	0	0	0	0	0	0	0	0	0	0	0	0	0	0.0733331	0
0.000111862	0.00409836	2.28421e-05	0.00082713	0	0	0	0	0	0	Pectobacterium versatile	0	0	0	0	0	0	0	0	0	0	0	0	0	0	0	0	0	0	0	0	0	0	0	0	0	0	0	0	0	0	0	0	0	0	0	0	0	0	0
1.34655e-05	0.0068306	8.18488e-05	0.00496278	0	0	0	0	0	0	Amedibacterium unknown_species	0	0	0	0	0	0	0	0	0	0	0	0	0	0	0	0	0	0	0	0	0	0	0	0	0	0	0	0	0	0	0	0	0	0	0	0	0	0	0
7.38759e-05	0.0068306	4.46783e-05	0.0082713	0	0	0	0	0	0	Lactobacillus vaginalis	0	0	0	0	0	0.0172553	0	0	0	0	0	0	0	0	0	0	0	0	0	0	0	0	0	0	0	0	0	0	0	0	0	0	0	0	0	0	0	0	0
1.00976e-05	0.0068306	2.51922e-05	0.0107527	4.40258e-05	0.00761421	3.04711e-05	0.00759219	1.7563e-05	0.00973236	Bacteroides cutis	0	0	0	0	0	0	0	0	0	0	0	0	0	0	0	0	0	0	0	0	0	0	0	0	0	0	0	0	0	0	0	0	0	0	0	0	0	0	0
0.000145797	0.00409836	0	0	1.38683e-06	0.00126904	0	0	0	0	Stenotrophomonas unknown_species	0	0	0	0	0	0	0	0	0	0	0	0	0	0	0	0	0	0	0	0	0	0	0	0	0	0	0	0	0	0	0	0	0	0	0	0	0	0	0
9.69693e-06	0.00273224	4.35609e-05	0.00413565	0	0.00126904	3.9461e-05	0.00650759	2.65368e-05	0.00729927	Allisonella histaminiformans	0	0	0	0	0	0	0	0	0	0	0	0	0	0	0	0	0	0	0	0	0	0.00250484	0	0	0	0	0	0	0	0	0	0	0	0	0	0	0	0	0
1.18094e-05	0.00273224	7.90292e-06	0.00330852	6.33528e-05	0.0114213	1.16257e-05	0.0032538	6.72759e-05	0.0218978	Lachnoclostridium edouardi	0	0	0	0	0	0	0	0	0	0	0	0	0	0	0	0	0	0	0	0	0	0.00406974	0	0	0	0	0	0	0	0	0	0	0	0	0	0	0	0	0
0	0	3.15626e-05	0.0115798	1.41995e-05	0.00761421	5.75761e-05	0.00650759	8.9956e-06	0.00486618	Enorma unknown_species	0	0	0	0	0	0	0	0	0	0	0	0	0	0	0	0	0	0	0	0	0	0	0	0	0	0	0	0	0	0	0	0	0	0	0	0	0	0	0
0	0	7.58146e-06	0.00165426	9.18229e-05	0.00888325	2.46846e-05	0.00433839	0	0	Lacrimispora aerotolerans	0	0	0	0	0	0	0	0	0	0	0	0	0	0	0	0	0	0	0	0	0	0	0	0	0	0	0	0	0	0	0	0	0	0	0	0	0	0	0
0	0	2.00897e-06	0.00082713	0.00012847	0.00126904	0	0	0	0	Campylobacter hominis	0	0	0	0	0	0	0	0	0	0	0	0	0	0	0	0	0	0	0	0	0	0	0	0	0	0	0	0	0	0	0	0	0	0	0	0	0	0	0
0	0	0	0	8.75445e-05	0.00507614	3.63669e-05	0.0032538	1.70324e-06	0.00243309	Streptomyces albidoflavus	0	0	0	0	0	0	0	0	0	0	0	0	0	0	0	0	0	0	0	0	0	0	0	0	0	0	0	0	0	0	0	0	0	0	0	0	0	0	0
0.00010392	0.00273224	2.16034e-05	0.00082713	0	0	0	0	0	0	Yersinia kristensenii	0	0	0	0	0	0	0	0	0	0	0	0	0	0	0	0	0	0	0	0	0	0	0	0	0	0	0	0	0	0	0	0	0	0	0	0	0	0	0
0	0	0	0	1.68132e-05	0.00507614	9.58927e-05	0.0021692	0	0	Hungatella xylanolytica	0	0	0	0	0	0	0	0	0	0	0	0	0	0	0	0	0	0	0	0	0	0	0	0	0	0	0	0	0	0	0	0	0	0	0	0	0	0	0
0	0	0	0	0	0	6.99083e-05	0.0151844	8.83245e-05	0.026764	Paramuribaculum unknown_species	0	0	0	0	0	0	0	0	0	0	0	0	0	0	0	0	0	0	0	0	0	0	0	0	0	0	0	0	0	0	0	0	0	0	0	0	0	0	0
0	0	4.15428e-05	0.00413565	5.55162e-06	0.00253807	4.51664e-05	0.00433839	1.02966e-05	0.00486618	Parolsenella unknown_species	0	0	0	0	0	0	0	0	0	0	0	0	0	0	0	0	0	0	0	0	0	0	0	0	0	0	0	0	0	0	0	0	0	0	0	0	0	0	0
1.32304e-05	0.00409836	3.68516e-05	0.0124069	1.77927e-05	0.00634518	3.01601e-05	0.0119306	7.62156e-06	0.00486618	Slackia unknown_species	0	0	0	0	0	0	0	0	0	0	0	0	0	0	0	0	0	0	0	0	0	0	0	0	0	0	0	0	0	0	0	0	0	0	0	0	0	0	0
0	0	1.70519e-05	0.00578991	8.31344e-05	0.00761421	3.01044e-06	0.0010846	2.27021e-05	0.00729927	Collinsella phocaeensis	0	0	0	0	0	0	0	0	0	0	0	0	0	0	0	0	0	0	0	0	0	0	0	0	0	0	0	0	0	0	0	0	0	0	0	0	0	0	0
0.00011059	0.0136612	1.10961e-05	0.00661704	2.36227e-06	0.00253807	1.93038e-06	0.0010846	0	0	Kluyvera unknown_species	0	0	0	0	0	0	0	0	0	0	0	0	0	0	0	0	0	0	0	0	0	0	0	0	0	0	0	0	0	0	0	0	0	0	0	0	0	0	0
0	0	0	0	4.5299e-06	0.00126904	9.7027e-05	0.0130152	1.18268e-05	0.00243309	Leuconostoc mesenteroides	0	0	0	0	0	0	0	0	0	0	0	0	0	0	0	0	0	0	0	0	0	0	0	0	0	0	0	0	0	0	0	0	0	0	0	0	0	0	0
2.91341e-05	0.00819672	5.91884e-05	0.00496278	1.54022e-06	0.00126904	4.05371e-06	0.0021692	0	0	Raoultella terrigena	0	0	0	0	0	0	0	0	0	0	0	0	0	0	0	0	0	0	0	0	0	0	0	0	0	0	0	0	0	0	0	0	0	0	0	0.00148182	0	0	0
2.90658e-05	0.00819672	1.30309e-05	0.0107527	1.09401e-05	0.00888325	3.22788e-05	0.0195228	4.95102e-05	0.0316302	Bacteroides rodentium	0	0	0.00712722	0	0	0	0	0	0	0	0	0	0	0	0	0	0	0	0.00145437	0	0	0	0	0	0	0	0	0	0	0	0	0	0	0	0	0	0	0	0
2.52517e-05	0.0068306	2.71548e-05	0.00496278	2.76304e-05	0.00761421	2.43258e-05	0.0032538	0	0	Mycolicibacterium houstonense	0	0	0	0.0105737	0	0	0	0	0	0	0	0	0	0	0.0043673	0	0	0	0	0	0	0	0	0.00144946	0	0.00150972	0	0	0	0	0	0	0	0	0	0	0	0	0
0.000117277	0.0136612	7.91477e-06	0.00413565	0	0	0	0	0	0	Cronobacter unknown_species	0	0	0	0	0	0	0	0	0	0	0	0	0	0	0	0	0	0	0	0	0	0	0	0	0	0	0	0	0	0	0	0	0	0	0	0	0	0	0
3.04306e-06	0.00136612	6.2463e-06	0.00413565	2.92949e-05	0.00761421	6.78137e-05	0.00976139	0	0	Enterococcus malodoratus	0	0	0	0	0	0	0	0	0	0	0	0	0	0	0	0	0	0	0	0	0	0	0	0	0	0	0	0	0	0	0	0	0	0	0	0	0	0	0
1.17031e-05	0.00546448	1.20641e-05	0.00496278	1.03257e-05	0.00380711	6.61227e-05	0.00650759	1.20263e-06	0.00243309	Streptomyces achromogenes	0	0	0	0	0	0	0	0	0	0	0	0	0	0	0	0	0	0	0	0	0	0	0	0	0	0	0	0	0	0	0	0	0	0	0	0	0	0	0
1.89515e-05	0.00409836	4.60981e-06	0.00082713	0	0	6.63234e-05	0.00759219	2.57522e-05	0.00729927	Alistipes timonensis	0	0	0	0	0	0	0	0	0	0	0	0	0	0	0	0	0	0	0	0	0	0	0	0	0	0	0	0	0	0	0	0	0	0	0	0	0	0	0
8.24764e-05	0.00956284	2.41287e-05	0.00992556	1.8899e-06	0.00126904	0	0	0	0	Metakosakonia unknown_species	0	0	0	0	0	0	0	0	0	0	0	0	0	0	0	0	0	0	0	0	0	0	0	0	0	0	0	0	0	0	0	0	0	0	0	0	0	0	0
0	0	0	0	0	0	9.62157e-05	0.00542299	0	0	Eubacterium coprostanoligenes	0	0	0	0	0	0	0	0	0	0	0	0	0	0	0	0	0	0	0	0	0	0	0	0	0	0	0	0	0	0	0	0	0	0	0	0	0	0	0
6.3438e-06	0.00136612	2.22464e-06	0.00082713	9.67402e-05	0.00253807	4.94283e-06	0.0021692	0	0	Enterococcus devriesei	0	0	0	0	0	0	0	0	0	0	0	0	0	0	0	0	0	0	0	0	0	0	0	0	0	0	0	0	0	0	0	0	0	0	0	0	0	0	0
2.9022e-06	0.00136612	5.69156e-06	0.00165426	2.80331e-05	0.0152284	3.17167e-05	0.0140998	6.65682e-05	0.0291971	Frisingicoccus unknown_species	0	0	0	0	0	0	0	0	0	0	0	0	0	0	0	0	0	0	0	0	0	0	0	0	0	0	0	0	0	0	0	0	0	0	0	0	0	0	0
6.26075e-05	0.010929	3.11351e-05	0.00165426	0	0	0	0	7.91348e-06	0.00486618	Prevotella histicola	0	0	0	0	0	0	0	0	0	0	0	0	0	0	0	0	0	0	0	0	0	0	0	0	0	0	0	0	0	0	0	0	0	0	0	0	0	0	0
8.02663e-06	0.00409836	6.39658e-05	0.00909843	0	0	0	0	5.23555e-06	0.00243309	Hydrogenophaga intermedia	0	0	0	0	0	0	0	0	0	0	0	0	0	0	0	0	0	0	0	0	0	0	0	0	0	0	0	0	0	0	0	0	0	0	0	0	0	0	0
0	0	2.12486e-06	0.00082713	0.000104353	0.00253807	0	0	0	0	Fenollaria massiliensis	0	0	0	0	0	0	0	0	0	0	0	0	0	0	0	0	0	0	0	0	0	0	0	0	0	0	0	0	0	0	0	0	0	0	0	0	0	0	0
0	0	4.33542e-05	0.00330852	4.06864e-05	0.00380711	0	0	0	0	Anaeromassilibacillus senegalensis	0	0	0	0	0	0	0	0	0	0	0	0	0	0	0	0	0	0	0	0	0	0	0	0	0	0	0	0	0	0	0	0	0	0	0	0	0	0	0
0.000109247	0.0191257	2.84519e-06	0.00082713	0	0	0	0	0	0	Gemella unknown_species	0	0	0	0	0	0	0	0	0	0	0	0	0	0	0	0	0	0	0	0	0	0	0	0	0	0	0	0	0	0	0	0	0	0	0	0	0	0	0
1.61302e-05	0.00409836	3.53168e-05	0.00082713	1.34491e-05	0.00761421	5.55488e-06	0.0032538	2.97801e-05	0.0170316	Dielma fastidiosa	0	0	0	0	0	0	0	0	0	0	0	0	0	0	0	0	0	0	0	0	0	0	0	0	0	0	0	0	0	0	0	0	0	0	0	0	0	0	0
0	0	0	0	2.65297e-06	0.00126904	8.63516e-05	0.00433839	0	0	Prevotella oralis	0	0	0	0	0	0	0	0	0	0	0	0	0	0	0	0	0	0	0	0	0	0	0	0	0	0	0	0	0	0	0	0	0	0	0	0	0	0	0
8.40621e-05	0.0300546	1.1391e-05	0.00909843	6.80497e-06	0.00507614	1.08893e-06	0.0010846	0	0	Salmonella unknown_species	0	0	0	0	0	0	0	0	0	0	0	0	0	0	0	0	0	0	0	0	0	0	0	0	0	0	0	0	0	0	0	0	0	0	0	0	0	0	0
4.19983e-05	0.0136612	1.14929e-05	0.00744417	2.75766e-05	0.0114213	1.59385e-05	0.00976139	0	0	Romboutsia unknown_species	0	0	0	0	0	0	0	0	0	0	0	0	0	0	0	0	0	0	0	0	0	0	0	0	0	0	0	0	0	0	0	0	0	0	0	0	0	0	0.00170316
6.88452e-06	0.00546448	4.31333e-05	0.00578991	1.05911e-05	0.00507614	1.24847e-05	0.00759219	4.44735e-06	0.00243309	Halococcus unknown_species	0	0	0	0	0	0	0	0	0	0	0	0	0	0	0	0	0	0	0	0	0	0	0	0	0	0	0	0	0	0	0	0	0	0	0	0	0	0	0
0.000107304	0.0136612	0	0	0	0	0	0	0	0	Streptococcus chosunense	0	0	0	0	0	0	0	0	0	0	0	0	0	0	0	0	0	0	0	0	0	0	0	0	0	0	0	0	0	0	0	0	0	0	0	0	0	0	0
0	0	1.09782e-05	0.00578991	1.48238e-05	0.00634518	4.74487e-05	0.010846	2.26287e-05	0.00729927	Kitasatospora niigatensis	0	0	0	0	0	0	0	0	0	0	0	0	0	0	0	0	0	0	0	0	0	0	0	0	0	0	0	0	0	0	0	0	0	0	0	0	0	0	0
0.000105299	0.00136612	0	0	0	0	0	0	0	0	Pseudomonas rhizoryzae	0	0	0	0	0	0	0	0	0	0	0	0	0	0	0	0	0	0	0	0	0	0	0	0	0	0	0	0	0	0	0	0	0	0	0	0	0	0	0
1.31963e-05	0.00546448	5.19985e-06	0.00248139	3.05264e-06	0.00253807	3.2153e-05	0.0119306	7.04293e-05	0.0170316	Alistipes megaguti	0	0	0	0	0	0	0	0	0	0	0	0	0	0	0	0	0	0	0	0	0	0	0	0	0	0	0	0	0	0	0	0	0	0	0	0	0	0	0
1.41427e-05	0.0068306	4.17714e-05	0.0107527	3.23803e-06	0.00253807	3.63898e-06	0.0032538	2.37892e-05	0.0121655	Clostridium transplantifaecale	0	0	0	0	0	0	0	0	0	0	0	0	0	0	0	0	0	0	0	0	0	0	0	0	0	0	0	0	0	0	0	0	0	0	0	0	0	0	0
4.55861e-05	0.00136612	3.4164e-06	0.00082713	0	0	2.91313e-05	0.0021692	2.93086e-05	0.00486618	Enorma massiliensis	0	0	0	0	0	0	0	0	0	0	0	0	0	0	0	0	0	0	0	0	0	0	0	0	0	0	0	0	0	0	0	0	0	0	0	0	0	0	0
8.22054e-05	0.0136612	1.29895e-05	0.00413565	0	0	0	0	0	0	Cronobacter sakazakii	0.00123604	0	0	0	0	0	0	0	0	0	0	0	0	0	0	0	0	0	0	0	0.00313432	0	0	0	0	0	0	0	0	0	0	0	0	0	0	0	0	0.00085025	0
0.000103462	0.0122951	0	0	0	0	0	0	0	0	Staphylococcus cohnii	0	0	0	0	0	0	0	0	0	0	0	0	0	0	0	0	0	0	0	0	0	0	0	0	0	0	0	0	0	0	0	0	0	0	0	0	0	0	0
8.58473e-06	0.00409836	3.42131e-05	0.00661704	2.02376e-05	0.0101523	1.09682e-05	0.0032538	4.10397e-06	0.00486618	Parabacteroides gordonii	0	0	0	0	0	0	0	0	0	0	0	0	0	0	0	0	0	0	0	0	0	0	0	0	0	0	0	0	0	0	0	0	0	0	0	0	0	0	0
0	0	3.77229e-06	0.00330852	2.2877e-06	0.00126904	7.43085e-05	0.0032538	0	0	Dysgonomonas gadei	0	0	0	0	0	0	0	0	0	0	0	0	0	0	0	0	0	0	0	0	0	0	0	0	0	0	0	0	0	0	0	0	0	0	0	0	0	0	0
7.37241e-05	0.00956284	5.42595e-06	0.00413565	5.78169e-06	0.00126904	8.9941e-06	0.00433839	2.11655e-06	0.00243309	Bilophila unknown_species	0	0	0	0	0	0	0	0	0	0	0	0	0	0	0	0	0	0	0	0	0	0.00102597	0	0	0	0	0	0	0	0	0	0	0	0	0	0	0	0.001371	0
3.75664e-05	0.00819672	3.80755e-05	0.00413565	0	0	0	0	0	0	Lancefieldella parvula	0	0	0	0	0	0	0	0	0	0	0	0	0	0	0	0	0	0	0	0	0	0	0	0	0	0	0	0	0	0	0	0	0	0	0	0	0	0	0
0	0	0	0	1.81181e-05	0.00380711	6.41398e-05	0.00433839	0	0	Lactobacillus otakiensis	0	0	0	0	0	0	0	0	0	0	0	0	0	0	0	0	0	0	0	0	0	0	0	0	0	0	0	0	0	0	0	0	0	0	0	0	0	0	0
6.32408e-05	0.00409836	1.66642e-05	0.00413565	6.4281e-06	0.00126904	2.02209e-06	0.0010846	0	0	Propionimicrobium lymphophilum	0	0	0	0	0	0	0	0	0	0	0	0	0	0	0	0	0	0	0	0	0	0	0	0	0	0	0	0	0	0	0	0	0	0	0	0	0	0	0
0	0	0	0	9.15481e-05	0.00253807	0	0	0	0	Porphyromonas bennonis	0	0	0	0	0	0	0	0	0	0	0	0	0	0	0	0	0	0	0	0	0	0	0	0	0	0	0	0	0	0	0	0	0	0	0	0	0	0	0
8.70443e-05	0.023224	1.78695e-06	0.00082713	7.64349e-06	0.00380711	0	0	0	0	Aggregatibacter unknown_species	0	0	0	0	0	0	0	0	0	0	0	0	0	0	0	0	0	0	0	0	0	0	0	0	0	0	0	0	0	0	0	0	0	0	0	0	0	0	0
2.26585e-06	0.00136612	6.97345e-06	0.00248139	3.48041e-05	0.00380711	1.82403e-05	0.00542299	4.23134e-05	0.0145985	Senegalimassilia faecalis	0	0	0	0	0	0	0	0	0	0	0	0	0	0	0	0	0	0	0	0	0	0	0	0	0	0	0	0	0	0	0	0	0	0	0	0	0	0	0
5.94908e-05	0.00409836	4.29761e-06	0.00165426	0	0	1.15288e-05	0.00433839	2.83133e-05	0.00729927	Alistipes dispar	0	0	0	0	0	0	0	0	0	0	0	0	0	0	0	0	0	0	0	0	0	0.0142554	0	0	0	0	0	0	0	0	0	0	0	0	0	0	0	0	0
2.75202e-06	0.00136612	5.60061e-05	0.00744417	0	0	0	0	0	0	Enterococcus canintestini	0	0	0	0	0	0	0	0	0	0	0	0	0	0	0	0	0	0	0	0	0	0	0	0	0	0	0	0	0	0	0.00201448	0	0	0	0	0	0	0	0
6.69019e-06	0.00273224	0	0	4.38539e-05	0.00888325	2.32892e-05	0.00542299	1.65649e-05	0.00486618	Sharpea unknown_species	0	0	0	0	0	0	0	0	0	0	0	0	0	0	0	0	0	0	0	0	0	0	0	0	0	0	0	0	0	0	0	0	0	0	0	0	0	0	0
0	0	0	0	2.33416e-05	0.00507614	4.97592e-05	0.00759219	7.6399e-06	0.00243309	Streptomyces alboflavus	0	0	0	0	0	0	0	0	0	0	0	0	0	0	0	0	0	0	0	0	0	0	0	0	0	0	0	0	0	0	0	0	0	0	0	0	0	0	0
9.07408e-05	0.00546448	0	0	0	0	0	0	0	0	Fannyhessea unknown_species	0	0	0	0	0	0	0	0	0	0	0	0	0	0	0	0	0	0	0	0	0	0	0	0	0	0	0	0	0	0	0	0	0	0	0	0	0	0	0
7.05138e-05	0.00546448	1.18306e-05	0.00165426	0	0	0	0	0	0	Pluralibacter unknown_species	0	0	0	0	0	0	0	0	0	0	0	0	0	0	0	0	0	0	0	0	0	0	0	0	0	0	0	0	0	0	0	0	0	0	0	0.00221995	0	0	0
7.58251e-06	0.00409836	4.31098e-06	0.00165426	4.17317e-06	0.00253807	5.21474e-05	0.0140998	8.22151e-06	0.00243309	Turicibacter unknown_species	0	0	0	0	0	0	0	0	0	0	0	0	0	0	0	0	0	0	0	0	0	0	0	0	0	0	0	0	0	0	0	0	0	0	0	0	0	0	0
8.9478e-05	0.0259563	0	0	0	0	0	0	0	0	Staphylococcus capitis	0	0	0	0	0	0	0	0	0	0	0	0	0	0	0	0	0	0	0	0	0	0	0	0	0	0	0	0	0	0	0	0	0	0	0	0	0	0	0
1.08095e-05	0.00273224	1.03441e-06	0.00082713	0	0	6.06369e-05	0.00542299	0	0	Amedibacterium intestinale	0	0	0	0	0	0	0	0	0	0	0	0	0	0	0	0	0	0	0	0	0	0	0	0	0	0	0	0	0	0	0	0	0	0	0	0	0	0	0
8.04935e-05	0.0068306	3.73624e-06	0.00165426	1.62808e-06	0.00126904	0	0	0	0	Bifidobacterium imperatoris	0	0	0	0	0	0	0	0	0	0	0	0	0	0	0	0	0	0	0	0	0	0	0	0	0	0	0	0	0	0	0	0	0	0	0	0	0	0	0
0	0	8.98366e-06	0.00330852	0	0	7.72079e-06	0.0032538	0.000112929	0.0121655	Libanicoccus massiliensis	0	0	0	0	0	0	0	0	0	0	0	0	0	0	0	0	0	0	0	0	0	0	0	0	0	0	0	0	0	0	0	0	0	0	0	0	0	0	0
8.77603e-05	0.00136612	0	0	0	0	0	0	0	0	Cronobacter universalis	0	0	0	0	0	0	0	0	0	0	0	0	0	0	0	0	0	0	0	0	0	0	0	0	0	0	0	0	0	0	0	0	0	0	0	0	0	0	0
4.23452e-05	0.00409836	2.68181e-05	0.00248139	0	0	0	0	0	0	Lawsonella unknown_species	0	0	0	0	0	0	0	0.00577147	0	0	0	0	0	0	0	0.0224022	0	0	0	0	0	0	0	0	0	0	0	0	0	0	0	0	0	0	0	0	0	0	0
0	0	0	0	0	0	4.08124e-05	0.0032538	6.15794e-05	0.00243309	Sutterella parvirubra	0	0	0	0	0	0	0	0	0	0	0	0	0	0	0	0	0	0	0	0	0	0	0	0	0	0	0	0	0	0	0	0	0	0	0	0	0	0	0
0	0	0	0	9.96225e-06	0.00507614	5.6427e-05	0.0119306	6.15124e-06	0.00243309	Amycolatopsis jejuensis	0	0	0	0	0	0	0	0	0	0	0	0	0	0	0	0	0	0	0	0	0	0	0	0	0	0	0	0	0	0	0	0	0	0	0	0	0	0	0
9.65736e-06	0.00546448	1.25487e-05	0.00330852	1.09711e-05	0.00507614	6.66326e-06	0.0021692	5.92014e-05	0.0121655	Ellagibacter isourolithinifaciens	0	0	0	0	0	0	0	0	0	0	0	0	0	0	0	0	0	0	0	0	0	0	0	0	0	0	0	0	0	0	0	0	0	0	0	0	0	0	0
8.36193e-05	0.0122951	0	0	0	0	0	0	0	0	Staphylococcus warneri	0	0	0	0	0	0	0	0	0	0	0	0	0	0	0	0	0	0	0	0	0	0	0	0	0	0	0	0	0	0	0	0	0	0	0	0	0	0	0
0	0	1.6488e-05	0.00082713	4.7531e-05	0.00634518	2.19644e-06	0.0010846	0	0	Caproiciproducens unknown_species	0	0	0	0	0	0	0	0	0	0	0	0	0	0	0	0	0	0	0	0	0	0	0	0	0	0	0	0	0	0	0	0	0	0	0	0	0	0	0
5.87827e-06	0.00273224	5.1975e-06	0.00165426	6.05105e-05	0.00126904	0	0	0	0	Escherichia marmotae	0	0	0	0	0	0	0	0	0	0	0	0	0	0	0	0	0	0	0	0	0	0	0	0	0	0	0	0	0	0	0	0	0	0	0	0	0	0	0
0	0	1.37597e-06	0.00082713	2.05556e-06	0.00126904	4.67202e-05	0.0206074	2.86178e-05	0.0121655	Prevotella intermedia	0	0	0	0	0	0	0	0	0	0	0	0	0	0	0	0	0	0	0	0	0	0	0	0	0	0	0	0	0	0	0	0	0	0	0	0	0	0	0
1.04735e-05	0.00409836	2.47749e-05	0.00909843	2.35928e-05	0.0139594	1.50517e-06	0.0010846	0	0	Cellulosilyticum unknown_species	0	0	0	0	0	0	0	0	0	0	0	0	0	0	0	0	0	0	0	0	0	0	0	0	0	0	0	0	0	0	0	0	0	0	0	0	0	0	0
9.66486e-06	0.00136612	3.17e-06	0.00165426	6.44615e-06	0.00507614	2.76656e-05	0.010846	3.87799e-05	0.00973236	Emergencia timonensis	0	0	0	0	0	0	0	0	0	0	0	0	0	0	0	0	0	0	0	0	0	0	0	0	0	0	0	0	0	0	0	0	0	0	0	0	0	0	0
2.44211e-05	0.00136612	2.41783e-05	0.00496278	9.60443e-06	0.00253807	2.4467e-06	0.0021692	0	0	Enterococcus dispar	0	0	0	0	0	0	0	0	0	0	0	0	0	0	0	0	0	0	0	0	0	0	0	0	0	0	0	0	0	0	0	0	0	0	0	0	0	0	0
1.14064e-05	0.00409836	6.06807e-06	0.00330852	1.95305e-05	0.00634518	2.40878e-05	0.00867679	8.61545e-06	0.00243309	Duodenibacillus unknown_species	0	0	0	0	0	0	0	0	0	0	0	0	0	0	0	0	0	0	0	0	0	0	0	0	0	0	0	0	0	0	0	0	0	0	0	0	0	0	0
0	0	0	0	7.13959e-05	0.00380711	0	0	0	0	Ezakiella coagulans	0	0	0	0	0	0	0	0	0	0	0	0	0	0	0	0	0	0	0	0	0	0	0	0	0	0	0	0	0	0	0	0	0	0	0	0	0	0	0
7.43367e-05	0.00409836	1.43691e-06	0.00165426	0	0	0	0	0	0	Mycobacteroides chelonae	0	0	0	0	0	0	0	0	0	0	0	0	0	0	0	0	0	0	0	0	0	0	0	0	0	0	0	0	0	0	0	0	0	0	0	0	0	0	0
2.46204e-05	0.00136612	4.09641e-06	0.00330852	2.36144e-05	0.00761421	1.35974e-05	0.00867679	3.52686e-06	0.00243309	Pseudomonas juntendi	0	0	0	0	0	0	0	0	0	0	0	0	0	0	0	0	0	0	0	0	0	0	0	0	0	0	0	0	0	0	0	0	0	0	0	0	0	0	0
0	0	0	0	7.36945e-06	0.00253807	5.31156e-05	0.0021692	0	0	Propionibacterium freudenreichii	0	0	0	0	0	0	0	0	0	0	0	0	0	0	0	0	0	0	0	0	0	0	0	0	0	0	0	0	0	0	0	0	0	0	0	0	0	0	0
4.9682e-05	0.00136612	1.46453e-05	0.00330852	0	0	0	0	0	0	Kocuria rhizophila	0	0	0	0	0	0	0	0	0	0	0	0	0	0	0	0	0	0	0	0	0	0	0	0	0	0	0	0	0	0	0	0	0	0	0	0	0	0	0
7.90796e-06	0.00409836	3.50044e-05	0.00496278	2.28223e-06	0.00126904	0	0	9.34745e-06	0.00486618	Rubneribacter badeniensis	0	0	0	0	0	0	0	0	0	0	0	0	0	0	0	0	0	0	0	0	0	0	0	0	0	0	0	0	0	0	0	0	0	0	0	0	0	0	0
0	0	0	0	0	0	5.79852e-05	0.0032538	0	0	Succiniclasticum unknown_species	0	0	0	0	0	0	0	0	0	0	0	0	0	0	0	0	0	0	0	0	0	0	0	0	0	0	0	0	0	0	0	0	0	0	0	0	0	0	0
6.27306e-05	0.00409836	5.40179e-06	0.00165426	9.56701e-07	0.00126904	0	0	0	0	Serratia surfactantfaciens	0	0	0	0	0	0	0	0	0	0	0	0	0	0	0	0	0	0	0	0	0	0	0	0	0	0	0	0	0	0	0	0	0	0	0	0	0	0	0
7.26722e-05	0.00409836	0	0	0	0	0	0	0	0	Mucilaginibacter lappiensis	0	0	0	0	0	0	0	0	0	0	0	0	0	0	0	0	0	0	0	0	0	0	0	0	0	0	0	0	0	0	0	0	0	0	0	0	0	0	0
2.24093e-06	0.00136612	3.78286e-05	0.00661704	5.25714e-06	0.00253807	6.76063e-07	0.0010846	0	0	Anaerosporobacter mobilis	0	0	0	0	0	0	0	0	0	0	0	0	0	0	0	0	0	0	0	0	0	0	0.00164036	0	0	0	0	0	0	0	0	0	0	0	0	0	0	0	0
0	0	0	0	6.4975e-05	0.00253807	0	0	0	0	Ezakiella unknown_species	0	0	0	0	0	0	0	0	0	0	0	0	0	0	0	0	0	0	0	0	0	0	0	0	0	0	0	0	0	0	0	0	0	0	0	0	0	0	0
1.71155e-05	0.0068306	2.96346e-05	0.00578991	3.32128e-06	0.00253807	0	0	0	0	Actinomyces bouchesdurhonensis	0	0	0	0	0	0	0	0	0	0	0	0	0	0	0	0	0	0	0	0	0	0	0	0	0	0	0	0	0	0	0	0	0	0	0	0	0	0	0
0	0	0	0	4.97077e-05	0.00380711	1.97745e-06	0.0010846	2.41096e-05	0.00243309	Porphyromonas asaccharolytica	0	0	0	0	0	0	0	0	0	0	0	0	0	0	0	0	0	0	0	0	0	0	0	0	0	0	0	0	0	0	0	0	0	0	0	0	0	0	0
0	0	5.20249e-06	0.00082713	2.22115e-05	0.00380711	2.89373e-05	0.0010846	0	0	Campylobacter curvus	0	0	0	0	0	0	0	0	0	0	0	0	0	0	0	0	0	0	0	0	0	0	0	0	0	0	0	0	0	0	0	0	0	0	0	0	0	0	0
5.09069e-05	0.0273224	9.37457e-06	0.00661704	7.84949e-07	0.00126904	1.13484e-06	0.0010846	0	0	Enterobacter mori	0	0	0	0	0	0	0	0	0	0	0	0	0	0	0	0	0	0	0	0	0	0	0	0	0	0	0	0	0	0	0	0	0	0	0	0	0	0	0
5.44417e-06	0.00136612	2.39584e-05	0.00909843	0	0	1.8553e-05	0.00759219	0	0	Massilistercora timonensis	0	0	0	0	0	0	0	0	0	0	0	0	0	0	0	0	0	0	0	0	0	0	0	0	0	0	0	0	0	0	0	0	0	0	0	0	0	0	0
4.19635e-06	0.00136612	0	0	1.60598e-06	0.00126904	2.97636e-05	0.00976139	4.42587e-05	0.0145985	Desulfovibrio piger	0	0	0	0	0	0	0	0	0	0	0	0	0	0	0	0	0	0	0	0	0	0	0	0	0	0	0	0	0	0	0	0	0	0	0	0	0	0	0
0	0	0	0	2.40224e-05	0.00126904	3.35424e-05	0.0032538	0	0	Phoenicibacter congonensis	0	0	0	0	0	0	0	0	0	0	0	0	0	0	0	0	0	0	0	0	0	0	0	0	0	0	0	0	0	0	0	0	0	0	0	0	0	0	0
2.55265e-06	0.00136612	2.27266e-05	0.00082713	7.37817e-06	0.00380711	8.81773e-06	0.0010846	1.56121e-05	0.00486618	Sutterella megalosphaeroides	0	0	0	0	0	0	0	0	0	0	0	0	0	0	0	0	0	0	0	0	0	0	0	0	0	0	0	0	0	0	0	0	0	0	0	0	0	0	0
2.12861e-05	0.00273224	2.15829e-06	0.00082713	2.25807e-06	0.00126904	3.20415e-05	0.0010846	0	0	Leuconostoc unknown_species	0	0	0	0	0	0	0	0	0	0	0	0	0	0	0	0	0	0	0	0	0	0	0	0	0	0	0	0	0	0	0	0	0	0	0	0	0	0	0
0	0	0	0	6.2282e-05	0.00126904	0	0	0	0	Corynebacterium glucuronolyticum	0	0	0	0	0	0	0	0	0	0	0	0	0	0	0	0	0	0	0	0	0	0	0	0	0	0	0	0	0	0	0	0	0	0	0	0	0	0	0
5.91654e-05	0.010929	2.78808e-06	0.00082713	0	0	0	0	5.64066e-06	0.00243309	Moraxella osloensis	0	0	0	0	0	0	0	0	0	0	0	0	0	0	0	0	0	0	0	0	0	0	0	0	0	0	0	0	0	0	0	0	0	0	0	0	0	0	0
6.65023e-05	0.0163934	0	0	0	0	0	0	0	0	Neisseria cinerea	0	0	0	0	0	0	0	0	0	0	0	0	0	0	0	0	0	0	0	0	0	0	0	0	0	0	0	0	0	0	0	0	0	0	0	0	0	0	0
8.35111e-06	0.00409836	8.63385e-06	0.00330852	1.20788e-05	0.00507614	9.9944e-06	0.00542299	3.11736e-05	0.0218978	Bacteroides ndongoniae	0	0	0	0	0	0	0	0	0	0	0	0	0	0	0	0	0	0	0	0	0	0	0	0	0	0	0	0	0	0	0	0	0	0	0	0	0	0	0
0	0	0	0	5.75532e-05	0.00507614	2.42966e-06	0.0010846	0	0	Peptoniphilus harei	0	0	0	0	0	0	0	0	0	0	0	0	0	0	0	0	0	0	0	0	0	0	0	0	0	0	0	0	0	0	0	0	0	0	0	0	0	0	0
5.50043e-05	0.00956284	5.86348e-06	0.00082713	0	0	0	0	0	0	Acinetobacter johnsonii	0	0	0	0	0	0	0	0	0	0	0	0	0	0	0	0	0	0	0	0	0	0	0	0	0	0	0	0	0	0	0	0	0	0	0	0	0	0	0
1.84307e-06	0.00136612	2.61098e-05	0.00165426	1.12317e-06	0.00126904	1.46017e-05	0.0010846	0	0	Enterobacter chengduensis	0	0	0	0	0	0	0	0	0	0	0	0	0	0	0	0	0	0	0	0	0	0	0	0	0	0	0	0	0	0	0	0	0	0	0	0	0	0	0
4.93542e-05	0.00819672	9.03946e-06	0.00082713	0	0	0	0	0	0	Enterobacter cancerogenus	0	0	0	0	0	0	0	0	0	0	0	0	0	0	0	0	0	0	0	0	0	0	0	0	0	0	0	0	0	0	0	0	0	0	0	0	0	0	0
1.24148e-05	0.00273224	0	0	4.81779e-05	0.00380711	0	0	0	0	Finegoldia unknown_species	0	0	0	0	0	0	0	0	0	0	0	0	0	0	0	0	0	0	0	0	0	0	0	0	0	0	0	0	0	0	0	0	0	0	0	0	0	0	0
0	0	3.83541e-05	0.00082713	0	0	0	0	0	0	Collinsella vaginalis	0	0	0	0	0	0	0	0	0	0	0	0	0	0	0	0	0	0	0	0	0	0	0	0	0	0	0	0	0	0	0	0	0	0	0	0	0	0	0
0	0	5.12e-06	0.00248139	7.76467e-06	0.00380711	3.67442e-05	0.00867679	0	0	Slackia piriformis	0	0	0	0	0	0	0	0	0	0	0	0	0	0	0	0	0	0	0	0	0	0	0	0	0	0	0	0	0	0	0	0	0	0	0	0	0	0	0
4.18837e-05	0.00273224	1.17069e-05	0.00248139	0	0	0	0	0	0	Lawsonella clevelandensis	0	0	0	0	0	0	0	0	0	0	0	0	0	0	0	0.00860376	0	0	0	0	0	0	0	0	0	0	0	0	0	0	0	0	0	0	0	0	0	0	0
0	0	0	0	5.05261e-06	0.00126904	4.36337e-05	0.0021692	0	0	Lacrimispora celerecrescens	0	0	0	0	0	0	0	0	0	0	0	0	0	0	0	0	0	0	0	0	0	0	0	0	0	0	0	0	0	0	0	0	0	0	0	0	0	0	0
0	0	0	0	5.4152e-05	0.00126904	0	0	0	0	Sedimentibacter unknown_species	0	0	0	0	0	0	0	0	0	0	0	0	0	0	0	0	0	0	0	0	0	0	0	0	0	0	0	0	0	0	0	0	0	0	0	0	0	0	0
1.45603e-05	0.00136612	2.64485e-05	0.00165426	0	0	0	0	0	0	Leuconostoc citreum	0	0	0	0	0	0	0	0	0	0	0	0	0	0	0	0	0	0	0	0	0	0	0	0	0	0	0	0	0	0	0	0	0	0	0	0	0	0	0
0	0	3.01353e-06	0.00082713	4.94368e-05	0.00253807	0	0	0	0	Porphyromonas uenonis	0	0	0	0	0	0	0	0	0	0	0	0	0	0	0	0	0	0	0	0	0	0	0	0	0	0	0	0	0	0	0	0	0	0	0	0	0	0	0
5.28463e-05	0.00136612	3.1093e-06	0.00082713	0	0	0	0	0	0	Granulicatella elegans	0	0	0	0	0	0	0	0	0	0	0	0	0	0	0	0	0	0	0	0	0	0	0	0	0	0	0	0	0	0	0	0	0	0	0	0	0	0	0
0	0	2.34139e-05	0.00496278	1.61716e-06	0.00126904	5.79005e-06	0.0021692	1.68449e-05	0.00486618	Massilimaliae timonensis	0	0	0	0	0	0	0	0	0	0	0	0	0	0	0	0	0	0	0	0	0	0	0	0	0	0	0	0	0	0	0	0	0	0	0	0	0	0	0
7.1327e-06	0.00136612	1.66499e-05	0.00661704	0	0	6.70056e-06	0.00433839	2.01389e-05	0.0121655	Neglecta timonensis	0	0	0	0	0	0	0	0	0	0	0	0	0	0	0	0	0	0	0	0	0	0	0	0	0	0	0	0	0	0	0	0	0	0	0	0	0	0	0
0	0	0	0	3.6439e-05	0.00253807	7.65403e-06	0.0010846	6.77822e-06	0.00243309	Campylobacter upsaliensis	0	0	0	0	0	0	0	0	0	0	0	0	0	0	0	0	0	0	0	0	0	0	0	0	0	0	0	0	0	0	0	0	0	0	0	0	0	0	0
4.68448e-05	0.00819672	3.28995e-06	0.00248139	0	0	0	0	0	0	Cronobacter malonaticus	0	0	0	0	0	0	0	0	0	0	0	0	0	0	0.00176733	0	0	0	0	0	0	0	0	0	0	0.00191556	0	0	0	0	0	0	0	0	0	0	0	0	0
2.65295e-06	0.00136612	2.6463e-05	0.00330852	1.45006e-06	0.00126904	1.22169e-06	0.0010846	4.35791e-06	0.00243309	Mitsuokella multacida	0	0	0	0	0	0	0	0	0	0	0	0	0	0	0	0	0	0	0	0	0	0	0	0	0	0	0	0	0	0	0	0	0	0	0	0	0	0	0
0	0	0	0	0	0	3.99096e-05	0.0010846	0	0	Garciella unknown_species	0	0	0	0	0	0	0	0	0	0	0	0	0	0	0	0	0	0	0	0	0	0	0	0	0	0	0	0	0	0	0	0	0	0	0	0	0	0	0
3.2857e-05	0.00273224	1.05229e-05	0.00248139	0	0	0	0	0	0	Leuconostoc pseudomesenteroides	0	0	0	0	0	0	0	0	0	0	0	0	0	0	0	0	0	0	0	0	0	0	0	0	0	0	0	0	0	0	0	0	0	0	0	0	0	0	0
0	0	0	0	4.64138e-05	0.00380711	0	0	0	0	Lactobacillus gallinarum	0	0	0	0	0	0	0	0	0	0	0	0	0	0	0	0	0	0	0	0	0	0	0	0	0	0	0	0	0	0	0	0	0	0	0	0	0	0	0
0	0	8.93828e-06	0.00248139	1.96363e-05	0.00380711	9.89691e-06	0.00650759	0	0	Eggerthella sinensis	0	0	0	0	0	0	0	0	0	0	0	0	0	0	0	0	0	0	0	0	0	0	0	0	0	0	0	0	0	0	0	0	0	0	0	0	0	0	0
1.96876e-06	0.00136612	0	0	0	0	2.69281e-05	0.00867679	2.15678e-05	0.0121655	Victivallis vadensis	0	0	0	0	0	0	0	0	0	0	0	0	0	0	0	0	0	0	0	0	0	0	0	0	0	0	0	0	0	0	0	0	0	0	0	0	0	0	0
0	0	2.00913e-06	0.00082713	3.91307e-05	0.00507614	1.96055e-06	0.0010846	0	0	Peptacetobacter hiranonis	0	0	0	0	0	0	0	0	0	0	0	0	0	0	0	0	0	0	0	0	0	0	0	0	0	0	0	0	0	0	0	0	0	0	0	0	0	0	0
0	0	0	0	4.44373e-05	0.00253807	0	0	0	0	Levyella massiliensis	0	0	0	0	0	0	0	0	0	0	0	0	0	0	0	0	0	0	0	0	0	0	0	0	0	0	0	0	0	0	0	0	0	0	0	0	0	0	0
0	0	2.87307e-05	0.00165426	0	0	0	0	0	0	Thauera aromatica	0	0	0	0	0	0	0	0	0	0	0	0	0	0	0	0	0	0	0	0	0	0	0	0	0	0	0	0	0	0	0	0	0	0	0	0	0	0	0
0	0	0	0	0	0	0	0	8.29505e-05	0.00243309	Lactobacillus animalis	0	0	0	0	0	0	0	0	0	0	0	0	0	0	0	0	0	0	0	0	0	0	0	0	0	0	0	0	0	0	0	0	0	0	0	0	0	0	0
0	0	2.78754e-05	0.00082713	0	0	0	0	0	0	Caproiciproducens galactitolivorans	0	0	0	0	0	0	0	0	0	0	0	0	0	0	0	0	0	0	0	0	0	0	0	0	0	0	0	0	0	0	0	0	0	0	0	0	0	0	0
4.58003e-05	0.00273224	0	0	0	0	0	0	0	0	Mixta theicola	0	0	0	0	0	0	0	0	0	0	0	0	0	0	0	0	0	0	0	0	0	0	0	0	0	0	0	0	0	0	0	0	0	0	0	0	0	0	0
3.07367e-05	0.010929	2.49864e-06	0.00165426	4.30915e-06	0.00253807	3.48775e-06	0.0021692	3.39022e-06	0.00243309	Clostridium celatum	0	0	0	0	0	0	0	0	0	0	0	0	0	0	0	0	0	0	0	0	0	0	0	0	0	0	0	0	0	0	0	0	0	0	0	0	0	0	0
4.57283e-05	0.010929	0	0	0	0	0	0	0	0	Neisseria meningitidis	0	0	0	0	0	0	0	0	0	0	0	0	0	0	0	0	0	0	0	0	0	0	0	0	0	0	0	0	0	0	0	0	0	0	0	0	0	0	0
3.33512e-05	0.00273224	7.31398e-06	0.00082713	0	0	0	0	0	0	Pectobacterium actinidiae	0	0	0	0	0	0	0	0	0	0	0	0	0	0	0	0	0	0	0	0	0	0	0	0	0	0	0	0	0	0	0	0	0	0	0	0	0	0	0
0	0	9.50267e-06	0.00413565	0	0	1.97714e-05	0.0021692	7.98842e-06	0.00486618	Blautia hydrogenotrophica	0	0	0	0	0	0	0	0	0	0	0	0	0	0	0	0	0	0	0	0	0	0	0	0	0	0	0	0	0	0	0	0	0	0	0	0	0	0	0
8.4027e-06	0.00409836	0	0	9.67991e-06	0.00380711	1.73189e-05	0.00867679	7.14912e-06	0.00243309	Turicibacter sanguinis	0	0	0	0	0	0	0	0	0	0	0	0	0	0	0	0	0	0	0	0	0	0	0	0	0	0	0	0	0	0	0	0	0	0	0	0	0	0	0
3.34534e-05	0.0068306	5.38879e-06	0.00165426	0	0	0	0	0	0	Cutibacterium unknown_species	0	0	0	0	0	0	0	0	0	0	0	0	0	0	0	0	0	0	0	0	0	0	0	0	0	0	0	0	0	0	0	0	0	0	0	0	0	0	0
1.88381e-05	0.00546448	5.56937e-06	0.00330852	0	0	1.08248e-05	0.00433839	0	0	Aeromonas caviae	0	0	0	0	0	0	0	0	0	0	0	0	0	0	0	0	0	0	0	0	0	0	0	0	0	0	0	0	0	0	0	0	0	0	0	0	0	0	0
5.27679e-06	0.00136612	1.09438e-05	0.00248139	2.32963e-06	0.00126904	2.81623e-06	0.0010846	2.14419e-05	0.00729927	Mitsuokella unknown_species	0	0	0	0	0	0	0	0	0	0	0	0	0	0	0	0	0	0	0	0	0	0	0	0	0	0	0	0	0	0	0	0	0	0	0	0	0	0	0
0	0	2.62786e-06	0.00082713	0	0	1.14675e-05	0.00433839	3.95622e-05	0.00973236	Fusobacterium necrogenes	0	0	0	0	0	0	0	0	0	0	0	0	0	0	0	0	0	0	0	0	0	0	0	0	0	0	0	0	0	0	0	0	0	0	0	0	0	0	0
2.08331e-06	0.00136612	1.90507e-05	0.00082713	0	0	2.47666e-06	0.0010846	7.27363e-06	0.00486618	Negativibacillus unknown_species	0	0	0	0	0	0	0	0	0	0	0	0	0	0	0	0	0	0	0	0	0	0	0	0	0	0	0	0	0	0	0	0	0	0	0	0	0	0	0
3.76672e-05	0.00273224	0	0	0	0	0	0	0	0	Bradyrhizobium oligotrophicum	0	0	0	0	0	0	0	0	0	0	0	0	0	0	0	0	0	0	0	0	0	0	0	0	0	0	0	0	0	0	0	0	0	0	0	0	0	0	0
1.50797e-05	0.00273224	7.6482e-06	0.00578991	1.97037e-06	0.00126904	5.98011e-06	0.0021692	0	0	Kluyvera georgiana	0	0	0	0	0	0	0	0	0	0	0	0	0	0	0	0	0	0	0	0	0	0	0	0	0	0	0	0	0	0	0	0	0	0	0	0	0	0	0
3.17393e-06	0.00136612	4.07562e-06	0.00082713	1.27414e-05	0.00126904	1.09038e-05	0.0032538	0	0	Faecalitalea cylindroides	0	0	0	0	0	0	0	0	0	0	0	0	0	0	0	0	0	0	0	0	0	0	0	0	0	0	0	0	0	0	0	0	0	0	0	0	0	0	0
3.60422e-05	0.00136612	7.05806e-07	0.00082713	0	0	0	0	0	0	Pseudomonas nitroreducens	0	0	0	0	0	0	0	0	0	0	0	0	0	0	0	0	0	0	0	0	0	0	0	0	0	0	0	0	0	0	0	0	0	0	0	0	0	0	0
6.66754e-06	0.00273224	4.91918e-06	0.00248139	2.05245e-05	0.00126904	0	0	0	0	Mobiluncus unknown_species	0	0	0	0	0	0	0	0	0	0	0	0	0	0	0	0	0	0	0	0	0	0	0	0	0	0	0	0	0	0	0	0	0	0	0	0	0	0	0
0	0	0	0	0	0	2.2691e-05	0.0010846	1.08756e-05	0.00729927	Treponema unknown_species	0	0	0	0	0	0	0	0	0	0	0	0	0	0	0	0	0	0	0	0	0	0	0	0	0	0	0	0	0	0	0	0	0	0	0	0	0	0	0
0	0	2.08031e-05	0.00082713	0	0	0	0	0	0	Macellibacteroides fermentans	0	0	0	0	0	0	0	0	0	0	0	0	0	0	0	0	0	0	0	0	0	0	0	0	0	0	0	0	0	0	0	0	0	0	0	0	0	0	0
1.05804e-05	0.00546448	1.05744e-05	0.00413565	5.80541e-06	0.00126904	0	0	0	0	Acinetobacter bereziniae	0	0	0	0	0	0	0	0	0	0	0	0	0	0	0	0	0	0	0	0	0	0	0	0	0	0	0	0	0	0	0	0	0	0	0	0	0	0	0
3.17946e-05	0.00409836	1.41888e-06	0.00082713	0	0	0	0	0	0	Pantoea conspicua	0	0	0	0	0	0	0	0	0	0	0	0	0	0	0	0	0	0	0	0	0	0	0	0	0	0	0	0	0	0	0	0	0	0	0	0	0	0	0
0	0	1.86523e-05	0.00248139	0	0	0	0	5.55423e-06	0.00243309	Muricomes intestini	0	0	0	0	0	0	0	0	0	0	0	0	0	0	0	0	0	0	0	0	0	0	0	0	0	0	0	0	0	0	0	0	0	0	0	0	0	0	0
0	0	2.31434e-06	0.00082713	2.79713e-06	0.00126904	0	0	4.73937e-05	0.00973236	Dialister massiliensis	0	0	0	0	0	0	0	0	0	0	0	0	0	0	0	0	0	0	0	0	0	0	0	0	0	0	0	0	0	0	0	0	0	0	0	0	0	0	0
4.17828e-06	0.00136612	0	0	2.71102e-05	0.00126904	0	0	0	0	Anaerococcus octavius	0	0	0	0	0	0	0	0	0	0	0	0	0	0	0	0	0	0	0	0	0	0	0	0	0	0	0	0	0	0	0	0	0	0	0	0	0	0	0
2.99586e-05	0.0068306	0	0	1.93315e-06	0.00126904	0	0	0	0	Siccibacter unknown_species	0	0	0	0	0	0	0	0	0	0	0	0	0	0	0	0	0	0	0	0	0	0	0	0	0	0	0	0	0	0	0	0	0	0	0	0	0	0	0
1.82835e-06	0.00136612	0	0	0	0	8.99131e-06	0.0032538	3.16904e-05	0.0145985	Victivallis unknown_species	0	0	0	0	0	0	0	0	0	0	0	0	0	0	0	0	0	0	0	0	0	0	0	0	0	0	0	0	0	0	0	0	0	0	0	0	0	0	0
0	0	6.41392e-06	0.00330852	0	0	1.57475e-05	0.0021692	0	0	Hafnia alvei	0	0	0	0	0	0	0	0	0	0	0	0	0	0	0	0	0	0	0	0	0	0	0	0	0	0	0	0	0	0	0	0	0	0	0	0	0	0	0
0	0	1.83987e-05	0.00165426	0	0	0	0	0	0	Parabacteroides chartae	0	0	0	0	0	0	0	0	0	0	0	0	0	0	0	0	0	0	0	0	0	0	0	0	0	0	0	0	0	0	0	0	0	0	0	0	0	0	0
3.01677e-05	0.00136612	0	0	0	0	0	0	0	0	Streptococcus urinalis	0	0	0	0	0	0	0	0	0	0	0	0	0	0	0	0	0	0	0	0	0	0	0	0	0	0	0	0	0	0	0	0	0	0	0	0	0	0	0
0	0	0	0	0	0	2.3843e-05	0.0021692	0	0	Treponema succinifaciens	0	0	0	0	0	0	0	0	0	0	0	0	0	0	0	0	0	0	0	0	0	0	0	0	0	0	0	0	0	0	0	0	0	0	0	0	0	0	0
2.97674e-05	0.00136612	0	0	0	0	0	0	0	0	Pseudomonas fulva	0	0	0	0	0	0	0	0	0	0	0	0	0	0	0	0	0	0	0	0	0	0	0	0	0	0	0	0	0	0	0	0	0	0	0	0	0	0	0
0	0	3.28194e-06	0.00082713	0	0	0	0	4.11619e-05	0.00729927	Dialister hominis	0	0	0	0	0	0	0	0	0	0	0	0	0	0	0	0	0	0	0	0	0	0	0	0	0	0	0	0	0	0	0	0	0	0	0	0	0	0	0
2.84943e-05	0.00546448	0	0	0	0	0	0	0	0	Pseudomonas mendocina	0	0	0	0	0	0	0	0	0	0	0	0	0	0	0	0	0	0	0	0	0	0	0	0	0	0	0	0	0	0	0	0	0	0	0	0	0	0	0
0	0	8.65727e-06	0.00165426	6.94381e-06	0.00253807	5.0697e-06	0.0010846	0	0	Lactobacillus johnsonii	0	0	0	0	0	0	0	0	0	0	0	0	0	0	0	0	0	0	0	0	0	0	0	0	0	0	0	0	0	0	0	0	0	0	0	0	0	0	0
0	0	3.57135e-06	0.00082713	1.19913e-05	0.00380711	3.47966e-06	0.0021692	8.63998e-06	0.00243309	Succinivibrio unknown_species	0	0	0	0	0	0	0	0	0	0	0	0	0	0	0	0	0	0	0	0	0	0	0	0	0	0	0	0	0	0	0	0	0	0	0	0	0	0	0
2.62294e-05	0.00136612	0	0	1.45939e-06	0.00126904	0	0	0	0	Pantoea alhagi	0	0	0	0	0	0	0	0	0	0	0	0	0	0	0	0	0	0	0	0	0	0	0	0	0	0	0	0	0	0	0	0	0	0	0	0	0	0	0
2.09092e-05	0.00136612	2.8109e-06	0.00082713	0	0	0	0	0	0	Pseudomonas viridiflava	0	0	0	0	0	0	0	0	0	0	0	0	0	0	0	0	0	0	0	0	0	0	0	0	0	0	0	0	0	0	0	0	0	0	0	0	0	0	0
0	0	5.46953e-06	0.00248139	2.82485e-06	0.00126904	1.01956e-05	0.0021692	0	0	Acidaminococcus fermentans	0	0	0	0	0	0	0	0	0	0	0	0	0	0	0	0	0	0	0	0	0	0	0	0	0	0	0	0	0	0	0	0	0	0	0	0	0	0	0
2.1616e-06	0.00136612	1.36704e-05	0.00082713	0	0	0	0	0	0	Lactobacillus harbinensis	0	0	0	0	0	0	0	0	0	0	0	0	0	0	0	0	0	0	0	0	0	0	0	0	0	0	0	0	0	0	0	0	0	0	0	0	0	0	0
2.23132e-05	0.00136612	0	0	0	0	0	0	0	0	Streptococcus periodonticum	0	0	0	0	0	0	0	0	0	0	0	0	0	0	0	0	0	0	0	0	0	0	0	0	0	0	0	0	0	0	0	0	0	0	0	0	0	0	0
2.06793e-05	0.00546448	0	0	1.39963e-06	0.00126904	0	0	0	0	Yersinia unknown_species	0	0	0	0	0	0	0	0	0	0	0	0	0	0	0	0	0	0	0	0	0	0	0	0	0	0	0	0	0	0	0	0	0	0	0	0	0	0	0
1.26214e-05	0.00136612	5.57029e-06	0.00330852	0	0	0	0	0	0	Legionella unknown_species	0	0	0	0	0	0	0	0	0	0	0	0	0	0	0	0	0	0	0	0	0	0	0	0	0	0	0	0	0	0	0	0	0	0	0	0	0	0	0
1.39622e-06	0.00273224	5.28538e-06	0.00578991	0	0	7.72894e-06	0.0119306	2.69521e-06	0.00486618	Actinomadura geliboluensis	0	0	0	0	0	0	0	0	0	0	0	0	0	0	0	0	0	0	0	0	0	0	0	0	0	0	0	0	0	0	0	0	0	0	0	0	0	0	0
0	0	0	0	1.42722e-05	0.00253807	3.86269e-06	0.0010846	0	0	Acholeplasma unknown_species	0	0	0	0	0	0	0	0	0	0	0	0	0	0	0	0	0	0	0	0	0	0	0	0	0	0	0	0	0	0	0	0	0	0	0	0	0	0	0
0	0	8.79167e-06	0.00082713	0	0	0	0	7.39029e-06	0.00243309	Veillonella magna	0	0	0	0	0	0	0	0	0	0	0	0	0	0	0	0	0	0	0	0	0	0	0	0	0	0	0	0	0	0	0	0	0	0	0	0	0	0	0
5.38131e-06	0.00409836	0	0	1.02909e-05	0.00253807	0	0	0	0	Enterococcus mundtii	0	0	0	0	0	0	0	0	0	0	0	0	0	0	0	0	0	0	0	0	0	0	0	0	0	0	0	0	0	0	0	0	0	0	0	0	0	0	0
2.52687e-06	0.00136612	3.16514e-06	0.00165426	0	0	6.69947e-06	0.0032538	0	0	Lactococcus garvieae	0	0	0	0	0	0	0	0	0	0	0	0	0	0	0	0	0	0	0	0	0	0	0	0	0	0	0	0	0	0	0	0	0	0	0	0	0	0	0
2.37523e-06	0.00136612	5.53189e-06	0.00330852	5.45977e-07	0.00126904	1.5582e-06	0.0021692	2.72703e-06	0.00486618	Paraburkholderia unknown_species	0	0	0	0	0	0	0	0	0	0	0	0	0	0	0	0	0	0	0	0	0	0	0	0	0	0	0	0	0	0	0	0	0	0	0	0	0	0	0
0	0	0	0	0	0	0	0	2.7212e-05	0.00486618	Methanobrevibacter unknown_species	0	0	0	0	0	0	0	0	0	0	0	0	0	0	0	0	0	0	0	0	0	0	0	0	0	0	0	0	0	0	0	0	0	0	0	0	0	0	0
1.46473e-05	0.00819672	0	0	0	0	0	0	0	0	Erwinia unknown_species	0	0	0	0	0	0	0	0	0	0	0	0	0	0	0	0	0	0	0	0	0	0	0	0	0	0	0	0	0	0	0	0	0	0	0	0	0	0	0
0	0	8.6764e-06	0.00082713	0	0	0	0	0	0	Eggerthia unknown_species	0	0	0	0	0	0	0	0	0	0	0	0	0	0	0	0	0	0	0	0	0	0	0	0	0	0	0	0	0	0	0	0	0	0	0	0	0	0	0
0	0	0	0	0	0	3.10735e-06	0.0010846	1.73449e-05	0.00486618	Pyramidobacter piscolens	0	0	0	0	0	0	0	0	0	0	0	0	0	0	0	0	0	0	0	0	0	0	0	0	0	0	0	0	0	0	0	0	0	0	0	0	0	0	0
7.94499e-06	0.00409836	2.98859e-06	0.00165426	0	0	0	0	0	0	Tessaracoccus unknown_species	0	0	0	0	0	0	0	0	0	0	0	0	0	0	0	0	0	0	0	0	0	0	0	0	0	0	0	0	0	0	0	0	0	0	0	0	0	0	0
0	0	0	0	1.19066e-05	0.00126904	0	0	0	0	Peptacetobacter unknown_species	0	0	0	0	0	0	0	0	0	0	0	0	0	0	0	0	0	0	0	0	0	0	0	0	0	0	0	0	0	0	0	0	0	0	0	0	0	0	0
1.5677e-06	0.00136612	3.89108e-06	0.00330852	1.63114e-06	0.00126904	1.59094e-06	0.0010846	0	0	Rhodoplanes unknown_species	0	0	0	0	0	0	0	0	0	0	0	0	0	0	0	0	0	0	0	0	0	0	0	0	0	0	0	0	0	0	0	0	0	0	0	0	0	0	0
0	0	1.87975e-06	0.00082713	6.36555e-06	0.00126904	0	0	2.78732e-06	0.00243309	Odoribacter laneus	0	0	0	0	0	0	0	0	0	0	0	0	0	0	0	0	0	0	0	0	0	0	0	0	0	0	0	0	0	0	0	0	0	0	0	0	0	0	0
3.5232e-06	0.00136612	3.47991e-06	0.00248139	1.42557e-06	0.00126904	0	0	0	0	Elizabethkingia unknown_species	0	0	0	0	0	0	0	0	0	0	0	0	0	0	0	0	0	0	0	0	0	0	0	0	0	0	0	0	0	0	0	0	0	0	0	0	0	0	0
0	0	0	0	2.25915e-06	0.00126904	0	0	1.21991e-05	0.00243309	Porphyromonas somerae	0	0	0	0	0	0	0	0	0	0	0	0	0	0	0	0	0	0	0	0	0	0	0	0	0	0	0	0	0	0	0	0	0	0	0	0	0	0	0
0	0	0	0	0	0	0	0	1.50726e-05	0.00243309	Selenomonas bovis	0	0	0	0	0	0	0	0	0	0	0	0	0	0	0	0	0	0	0	0	0	0	0	0	0	0	0	0	0	0	0	0	0	0	0	0	0	0	0
0	0	1.35409e-06	0.00082713	5.61209e-06	0.00126904	0	0	0	0	Arcobacter unknown_species	0	0	0	0	0	0	0	0	0	0	0	0	0	0	0	0	0	0	0	0	0	0	0	0	0	0	0	0	0	0	0	0	0	0	0	0	0	0	0
0	0	0	0	0	0	1.47181e-06	0.0010846	8.93606e-06	0.00243309	Comamonas kerstersii	0	0	0	0	0	0	0	0	0	0	0	0	0	0	0	0	0	0	0	0	0	0	0	0	0	0	0	0	0	0	0	0	0	0	0	0	0	0	0
0	0	0	0	0	0	0	0	1.15134e-05	0.00486618	Anaerotruncus massiliensis	0	0	0	0	0	0	0	0	0	0	0	0	0	0	0	0	0	0	0	0	0	0	0	0	0	0	0	0	0	0	0	0	0	0	0	0	0	0	0
0	0	1.65991e-06	0.00082713	0	0	2.44872e-06	0.0010846	0	0	Solobacterium moorei	0	0	0	0	0	0	0	0	0	0	0	0	0	0	0	0	0	0	0	0	0	0	0	0	0	0	0	0	0	0	0	0	0	0	0	0	0	0	0
0	0	8.90099e-07	0.00082713	3.92004e-06	0.00253807	0	0	0	0	Weissella cibaria	0	0	0	0	0	0	0	0	0	0	0	0	0	0	0	0	0	0	0	0	0	0	0	0	0	0	0	0	0	0	0	0	0	0	0	0	0	0	0
0	0	0	0	0	0	4.4121e-06	0.0010846	0	0	Elusimicrobium unknown_species	0	0	0	0	0	0	0	0	0	0	0	0	0	0	0	0	0	0	0	0	0	0	0	0	0	0	0	0	0	0	0	0	0	0	0	0	0	0	0
0	0	0	0	0	0	4.12873e-06	0.0010846	0	0	Helicobacter felis	0	0	0	0	0	0	0	0	0	0	0	0	0	0	0	0	0	0	0	0	0	0	0	0	0	0	0	0	0	0	0	0	0	0	0	0	0	0	0
0	0	0	0	0	0	3.92964e-06	0.0021692	0	0	Streptococcus mutans	0	0	0	0	0	0	0	0	0	0	0	0	0	0	0	0	0	0	0	0	0	0	0	0	0	0	0	0	0	0	0	0	0	0	0	0	0	0	0
0	0	0	0	0	0	3.86919e-06	0.0021692	0	0	Culturomica massiliensis	0	0	0	0	0	0	0	0	0	0	0	0	0	0	0	0	0	0	0	0	0	0	0	0	0	0	0	0	0	0	0	0	0	0	0	0	0	0	0
4.53824e-06	0.00136612	0	0	0	0	0	0	0	0	Psychrobacter unknown_species	0	0	0	0	0	0	0	0	0	0	0	0	0	0	0	0	0	0	0	0	0	0	0	0	0	0	0	0	0	0	0	0	0	0	0	0	0	0	0
0	0	0	0	0	0	3.49577e-06	0.0010846	0	0	Pyramidobacter unknown_species	0	0	0	0	0	0	0	0	0	0	0	0	0	0	0	0	0	0	0	0	0	0	0	0	0	0	0	0	0	0	0	0	0	0	0	0	0	0	0
3.6362e-06	0.00136612	0	0	0	0	0	0	0	0	Acidipropionibacterium timonense	0	0	0	0	0	0	0	0	0	0	0	0	0	0	0	0	0	0	0	0	0	0	0	0	0	0	0	0	0	0	0	0	0	0	0	0	0	0	0
0	0	0	0	3.13717e-06	0.00126904	0	0	0	0	Mobilibacterium unknown_species	0	0	0	0	0	0	0	0	0	0	0	0	0	0	0	0	0	0	0	0	0	0	0	0	0	0	0	0	0	0	0	0	0	0	0	0	0	0	0
1.79954e-06	0.00136612	0	0	0	0	0	0	2.62625e-06	0.00243309	Flavobacterium unknown_species	0	0	0	0	0	0	0	0	0	0	0	0	0	0	0	0	0	0	0	0	0	0	0	0	0	0	0	0	0	0	0	0	0	0	0	0	0	0	0
1.35426e-06	0.00136612	0	0	0	0	1.41598e-06	0.0010846	0	0	Pedobacter unknown_species	0	0	0	0	0	0	0	0	0	0	0	0	0	0	0	0	0	0	0	0	0	0	0	0	0	0	0	0	0	0	0	0	0	0	0	0	0	0	0
0	0	0	0	0	0	0	0	5.51226e-06	0.00243309	Aggregatibacter actinomycetemcomitans	0	0	0	0	0	0	0	0	0	0	0	0	0	0	0	0	0	0	0	0	0	0	0	0	0	0	0	0	0	0	0	0	0	0	0	0	0	0	0
3.06969e-06	0.00136612	0	0	0	0	0	0	0	0	Hydrotalea unknown_species	0	0	0	0	0	0	0	0	0	0	0	0	0	0	0	0	0	0	0	0	0	0	0	0	0	0	0	0	0	0	0	0	0	0	0	0	0	0	0
0	0	1.50501e-06	0.00082713	0	0	0	0	0	0	Olsenella timonensis	0	0	0	0	0	0	0	0	0	0	0	0	0	0	0	0	0	0	0	0	0	0	0	0	0	0	0	0	0	0	0	0	0	0	0	0	0	0	0
2.38977e-06	0.00136612	0	0	0	0	0	0	0	0	Lacibacter unknown_species	0	0	0	0	0	0	0	0	0	0	0	0	0	0	0	0	0	0	0	0	0	0	0	0	0	0	0	0	0	0	0	0	0	0	0	0	0	0	0
0	0	0	0	0	0	1.88754e-06	0.0010846	0	0	Lactobacillus amylovorus	0	0	0	0	0	0	0	0	0	0	0	0	0	0	0	0	0	0	0	0	0	0	0	0	0	0	0	0	0	0	0	0	0	0	0	0	0	0	0
0	0	0	0	0	0	1.87874e-06	0.0010846	0	0	Ruminococcus champanellensis	0	0	0	0	0	0	0	0	0	0	0	0	0	0	0	0	0	0	0	0	0	0	0	0	0	0	0	0	0	0	0	0	0	0	0	0	0	0	0
0	0	0	0	0	0	1.56123e-06	0.0010846	0	0	Chitinophaga unknown_species	0	0	0	0	0	0	0	0	0	0	0	0	0	0	0	0	0	0	0	0	0	0	0	0	0	0	0	0	0	0	0	0	0	0	0	0	0	0	0
1.70347e-06	0.00136612	0	0	0	0	0	0	0	0	Parabacteroides acidifaciens	0	0	0	0	0	0	0	0	0	0	0	0	0	0	0	0	0	0	0	0	0	0	0	0	0	0	0	0	0	0	0	0	0	0	0	0	0	0	0
1.35663e-06	0.00136612	0	0	0	0	0	0	0	0	Niastella unknown_species	0	0	0	0	0	0	0	0	0	0	0	0	0	0	0	0	0	0	0	0	0	0	0	0	0	0	0	0	0	0	0	0	0	0	0	0	0	0	0
0	0	7.98056e-07	0.00082713	0	0	0	0	0	0	Proteus terrae	0	0	0	0	0	0	0	0	0	0	0	0	0	0	0	0	0	0	0	0	0	0	0	0	0	0	0	0	0	0	0	0	0	0	0	0	0	0	0
0	0	0	0	0	0	0	0	0	0	Absicoccus porci	0	0	0	0	0	0	0	0	0	0	0	0	0	0	0	0	0	0	0	0	0	0	0	0	0	0	0	0	0	0	0	0	0	0	0	0	0	0	0
0	0	0	0	0	0	0	0	0	0	Absicoccus unknown_species	0	0	0	0	0	0	0	0	0	0	0	0	0	0	0	0	0	0	0	0	0	0	0	0	0	0	0	0	0	0	0	0	0	0	0	0	0	0	0
0	0	0	0	0	0	0	0	0	0	Acidaminococcus provencensis	0	0	0	0	0	0	0	0	0	0	0	0	0	0	0	0	0	0	0	0	0	0	0	0	0	0	0	0	0	0	0	0	0	0	0	0	0	0	0
0	0	0	0	0	0	0	0	0	0	Aeromonas veronii	0	0	0	0	0	0	0	0	0	0	0	0	0	0	0	0	0	0	0	0	0	0	0	0	0	0	0	0	0	0	0	0	0	0	0	0	0	0	0
0	0	0	0	0	0	0	0	0	0	Anaerobiospirillum succiniciproducens	0	0	0	0	0	0	0	0	0	0	0	0	0	0	0	0	0	0	0	0	0	0	0	0	0	0	0	0	0	0	0	0	0	0	0	0	0	0	0
0	0	0	0	0	0	0	0	0	0	Anaerobiospirillum unknown_species	0	0	0	0	0	0	0	0	0	0	0	0	0	0	0	0	0	0	0	0	0	0	0	0	0	0	0	0	0	0	0	0	0	0	0	0	0	0	0
0	0	0	0	0	0	0	0	0	0	Bifidobacterium mongoliense	0	0	0	0	0	0	0	0	0	0	0	0	0	0	0	0	0	0	0	0	0	0	0	0	0	0	0	0	0	0	0	0	0	0	0	0	0	0	0
0	0	0	0	0	0	0	0	0	0	Bifidobacterium pullorum	0	0	0	0	0	0	0	0	0	0	0	0	0	0	0	0	0	0	0	0	0	0	0	0	0	0	0	0	0	0	0	0	0	0	0	0	0	0	0
0	0	0	0	0	0	0	0	0	0	Brachyspira aalborgi	0	0	0	0	0	0	0	0	0	0	0	0	0	0	0	0	0	0	0	0	0	0	0	0	0	0	0	0	0	0	0	0	0	0	0	0	0	0	0
0	0	0	0	0	0	0	0	0	0	Brachyspira pilosicoli	0	0	0	0	0	0	0	0	0	0	0	0	0	0	0	0	0	0	0	0	0	0	0	0	0	0	0	0	0	0	0	0	0	0	0	0	0	0	0
0	0	0	0	0	0	0	0	0	0	Brachyspira unknown_species	0	0	0	0	0	0	0	0	0	0	0	0	0	0	0	0	0	0	0	0	0	0	0	0	0	0	0	0	0	0	0	0	0	0	0	0	0	0	0
0	0	0	0	0	0	0	0	0	0	Cetobacterium somerae	0	0	0	0	0	0	0	0	0	0	0	0	0	0	0	0	0	0	0	0	0	0	0	0	0	0	0	0	0	0	0	0	0	0	0	0	0	0	0
0	0	0	0	0	0	0	0	0	0	Cloacibacillus evryensis	0	0	0	0	0	0	0	0	0	0	0	0	0	0	0	0	0	0	0	0	0	0	0	0	0	0	0	0	0	0	0	0	0	0	0	0	0	0	0
0	0	0	0	0	0	0	0	0	0	Cloacibacillus porcorum	0	0	0	0	0	0	0	0	0	0	0	0	0	0	0	0	0	0	0	0	0	0	0	0	0	0	0	0	0	0	0	0	0	0	0	0	0	0	0
0	0	0	0	0	0	0	0	0	0	Clostridium massiliamazoniense	0	0	0	0	0	0	0	0	0	0	0	0	0	0	0	0	0	0	0	0	0	0	0	0	0	0	0	0	0	0	0	0	0	0	0	0	0	0	0
0	0	0	0	0	0	0	0	0	0	Enterococcus cecorum	0	0	0	0	0	0	0	0	0	0	0	0	0	0	0	0	0	0	0	0	0	0	0	0	0	0	0	0	0	0	0	0	0	0	0	0	0	0	0
0	0	0	0	0	0	0	0	0	0	Fusobacterium ulcerans	0	0	0	0	0	0	0	0	0	0	0	0	0	0	0	0	0	0	0	0	0	0	0	0	0	0	0	0	0	0	0	0	0	0	0	0	0	0	0
0	0	0	0	0	0	0	0	0	0	Fusobacterium varium	0	0	0	0	0	0	0	0	0	0	0	0	0	0	0	0	0	0	0	0	0	0	0	0	0	0	0	0	0	0	0	0	0	0	0	0	0	0	0
0	0	0	0	0	0	0	0	0	0	Gemella morbillorum	0	0	0	0	0	0	0	0	0	0	0	0	0	0	0	0	0	0	0	0	0	0	0	0	0	0	0	0	0	0	0	0	0	0	0	0	0	0	0
0	0	0	0	0	0	0	0	0	0	Helicobacter pullorum	0	0	0	0	0	0	0	0	0	0	0	0	0	0	0	0	0	0	0	0	0	0	0	0	0	0	0	0	0	0	0	0	0	0	0	0	0	0	0
0	0	0	0	0	0	0	0	0	0	Kurthia unknown_species	0	0	0	0	0	0	0	0	0	0	0	0	0	0	0	0	0	0	0	0	0	0	0	0	0	0	0	0	0	0	0	0	0	0	0	0	0	0	0
0	0	0	0	0	0	0	0	0	0	Lancefieldella rimae	0	0	0	0	0	0	0	0	0	0	0	0	0	0	0	0	0	0	0	0	0	0	0	0	0	0	0	0	0	0	0	0	0	0	0	0	0	0	0
0	0	0	0	0	0	0	0	0	0	Massilibacteroides unknown_species	0	0	0	0	0	0	0	0	0	0	0	0	0	0	0	0	0	0	0	0	0	0	0	0	0	0	0	0	0	0	0	0	0	0	0	0	0	0	0
0	0	0	0	0	0	0	0	0	0	Metaprevotella massiliensis	0	0	0	0	0	0	0	0	0	0	0	0	0	0	0	0	0	0	0	0	0	0	0	0	0	0	0	0	0	0	0	0	0	0	0	0	0	0	0
0	0	0	0	0	0	0	0	0	0	Methanosphaera stadtmanae	0	0	0	0	0	0	0	0	0	0	0	0	0	0	0	0	0	0	0	0	0	0	0	0	0	0	0	0	0	0	0	0	0	0	0	0	0	0	0
0	0	0	0	0	0	0	0	0	0	Methylobacterium symbioticum	0	0	0	0	0	0	0	0	0	0	0	0	0	0	0	0	0	0	0	0	0	0	0	0	0	0	0	0	0	0	0	0	0	0	0	0	0	0	0
0	0	0	0	0	0	0	0	0	0	Olsenella umbonata	0	0	0	0	0	0	0	0	0	0	0	0	0	0	0	0	0	0	0	0	0	0	0	0	0	0	0	0	0	0	0	0	0	0	0	0	0	0	0
0	0	0	0	0	0	0	0	0	0	Panacibacter unknown_species	0	0	0	0	0	0	0	0	0	0	0	0	0	0	0	0	0	0	0	0	0	0	0	0	0	0	0	0	0	0	0	0	0	0	0	0	0	0	0
0	0	0	0	0	0	0	0	0	0	Parafilimonas unknown_species	0	0	0	0	0	0	0	0	0	0	0	0	0	0	0	0	0	0	0	0	0	0	0	0	0	0	0	0	0	0	0	0	0	0	0	0	0	0	0
0	0	0	0	0	0	0	0	0	0	Psychrobacter immobilis	0	0	0	0	0	0	0	0	0	0	0	0	0	0	0	0	0	0	0	0	0	0	0	0	0	0	0	0	0	0	0	0	0	0	0	0	0	0	0
0	0	0	0	0	0	0	0	0	0	Psychrobacter luti	0	0	0	0	0	0	0	0	0	0	0	0	0	0	0	0	0	0	0	0	0	0	0	0	0	0	0	0	0	0	0	0	0	0	0	0	0	0	0
0	0	0	0	0	0	0	0	0	0	Ralstonia unknown_species	0	0	0	0	0	0	0	0	0	0	0	0	0	0	0	0	0	0	0	0	0	0	0	0	0	0	0	0	0	0	0	0	0	0	0	0	0	0	0
0	0	0	0	0	0	0	0	0	0	Ruminobacter unknown_species	0	0	0	0	0	0	0	0	0	0	0	0	0	0	0	0	0	0	0	0	0	0	0	0	0	0	0	0	0	0	0	0	0	0	0	0	0	0	0
0	0	0	0	0	0	0	0	0	0	Succinatimonas unknown_species	0	0	0	0	0	0	0	0	0	0	0	0	0	0	0	0	0	0	0	0	0	0	0	0	0	0	0	0	0	0	0	0	0	0	0	0	0	0	0
0	0	0	0	0	0	0	0	0	0	Treponema berlinense	0	0	0	0	0	0	0	0	0	0	0	0	0	0	0	0	0	0	0	0	0	0	0	0	0	0	0	0	0	0	0	0	0	0	0	0	0	0	0
0	0	0	0	0	0	0	0	0	0	Ruminococcus gnavus	0	0	0	0	0	0	0	0	0	0	0	0	0	0	0	0	0	0	0	0	0	0	0	0	0	0	0	0	0	0	0	0	0	0	0	0	0	0	0
0	0	0	0	0	0	0	0	0	0	Cupriavidus pauculus	0	0	0	0	0	0	0	0	0	0	0	0	0	0	0	0	0	0	0	0	0	0	0	0	0	0	0	0	0	0	0	0	0	0	0	0	0	0	0
0	0	0	0	0	0	0	0	0	0	Brevilactibacter unknown_species	0	0	0	0	0	0	0	0	0	0	0	0	0	0	0	0	0	0	0	0	0	0	0	0	0	0	0	0	0	0	0	0	0	0	0	0	0	0	0
0	0	0	0	0	0	0	0	0	0	Enorma timonensis	0	0	0	0	0	0	0	0	0	0	0	0	0	0	0	0	0	0	0	0	0	0	0	0	0	0	0	0	0	0	0	0	0	0	0	0	0	0	0
0	0	0	0	0	0	0	0	0	0	Zymomonas mobilis	0	0	0	0	0	0	0	0	0	0	0	0	0	0	0	0	0	0	0	0	0	0	0	0	0	0	0	0	0	0	0	0	0	0	0	0	0	0	0
0	0	0	0	0	0	0	0	0	0	Psychrobacter pacificensis	0	0	0	0	0	0	0	0	0	0	0	0	0	0	0	0	0	0	0	0	0	0	0	0	0	0	0	0	0	0	0	0	0	0	0	0	0	0	0
0	0	0	0	0	0	0	0	0	0	Helicobacter rodentium	0	0	0	0	0	0	0	0	0	0	0	0	0	0	0	0	0	0	0	0	0	0	0	0	0	0	0	0	0	0	0	0	0	0	0	0	0	0	0
0	0	0	0	0	0	0	0	0	0	Clavibacter michiganensis	0	0	0	0	0	0	0	0	0	0	0	0	0	0	0	0	0	0	0	0	0	0	0	0	0	0	0	0	0	0	0	0	0	0	0	0	0	0	0
0	0	0	0	0	0	0	0	0	0	Deferribacter unknown_species	0	0	0	0	0	0	0	0	0	0	0	0	0	0	0	0	0	0	0	0	0	0	0	0	0	0	0	0	0	0	0	0	0	0	0	0	0	0	0
0	0	0	0	0	0	0	0	0	0	Actinomyces radicidentis	0	0	0	0	0	0	0	0	0	0	0	0	0	0	0	0	0	0	0	0	0	0	0	0	0	0	0	0	0	0	0	0	0	0	0	0	0	0	0
0	0	0	0	0	0	0	0	0	0	Aromatoleum evansii	0	0	0	0	0	0	0	0	0	0	0	0	0	0	0	0	0	0	0	0	0	0	0	0	0	0	0	0	0	0	0	0	0	0	0	0	0	0	0
0	0	0	0	0	0	0	0	0	0	Amniculibacterium unknown_species	0	0	0	0	0	0	0	0	0	0	0	0	0	0	0	0	0	0	0	0	0	0	0	0	0	0	0	0	0	0	0	0	0	0	0	0	0	0	0
0	0	0	0	0	0	0	0	0	0	Pseudomonas caeni	0	0	0	0	0	0	0	0	0	0	0	0	0	0	0	0	0	0	0	0	0	0	0	0	0	0	0	0	0	0	0	0	0	0	0	0	0	0	0
0	0	0	0	0	0	0	0	0	0	Desulfonatronovibrio unknown_species	0	0	0	0	0	0	0	0	0	0	0	0	0	0	0	0	0	0	0	0	0	0	0	0	0	0	0	0	0	0	0	0	0	0	0	0	0	0	0
										Taxa below 1.5 %	1.07e-06	-1.07e-06	0.00320753	-2.61e-06	-9.7e-07	-6.8e-07	-1.2e-07	0.00213404	2.4e-07	-1.18e-06	-8.7e-07	0.00070161	-1.9e-07	-4e-07	0.00586981	0.00410694	0.00151586	5.7e-07	-3.1e-07	-1.02e-06	-3.1e-07	0.0124892	0.00157456	3.3e-07	6.9e-07	2.37e-06	0.00743144	-4.6e-07	0.00744777	-7.4e-07	0.00238019	-2.6e-07	0.00551423	0.00561951	0.00103422	0.00384457	0.00207804	0.00295869	0.0121575
[truncated: 4,023 more columns]
