# Supplementary material for: Gut microbe metabolism of small molecules supports human development across the early stages of life
Source: Front Microbiol. 2022 Sep 13;13:1006721. doi: 10.3389/fmicb.2022.1006721 (PMC9512645; doi:10.3389/fmicb.2022.1006721)
Supplement: Supplementary file 3 [file Data_Sheet_3.XLSX]

## Sheet: Table S2b
Table S2b. Taxonomic profiles of the 2555 shotgun metagenomic samples from adults.
		Species richness (biodiversity)	91	79	70	82	93	77	70	74	69	106	67	70	78	74	52	87	62	75	93	85	86	87	56	68	89	84	74	87	106	78	71	93	57	68	77	108	63	80	65	85	88	71	72	89	91	105	106
			F	F	F	F	F	F	F	F	F	F	F	F	F	F	F	F	F	F	F	F	F	F	F	F	F	F	F	F	F	F	F	F	F	F	F	F	F	F	F	F	F	F	F	F	F	F	F
AVERAGE F	PREVALENCE		ERR1620322	ERR1620323	ERR1620324	ERR1620325	ERR1620326	ERR1620327	ERR1620328	ERR1620329	ERR1620330	ERR1620331	ERR1620332	ERR1620354	ERR1620357	ERR1620358	ERR1620359	ERR1620360	ERR1620361	ERR1620364	ERR1620365	ERR1620366	ERR1620370	ERR1620371	ERR1620372	ERR1620373	ERR1620374	ERR1620375	ERR1620376	ERR1620377	ERR2013557	ERR2013558	ERR2013560	ERR2013561	ERR2013564	ERR2013566	ERR2013568	ERR2013569	ERR2013570	ERR2013577	ERR2013582	ERR2013584	ERR2013585	ERR2013593	ERR2013594	ERR2013599	ERR2013607	ERR2013610	ERR2013611
0.00775222	0.364775	Bifidobacterium longum	0.0108494	0	0	0	0.0253265	0.0022058	0.0202693	0	0.0277882	0	0.00209825	0	0	0	0	0.0201902	0.00455671	0.00256079	0	0	0	0.00187743	0	0.0205772	0	0	0.00328917	0	0.00250376	0.00424335	0.00755655	0.00291311	0.0321404	0	0	0	0.00403334	0	0	0	0.00228449	0	0	0	0.00259949	0.00608404	0
0.0165686	0.634051	Escherichia coli	0.00343717	0.00344857	0.00779389	0.00200478	0.00250828	0.00180078	0.0106243	0	0.0045842	0.00329624	0.146863	0.014413	0.00133556	0	0	0	0.129428	0.00335309	0	0.051954	0	0.00386977	0	0.00129127	0.0169767	0.00768531	0.0205283	0.0700358	0.00224313	0	0	0	0.0147485	0	0.00418982	0.00271672	0	0	0.00628081	0.00325358	0.00084774	0.005714	0	0	0.00627008	0.00494754	0
0.000226474	0.0187867	Bifidobacterium breve	0	0	0	0	0	0	0	0	0	0	0	0	0	0	0	0	0	0	0	0	0	0	0	0	0	0	0	0	0	0	0	0	0	0	0	0	0	0	0	0	0	0	0	0.00812422	0	0	0
0.00286429	0.0978474	Bifidobacterium bifidum	0	0	0	0	0.00633774	0	0	0	0	0	0	0	0	0	0	0	0	0	0	0	0	0	0	0	0	0	0	0	0.0123229	0	0	0.00495152	0	0	0	0	0	0	0.00271306	0	0	0	0	0.0519171	0	0	0
0.024019	0.847358	Bacteroides uniformis	0.0125028	0.0932603	0.0292763	0.00305589	0.0165621	0.0188046	0.0276393	0.0114196	0.00423496	0.026199	0.0528002	0.0478009	0.0144649	0.00789153	0.0920905	0.0576443	0.00174064	0.0456351	0.0259465	0.0278121	0.00140034	0.125235	0.00667625	0.146655	0.0108781	0.00430689	0.0552835	0.0027498	0.0177536	0.00748875	0.235552	0.0138608	0.00219596	0.00792254	0.00608244	0.0161043	0.00109341	0.0753573	0.00572724	0.0748458	0.0599955	0.0206172	0.0480974	0.0265659	0.0442034	0.023556	0.0158774
0.00466963	0.313112	Bacteroides fragilis	0.00265195	0.00111675	0	0	0.00088868	0.0113603	0.0743506	0	0	0.00274267	0	0.00615408	0	0	0.0763281	0	0.00758224	0.0228191	0	0.00648438	0	0	0	0.035617	0	0.00428819	0.0641643	0.00426751	0	0	0	0.00099047	0	0	0	0.105188	0	0.00659173	0	0.00241564	0	0	0	0	0.0182338	0.00092102	0.0092569
0	0	Ruminococcus gnavus	0	0	0	0	0	0	0	0	0	0	0	0	0	0	0	0	0	0	0	0	0	0	0	0	0	0	0	0	0	0	0	0	0	0	0	0	0	0	0	0	0	0	0	0	0	0	0
0.0442104	0.989041	Blautia wexlerae	0.0361673	0.0245366	0.0169202	0.0304863	0.0364074	0.0104962	0.0337366	0.0451472	0.0692685	0.0192512	0.0489781	0.0550037	0.0122606	0.0126975	0.0121106	0.0375899	0.0458771	0.0212395	0.0615916	0.0173804	0.0273837	0.0177895	0.00568889	0.0104405	0.0156408	0.0391874	0.0363755	0.0255237	0.016956	0.0641671	0.0128777	0.00722149	0.0332344	0.00347646	0.0244319	0.0200662	0.00561363	0.02555	0.00683556	0.0127178	0.0168013	0.0146335	0.0278266	0.0178655	0.0268988	0.0327882	0.0303026
0.00870904	0.539335	Phocaeicola dorei	0	0.00466931	0.00309416	0	0.00298276	0.00618971	0.0143082	0.00210297	0.00236353	0.00342729	0.00252242	0.00564666	0.00318926	0.00255973	0.0124233	0.013481	0	0.0104259	0.00293436	0.120726	0	0.00287957	0	0.00549249	0.00092136	0.00491417	0.0101238	0.00183634	0.00114169	0.00178014	0	0	0.0224006	0	0.0033003	0	0.00100857	0.0144934	0.00074211	0.00299654	0.0328538	0.00238652	0.00947125	0.00744749	0.130239	0.00118897	0.0011867
0.00776635	0.326419	Bifidobacterium pseudocatenulatum	0.0308407	0	0	0.0360514	0.0476392	0.00205476	0.0536404	0	0	0	0.0113397	0	0	0	0	0.0288954	0	0.00261779	0	0	0	0	0	0.0184173	0	0.0108325	0	0	0.0291389	0.0153225	0.00506369	0.0269767	0	0	0	0.0130884	0.0078779	0.00315895	0	0.0020942	0.00754497	0	0.0057663	0.0174004	0.00375607	0.0112907	0
0.00100441	0.0696673	Veillonella parvula	0	0	0	0	0.00277339	0	0	0	0	0	0	0	0	0	0	0	0.00212015	0	0	0.0241681	0.00332385	0	0	0	0	0	0	0	0	0	0	0	0	0	0	0	0.00184403	0	0	0.0157273	0	0	0	0	0	0	0
0.00611344	0.627397	Parabacteroides distasonis	0.00222865	0.00845207	0.00770303	0.00375855	0.00313281	0.00583812	0.00632267	0.00340033	0.00226467	0.00436613	0.00965722	0.0126567	0.0063027	0.00275924	0.0207707	0.00248103	0.00285062	0.0114183	0.00120941	0.00467607	0	0.00478188	0.00171814	0.00731852	0.00248293	0.00253344	0.00343555	0.0014846	0.00729617	0.00125145	0.00403726	0.00126343	0.0875952	0.0026594	0.00373541	0.00973961	0.00127904	0.0196374	0.00295982	0.00646021	0.00647827	0.00338492	0.00727981	0.00405716	0.00918371	0.0034177	0.00541198
0.128974	0.679061	Prevotella copri	0.0097917	0	0.00325642	0.347931	0	0.00512999	0.00392833	0.00152161	0.316046	0.121865	0.00160198	0.00214601	0.254112	0.551831	0	0	0	0	0	0	0.11499	0	0.719202	0.00323148	0.186694	0	0	0	0.226989	0.00142548	0.00165553	0.387134	0.00219451	0.732105	0.28257	0.00192686	0.732758	0	0.495038	0.00275947	0	0.0488581	0.00182023	0.00147491	0.00204669	0.00948916	0
0	0	Faecalibacterium unknown_species	0	0	0	0	0	0	0	0	0	0	0	0	0	0	0	0	0	0	0	0	0	0	0	0	0	0	0	0	0	0	0	0	0	0	0	0	0	0	0	0	0	0	0	0	0	0	0
0.0135401	0.694325	Anaerostipes hadrus	0.00240973	0.00910457	0	0	0.0202449	0.00336665	0.0327087	0.00503829	0.0277347	0.00546062	0.0107235	0	0.00349345	0.00150146	0.026661	0.0137111	0.0694073	0.00257074	0.0183074	0.00148394	0.00269395	0	0.00893215	0.0038726	0.00264489	0	0.00288921	0.0031629	0.00295705	0.00729687	0	0	0.0162021	0	0.00299179	0.0103462	0.00430255	0.00310217	0.00161457	0.00514689	0.0104603	0.00637644	0.00776461	0.0214881	0.0149092	0.00229936	0.0110887
0.0170007	0.648924	Collinsella aerofaciens	0.0138446	0.00943912	0.06458	0.0121818	0.00819424	0	0	0.00804693	0.0754576	0	0	0	0	0	0	0	0	0.00467121	0.00252184	0	0.0208865	0.00663278	0	0	0.00336528	0.0088445	0.00502165	0.00469511	0.00655293	0.0252541	0.00547196	0.00456644	0	0	0	0.0155166	0.00245589	0.0026959	0	0	0.00390242	0	0	0.00916489	0.0108238	0.00965049	0.00377875
0.0102054	0.636399	Phocaeicola vulgatus	0.00168236	0.034215	0.0138858	0	0.0148909	0.023718	0.0593645	0.0103451	0.00822723	0	0.015764	0.0276615	0.0127988	0.00343065	0.0486635	0.00469923	0.00462978	0.0545916	0.0125133	0.00457733	0.00083936	0.0129766	0.00075032	0.0329443	0.0034987	0.00232337	0.0694121	0.00199688	0.00515182	0.00657277	0	0.00194215	0.160418	0	0.0201657	0.00275796	0.00608276	0.0706718	0.00146025	0.0168233	0.00879663	0.00865052	0.0393204	0.0200702	0.00329914	0.00344775	0.00463235
0.0455071	0.927202	Eubacterium rectale	0.17848	0.00836229	0.00132619	0.176767	0.0217783	0.0249439	0.00232702	0.0732558	0.00558706	0.00645862	0.00797128	0.00880082	0.0546936	0.0121975	0.0484069	0.0882472	0.169504	0.132538	0.010028	0.0431306	0.012932	0.0157932	0.0170735	0	0.0159577	0.00594415	0.0026079	0.0760316	0.00427062	0.00797971	0.00845845	0.00191812	0	0.00464918	0.0043208	0.00342424	0.00165055	0.0655561	0.00898711	0.0189703	0.0902216	0.0784201	0.234519	0.0283075	0.0052133	0.00518869	0.0428745
0.00950495	0.272407	Bifidobacterium adolescentis	0.0102047	0	0	0	0.010381	0	0	0	0.0183089	0	0	0	0	0	0	0	0.0276591	0.00432259	0	0	0	0	0	0	0	0	0	0	0.0589676	0.0124155	0.0441817	0.0352889	0	0.0023985	0	0	0	0	0	0	0	0	0	0.0347828	0	0	0
0.00618114	0.232094	Akkermansia muciniphila	0	0	0	0	0	0	0	0	0	0	0	0	0	0	0.00181136	0	0	0	0	0	0	0	0	0	0	0.0151952	0	0	0	0	0	0.00548096	0	0	0	0	0	0.00411831	0	0	0	0	0	0	0	0	0
0.0587334	0.963992	Faecalibacterium prausnitzii	0.129095	0.0684043	0.0352104	0.036228	0.094306	0.0655727	0.0756347	0.133578	0.066957	0.106842	0.0426534	0.0183136	0.0602068	0.0616654	0.0483506	0.165913	0.0108515	0.111737	0.186463	0.0546792	0.117121	0.0831048	0.0272898	0.0154514	0.0924912	0.0267631	0.0176544	0.100492	0.0375272	0.0532185	0.0332725	0.0283217	0.00995003	0.0239095	0.0353294	0.0160535	0.0295149	0.0829759	0.0617075	0.0622078	0.103363	0.0328061	0.0357046	0.0832355	0.0475179	0.100555	0.0888798
0.00173871	0.154599	Klebsiella pneumoniae	0	0	0	0	0.0140793	0	0	0	0.0182282	0	0	0	0	0	0	0	0.00139345	0	0	0	0.00101912	0	0.00225931	0	0.00100407	0	0	0	0	0	0	0.0134411	0	0	0	0	0	0	0.00261282	0.0125334	0	0	0.00563368	0	0	0	0
0.00586024	0.646575	Bacteroides thetaiotaomicron	0.00109292	0.00736376	0	0.00151791	0.0061928	0.00478286	0.0150885	0.00143863	0	0.00705312	0.0121926	0.0135005	0.0134789	0.00229421	0.0217803	0.00137414	0.00126088	0.00588218	0.00112713	0.00598604	0.00164652	0.00135521	0.00075696	0.0185971	0.00467945	0.00781308	0.0368902	0.00119913	0.00376312	0.00289764	0.00410877	0.00292538	0.154056	0.00331966	0.0216946	0.0051341	0.00077482	0.0191036	0.0010338	0.0135941	0.00823257	0.00470252	0.020293	0.00230087	0.00309611	0.00151828	0.00151009
0.000681501	0.0254403	Enterococcus faecalis	0	0	0	0	0	0	0	0	0	0	0	0	0	0	0	0	0	0	0	0	0	0	0	0	0	0	0	0	0	0	0	0	0	0	0	0	0	0	0	0	0	0	0	0	0	0	0
0.00399227	0.368689	Bacteroides caccae	0	0.0217263	0	0	0.00247207	0.00138935	0	0	0.00220069	0	0.0568533	0	0.00151128	0.00739045	0	0.0051171	0	0	0.00103318	0	0.00113196	0.00344723	0.00130099	0.0199083	0.00946727	0.020718	0	0.00428677	0.0118127	0	0.0102228	0.00505127	0	0	0	0.00751463	0	0	0	0.00368165	0.0128543	0	0.0052255	0.0113123	0.00319278	0.0122408	0
0.000688356	0.0841487	Erysipelatoclostridium ramosum	0	0.00237805	0	0	0	0	0	0	0	0	0	0.00272175	0	0	0	0	0	0	0	0	0	0	0	0.00373215	0	0.00270339	0.00521866	0	0	0	0	0	0.00341724	0	0	0	0	0	0	0	0	0	0	0	0	0	0
0.00454659	0.367123	Streptococcus salivarius	0.00202932	0.00286147	0.00184062	0	0.0129937	0	0	0.00337767	0.0144349	0	0	0.00559834	0	0	0	0.0029574	0	0	0.00345004	0.00449885	0.00793097	0	0	0.00209652	0	0.0301606	0.00374724	0.0032116	0.00264871	0.00696141	0.00205865	0	0	0.00280178	0	0.007604	0.0207518	0	0	0.00630459	0.00500507	0	0.00761345	0	0.00499756	0.00415879	0.0180175
0.00943512	0.831311	Roseburia intestinalis	0.0353744	0.0150245	0.0032608	0.00572332	0.00378347	0.00423039	0.0182798	0.0463453	0.00358973	0.00527295	0.00203819	0.0393218	0.0120231	0.00166616	0.00154029	0.0257684	0.0361481	0.0380033	0.0373014	0.0632918	0.0113423	0.00526844	0.0125442	0	0.0249884	0.00848348	0.0120812	0.0211568	0.00222943	0.00503789	0.00214534	0.00111894	0.00449834	0.00107058	0.00118151	0	0.0116624	0.0390461	0.0010627	0	0.00646764	0.00163518	0.0343093	0.00886136	0.0218929	0.0026829	0.0117648
0.0142028	0.494716	Bacteroides stercoris	0.0084705	0.167478	0.0125761	0	0.021725	0.017223	0.0098308	0.00358993	0	0.00680799	0.0471577	0	0.0149718	0.00524357	0.349362	0.0108667	0.0362867	0.104451	0.0127292	0.0644954	0.00350498	0.0477216	0.00197884	0.0619862	0.0114292	0	0.0741211	0.0129153	0.00957773	0.0073989	0.00194364	0.00309459	0.0237573	0	0.0487892	0.0541627	0.00947954	0.00302394	0.00983062	0.0933677	0.118624	0.00891987	0.104263	0.00196853	0	0.00909284	0.00685652
0	0	Blautia unknown_species	0	0	0	0	0	0	0	0	0	0	0	0	0	0	0	0	0	0	0	0	0	0	0	0	0	0	0	0	0	0	0	0	0	0	0	0	0	0	0	0	0	0	0	0	0	0	0
0.0112294	0.88454	Bacteroides unknown_species	0.00232556	0.00536443	0.0132254	0.0116977	0.0125256	0.0380139	0.019033	0.0214468	0.0057208	0.0126477	0.0107751	0.0229593	0.0120674	0.0182576	0.0146394	0.00621339	0	0.00507864	0.00199331	0.0253483	0.00311982	0.0115203	0.0194714	0.0217032	0.0120908	0.00381319	0.0122028	0.00154227	0.00796199	0.00788163	0.0204461	0.00959771	0.011258	0.0200138	0.0200955	0.00898633	0.00915572	0.0265216	0.0160491	0.0134112	0.00471092	0.0178018	0.0073493	0.00479206	0.00995523	0.00441034	0.00354582
0.00228387	0.596086	Flavonifractor plautii	0.00132024	0.0123595	0.0012159	0.00323185	0.00199862	0	0.011612	0	0	0.00842775	0	0.00480771	0.00100523	0	0.00174355	0.00208026	0	0.00263847	0.00118702	0.00427775	0.00204364	0.00139153	0	0.00409189	0.00158402	0.00940364	0.0175341	0.0132598	0.00269188	0.00149031	0.00206051	0.0021494	0.114552	0.00236496	0.00249654	0.00824108	0.00122397	0.00166116	0	0.0015184	0.00209401	0.00129568	0	0.00264339	0.00244545	0.00414271	0.00138106
0.00423385	0.289237	Alistipes onderdonkii	0	0.00137571	0.00287596	0	0	0.00712818	0	0.00258017	0	0	0	0	0	0.00282147	0	0.0104741	0	0	0	0	0	0.00534724	0	0	0.0019183	0	0	0.00215062	0.00229215	0	0	0	0	0.00116741	0	0.00980199	0.00166756	0.0323762	0.00115882	0	0.00875892	0	0.00797353	0.0141304	0	0	0
0	0	Prevotella unknown_species	0	0	0	0	0	0	0	0	0	0	0	0	0	0	0	0	0	0	0	0	0	0	0	0	0	0	0	0	0	0	0	0	0	0	0	0	0	0	0	0	0	0	0	0	0	0	0
0.00427313	0.466928	Bacteroides xylanisolvens	0.00111344	0.00979756	0.0009026	0.00214312	0.0107399	0.00072919	0.0443072	0.0017696	0	0.0118435	0.0048365	0.0578632	0.00181596	0.0192284	0.00780561	0.00347068	0.00106813	0.00911841	0.00284683	0.0174332	0.00082749	0.00073348	0.00068281	0.0196272	0.00340097	0.00140955	0.00362213	0.0015576	0.00092228	0.00284479	0.0118601	0.00169375	0.00684998	0	0.00147743	0.00286834	0.00128601	0.0262753	0	0.00289841	0.00339839	0.00165729	0.00341523	0.00090566	0.0074708	0.00231579	0.002753
0.00602275	0.286497	Ruminococcus unknown_species	0	0.00961786	0	0	0	0	0.00492562	0.00807314	0.00672632	0	0.00671991	0.0391392	0	0	0	0	0.0377529	0	0	0.0445391	0.00578519	0	0	0.0181933	0	0.139592	0.0256623	0.00185051	0	0	0	0	0.0262156	0	0.00332577	0	0.00119571	0	0	0	0	0	0.00165988	0	0	0	0
0.000241227	0.0324853	Veillonella atypica	0	0	0	0	0.0028442	0	0	0	0	0	0	0	0	0	0	0	0	0	0	0.00217414	0	0	0	0	0	0	0	0	0	0	0	0	0	0	0	0	0.00330943	0	0	0	0	0	0	0	0	0	0
9.73257e-05	0.0328767	Klebsiella michiganensis	0	0	0	0	0	0	0	0	0	0	0	0	0	0	0	0	0	0	0	0	0	0	0	0	0	0	0	0	0	0	0	0	0	0	0	0	0	0	0	0	0	0	0	0	0	0	0
0.000233293	0.0109589	Haemophilus haemolyticus	0	0	0	0	0	0	0	0	0	0	0	0	0	0	0	0	0	0	0	0	0	0	0	0	0	0	0	0	0	0	0	0	0	0	0	0	0	0	0	0	0	0	0	0	0	0	0
0.0136731	0.498239	Ruminococcus bromii	0.10045	0.0329587	0.0362333	0	0	0.044328	0	0.0108067	0	0	0	0	0.0338954	0	0	0.0872233	0.0961974	0.0700428	0.050801	0	0	0.031762	0	0	0.0120519	0.0816081	0	0.0187359	0.00277346	0.00465705	0	0	0	0.00195582	0	0.0308532	0	0	0	0	0.00817567	0.0225092	0.0314571	0.025559	0.0560117	0.0673936	0.0152839
3.83608e-06	0.00234834	Clostridium neonatale	0	0	0	0	0	0	0	0	0	0	0	0	0	0	0	0	0	0	0	0	0	0	0	0	0	0	0	0	0	0	0	0	0	0	0	0	0	0	0	0	0	0	0	0	0	0	0
0.000237793	0.0270059	Bifidobacterium dentium	0	0	0	0	0	0	0	0	0	0	0	0	0	0	0	0	0	0	0	0	0	0	0	0	0	0	0	0	0	0	0	0	0	0	0	0	0	0	0	0	0	0	0	0	0	0	0
0.013769	0.805088	Ruminococcus faecis	0.00295995	0	0.0156647	0.010833	0.0173287	0.00660759	0.00387229	0.0151845	0.00148755	0.00850753	0.00212234	0	0	0.0182389	0.00324049	0.0113467	0.0271056	0.00581473	0.0109806	0.0101283	0.0185988	0.00461183	0.0172992	0	0.00321163	0.00409621	0.0027774	0.00832137	0	0.0172665	0	0.00204278	0	0.00143329	0	0.0144214	0.00413606	0	0	0.00536006	0	0.00218917	0	0	0.0194971	0.0247286	0.00381836
0.0064354	0.963209	Clostridium unknown_species	0.00810026	0.0100183	0.00542068	0.00243375	0.00439966	0.00414035	0.00428017	0.00452154	0.00316199	0.0112543	0.00721457	0.0137894	0.00115555	0.00231655	0.00260044	0.00290322	0.0232488	0.00446333	0.0131625	0.00613191	0.00668634	0.00426884	0.00184158	0.0029596	0.0052386	0.0157211	0.00601949	0.0121607	0.00621863	0.00755868	0.00190402	0.00292698	0.00892664	0.00200033	0.00585014	0.010688	0.00103181	0.00565533	0.00416981	0.00358685	0.00493127	0.00235255	0.00363598	0.00557097	0.00455912	0.00710481	0.00708308
0.00163446	0.0767123	Akkermansia unknown_species	0	0	0	0	0	0	0	0	0	0	0	0	0	0	0	0	0	0	0	0	0	0	0	0	0	0.00331609	0	0	0	0	0	0	0	0	0	0	0	0	0	0	0	0	0	0	0	0.00246044	0
0.00910637	0.797652	Blautia massiliensis	0.00281572	0	0.00179794	0.00393103	0.00944931	0.00118016	0	0.00458244	0.002103	0	0.00132673	0.0232413	0	0.00229671	0.00232036	0.00571745	0.00393766	0.00139944	0.00579226	0	0.00432683	0.00356131	0.00221019	0.00349075	0.00140536	0.0122212	0.00600526	0.00350127	0.00211461	0.00649305	0	0	0.00490712	0	0.00125851	0.00768878	0	0	0	0.00156365	0	0.00239488	0.0016331	0.00513024	0.00508508	0.00265988	0.002924
0.00101737	0.0469667	Bifidobacterium catenulatum	0	0	0	0	0	0	0	0	0	0	0	0	0	0	0	0	0	0	0	0	0	0	0	0	0	0	0	0	0	0	0	0	0	0	0	0	0	0	0	0	0	0	0	0	0	0	0
0.00212607	0.424658	Bacteroides ovatus	0	0.00149935	0	0	0.00291313	0.00087784	0.00244876	0	0	0.00345086	0.00570968	0.0039224	0.00064616	0.00256254	0.0113694	0.00069282	0	0.00081113	0	0.00145928	0	0	0	0.00136008	0.00074668	0	0.00539369	0	0.00132178	0	0.00503854	0	0.00849748	0.00084822	0.00066865	0	0	0.00269172	0	0.00677404	0.00603937	0.00198497	0.0018021	0.00636005	0.00714462	0.00077085	0.00125763
0.000473963	0.139726	Clostridium innocuum	0	0	0	0	0	0	0.00383803	0	0	0	0	0	0	0	0	0	0	0	0	0	0	0	0	0	0	0	0	0	0	0	0	0	0	0	0	0	0	0	0	0	0	0	0	0	0	0	0
0.000247804	0.0450098	Enterobacter hormaechei	0	0	0	0	0	0	0	0	0	0	0	0	0	0	0	0	0	0	0	0	0	0	0	0	0	0	0	0	0	0	0	0	0	0	0	0	0	0	0.00156241	0	0	0	0	0.0055904	0	0	0
0.000826987	0.114286	Haemophilus parainfluenzae	0	0	0	0	0.00218468	0	0	0.00448586	0.0127868	0	0	0.00302577	0	0	0	0	0.00850235	0	0.0112059	0.00488854	0	0	0	0.00237716	0	0	0	0.00524551	0	0	0.00213971	0	0	0	0	0	0.00246501	0	0	0.00204775	0	0	0.00320805	0	0	0	0.00237049
1.96056e-05	0.00156556	Staphylococcus epidermidis	0	0	0	0	0	0	0	0	0	0	0	0	0	0	0	0	0	0	0	0	0	0	0	0	0	0	0	0	0	0	0	0	0	0	0	0	0	0	0	0	0	0	0	0	0	0	0
0.00470709	0.127984	Dialister invisus	0	0	0	0	0	0	0	0	0	0	0	0	0	0	0	0	0	0	0	0.0101704	0	0	0	0	0	0	0	0	0	0	0	0	0.0199705	0	0	0	0	0	0	0	0	0	0	0	0	0	0
0.0127597	0.810959	Roseburia inulinivorans	0.00790757	0.0098173	0.00927549	0.00427814	0.0601006	0.0325833	0.0167196	0.0261949	0.00703095	0.00315631	0.00377628	0.00142681	0.00451928	0	0.041706	0.0257905	0.00209578	0.032711	0.00549555	0	0.27231	0.058567	0.0257928	0	0.00711131	0.0255094	0.00746121	0.0306945	0.0014162	0.00862465	0.00455295	0.00316625	0.00189678	0.00259662	0.00489556	0.00165168	0.00927268	0.0320446	0.0352261	0.00216827	0.0178586	0.00672569	0.0219306	0.00243372	0	0.0259245	0.00502003
0.00359798	0.407436	Parabacteroides merdae	0.00222541	0.00469767	0.0025619	0	0.00895415	0.00511214	0	0.00148004	0.00136987	0.00300971	0.0036297	0	0	0.00122177	0	0.0105195	0	0	0	0.0051233	0	0.00414985	0	0.00495191	0.00151302	0.00260051	0.00782354	0.0111754	0.00217419	0.00134575	0	0.00733662	0	0.00259982	0.00153025	0.0134502	0.00144419	0	0.00292479	0.00319928	0.00863841	0.00298479	0	0	0.00678423	0.0029402	0.0143908
0.000862098	0.26771	Bacteroides faecis	0	0	0	0.00169966	0	0	0	0	0.00253212	0.00093152	0	0	0.00315849	0.00168815	0	0	0	0	0	0	0	0	0.00311915	0	0	0	0	0	0	0	0	0	0	0.00254807	0	0	0	0	0	0	0	0.00197154	0	0	0	0	0.00090063
0.00122009	0.327202	Bifidobacterium unknown_species	0	0	0	0	0	0	0	0	0	0	0	0	0	0	0	0	0	0	0	0	0	0	0	0	0	0	0	0	0	0	0.001923	0	0	0	0	0	0	0	0	0	0	0	0	0.00224272	0	0	0
0.0110793	0.409393	Alistipes putredinis	0.00223723	0	0.00478311	0	0.0253245	0.047052	0	0.00195053	0	0	0.00602372	0.0038795	0.00503282	0.0135234	0	0.0351528	0	0	0.00466949	0.0123994	0.0530591	0.0294754	0	0	0.060318	0.0101728	0	0.00596131	0.0570058	0.00954763	0	0.0148813	0	0	0.0141064	0.020995	0	0	0.00417574	0.0354972	0.0567081	0.00353386	0.0128332	0.0902944	0	0.0427142	0.0252873
0.000298467	0.0450098	Veillonella unknown_species	0	0	0	0	0.00442199	0	0	0	0	0	0	0	0	0	0	0	0	0	0	0.0114005	0	0	0	0	0	0	0	0	0	0	0	0	0	0	0	0	0.00187103	0	0	0	0	0	0	0	0	0	0
0.0016006	0.148728	Coprococcus phoceensis	0	0.00670161	0	0	0	0	0.0396152	0.016454	0	0	0	0	0	0	0.00334293	0	0	0.00393366	0	0.0332471	0.00369909	0	0	0.00185691	0	0.0281172	0.00955498	0	0	0	0	0	0.00978881	0	0.00815905	0	0.00126363	0	0	0	0	0	0	0	0	0	0
0.001128	0.247358	Streptococcus unknown_species	0	0	0	0	0	0	0	0	0	0	0	0	0	0	0	0	0	0	0	0	0	0	0	0	0	0.00401117	0	0	0	0.00207576	0	0	0	0	0	0.00280585	0	0	0	0	0	0	0	0	0	0	0
0.00243508	0.259491	Bacteroides cellulosilyticus	0	0	0	0	0.00109755	0.0009797	0	0	0	0.00324385	0.00132164	0	0.00129003	0	0.00370976	0.00077717	0	0	0.00109282	0.00110548	0	0	0	0	0.00097221	0	0.00577651	0	0.0006884	0	0.0063233	0	0	0	0	0	0	0.0177573	0	0	0.00243515	0.00275681	0.00111237	0.00209561	0.0166977	0.00160587	0.0157969
0.00170064	0.0966732	Streptococcus thermophilus	0	0	0.00306956	0	0	0	0	0	0.0201258	0	0	0	0	0	0	0	0	0	0	0	0	0	0	0	0	0	0	0	0	0	0	0	0	0	0	0	0	0	0	0	0.00357724	0	0	0	0	0	0
0.000101248	0.0223092	Klebsiella aerogenes	0	0	0	0	0	0	0	0	0	0	0	0	0	0	0	0	0	0	0	0	0	0	0	0	0	0	0	0	0	0	0	0	0	0	0	0	0	0	0	0	0	0	0	0	0	0	0
0.000161907	0.00547945	Mycoplasma hyopneumoniae	0	0	0	0	0	0	0	0	0	0	0	0	0	0	0	0	0	0	0	0	0	0	0	0	0	0	0	0	0	0	0	0	0	0	0	0	0	0	0	0	0	0	0	0	0	0	0
0.00136351	0.126027	Sutterella wadsworthensis	0	0	0	0	0	0	0	0.0148169	0	0	0	0	0	0.00663309	0	0	0	0	0	0	0	0	0	0	0	0	0	0	0	0	0	0	0	0	0	0	0	0	0	0.0206919	0	0	0.0108844	0	0	0	0.0034968
0.000356748	0.0868885	Klebsiella variicola	0	0	0	0	0	0	0	0	0.00069479	0	0	0	0	0	0	0	0	0	0	0	0	0	0	0	0	0	0	0	0	0	0	0	0	0	0	0	0	0	0	0.00235178	0	0.00096672	0.00087157	0	0	0	0
2.02856e-06	0.000782779	Veillonella seminalis	0	0	0	0	0	0	0	0	0	0	0	0	0	0	0	0	0	0	0	0	0	0	0	0	0	0	0	0	0	0	0	0	0	0	0	0	0	0	0	0	0	0	0	0	0	0	0
0.00166186	0.188258	Alistipes finegoldii	0	0.00280652	0	0	0	0	0	0	0	0	0	0	0.0038099	0	0	0	0	0	0	0	0	0	0	0	0.00403572	0	0	0	0.0131191	0	0	0	0	0	0	0	0	0.00913788	0	0	0.00293556	0	0	0	0	0.00669138	0
0.0129483	0.734638	Gemmiger formicilis	0.019172	0.00282017	0.00209623	0.00633562	0.0193138	0.0158235	0	0	0.0391137	0.00313986	0.0844574	0.0484563	0.00602622	0.021422	0.00390769	0.0250269	0	0.0025216	0.0128926	0	0.00372344	0.0348781	0	0.00298459	0.0588503	0	0.00700161	0	0.00739634	0	0.0787289	0.0269582	0	0.00172839	0.00851033	0.0123472	0.0110783	0	0.0089743	0.00280474	0.0239407	0.00301558	0.00776267	0.005839	0.00988124	0.0587815	0.00422081
0.0102722	0.651272	Lachnospira eligens	0.0145739	0	0.020813	0.00322684	0.0042918	0	0.00206362	0	0	0.0108522	0.00286126	0.00832493	0.0138855	0.00262226	0.0116109	0.00878023	0.00304595	0.0030665	0.00668008	0	0.00483559	0.0170174	0.00182252	0.0836966	0.0621029	0	0.0720113	0.0152796	0	0.109479	0.00652263	0.0282744	0	0.00159131	0.00351241	0.0136189	0.0216974	0.0800457	0.0264225	0.0752264	0.0393844	0.0111804	0.0152992	0.089721	0.0091747	0	0.0710088
0.0159605	0.967515	Eubacterium unknown_species	0.033788	0.0254451	0.00435805	0.0105506	0.0208917	0.0121155	0.00479337	0.00993136	0.0221605	0.0224067	0.0267863	0.0166861	0.00335248	0.00563254	0.00632281	0.00800913	0.00668256	0.0121899	0.0297317	0.00626586	0.0283201	0.0161136	0.00542036	0.00278724	0.0144274	0.0282523	0.00570831	0.036583	0.00979014	0.0343388	0.0110779	0.00679755	0.00497545	0.00507291	0.0091874	0.0208503	0.00547083	0.0101568	0.00748883	0.00864361	0.014639	0.00415225	0.0173386	0.018949	0.0213969	0.019997	0.0324001
0.0102372	0.475538	Ruminococcus bicirculans	0.00415926	0.060874	0.0280799	0	0.00660571	0.0117671	0	0	0	0	0	0	0.00261984	0.00834014	0	0.0274111	0	0.00501138	0.00340299	0	0	0.00540672	0	0	0.0152813	0	0	0	0	0.0098819	0.00829811	0.0126173	0	0.00589559	0	0	0	0	0	0	0.00556685	0	0.00154638	0.00150361	0.153151	0.0159246	0.00874127
7.0015e-06	0.0035225	Lactobacillus rhamnosus	0	0	0	0	0	0	0	0	0	0	0	0	0	0	0	0	0	0	0	0	0	0	0	0	0	0	0	0	0	0	0	0	0	0	0	0	0	0	0	0	0	0	0	0	0	0	0
0.000579528	0.0410959	Enterococcus faecium	0	0	0	0	0.00228346	0	0	0	0	0	0	0	0	0	0	0	0	0	0	0	0	0	0	0	0	0	0	0	0	0	0	0	0	0	0	0	0	0	0	0	0	0	0	0	0	0	0
0.00588561	0.71546	Phocaeicola unknown_species	0.00106651	0.00169666	0.0359124	0.00383189	0.0162939	0.109424	0.00941327	0.0591222	0.00173852	0.00137507	0.0202057	0.00194187	0.0137554	0.00951484	0.00142412	0.0156722	0	0.00281097	0	0.00265993	0.00203234	0.0225756	0.00723792	0.0502251	0.0237507	0	0.00631839	0	0.00500594	0.0150917	0.0567113	0.00517276	0.00588007	0.00710879	0.0280053	0.00194611	0.00492725	0.00266519	0.0142024	0.0256269	0.00163964	0.0430121	0.00168521	0.00269887	0.00998709	0.00753704	0.0020876
0.000243337	0.0727984	Hungatella effluvii	0	0.00076286	0	0	0	0	0.00111932	0	0	0	0	0	0	0	0	0.00056942	0	0	0	0.00070872	0	0	0	0	0	0	0	0	0	0	0	0	0.00891045	0	0	0	0	0.0011092	0	0	0	0	0	0	0	0	0
0.011579	0.958513	Roseburia unknown_species	0.0170683	0.0213344	0.0045614	0.00271164	0.0187312	0.0111779	0.0190756	0.010644	0.0172538	0.0171479	0.0136432	0.00986584	0.00575946	0.00559372	0.00465127	0.00705756	0.00441831	0.00975465	0.044768	0.00551819	0.0160767	0.0161695	0.0026915	0.00472325	0.0163746	0.0296917	0.00425626	0.0183183	0.00942524	0.0189556	0.0130893	0.00236526	0.00541013	0.00360025	0.00942247	0.00314069	0.00399986	0.00761663	0.0053096	0.00433997	0.00848958	0.00535756	0.0117851	0.00451757	0.0258911	0.0206126	0.0259992
0.00145063	0.288454	Ruthenibacterium lactatiformans	0	0.00219645	0	0.00146983	0.00105932	0	0	0	0.00127309	0.010501	0	0	0	0	0	0.00100192	0	0	0	0.0145108	0	0	0	0	0	0.00429104	0	0.00292499	0.00259789	0	0.00373504	0.00129872	0.0103972	0	0.0015999	0.0191012	0	0.00376396	0	0	0	0	0	0	0.00133395	0.00526977	0
0.00635528	0.3182	Phocaeicola massiliensis	0	0.0500434	0	0	0	0.00479443	0	0.00678718	0.00788241	0	0.00449155	0	0.0474341	0.00136069	0.00218206	0	0	0	0.0170468	0	0	0.0327537	0	0.00177266	0.00158592	0.0108952	0.00145217	0	0.00157917	0.0044963	0.00241756	0	0.0021535	0	0	0.00552523	0.00903767	0.00363817	0.0131251	0.00234142	0.0297927	0.00486462	0.0625178	0	0.00105204	0	0
1.93496e-05	0.00665362	Klebsiella oxytoca	0	0	0	0	0	0	0	0	0	0	0	0	0	0	0	0	0	0	0	0	0	0	0	0	0	0	0	0	0	0	0	0	0	0	0	0	0	0	0	0	0	0	0	0	0	0	0
0.00127971	0.207828	Eggerthella lenta	0	0.00169766	0	0	0	0	0	0	0	0.00366904	0	0	0	0	0	0.00126719	0	0	0	0.00170862	0	0	0	0.00355245	0	0	0	0	0	0	0	0	0.00994947	0	0	0	0	0	0	0	0	0	0	0.0151741	0	0	0
0.000364118	0.0579256	Lactococcus lactis	0	0	0	0	0	0	0	0	0	0	0	0	0	0	0	0	0	0	0	0	0	0	0	0	0	0	0	0	0	0	0	0	0	0	0	0	0	0	0	0	0	0	0.00391582	0	0	0	0
0.000512886	0.097456	Streptococcus parasanguinis	0	0	0	0	0.00592668	0	0	0	0	0	0	0	0	0	0	0	0	0	0	0	0	0	0	0	0	0	0	0	0	0	0	0	0	0	0	0	0	0	0	0	0	0	0	0	0	0	0
6.53788e-05	0.00508806	Luteococcus japonicus	0	0	0	0	0	0	0	0	0	0	0	0	0	0	0	0	0	0	0	0	0	0	0	0	0	0	0	0	0	0	0	0	0	0	0	0	0	0	0	0	0	0	0	0	0	0	0
0.000703643	0.156556	Enterocloster bolteae	0	0.00288013	0	0	0	0	0.00596357	0	0	0.00214437	0.00142176	0.00948438	0	0	0.00210848	0	0.00287092	0.00086106	0.00074248	0.00795681	0	0	0	0.00137819	0	0.00193003	0.00435479	0	0	0	0	0	0.0350574	0	0.00099374	0	0	0.00095248	0	0	0.00075831	0	0	0	0	0.00095468	0
0.00773343	0.669276	Anaerobutyricum hallii	0.00402076	0	0.00259571	0.0037633	0.00710431	0	0	0.00168401	0.00346988	0.00266132	0.00403979	0	0	0	0	0.00568726	0	0.00414099	0.00898441	0.00170409	0.00324505	0.00186964	0.00174049	0	0	0.00444842	0.00615528	0	0.00156727	0.00880088	0	0.00150171	0	0	0.0019821	0.00441733	0	0.00177314	0	0.00227326	0	0	0.00237423	0.00423236	0.00355948	0.00355449	0.00175436
0.000498971	0.0978474	Haemophilus unknown_species	0	0	0	0	0	0	0	0	0.00324082	0	0	0	0	0	0	0	0.00365655	0	0.0045108	0.00308957	0	0	0	0	0	0	0	0	0	0	0	0	0	0	0	0	0	0	0	0	0	0	0	0	0	0	0
0.000118024	0.016047	Veillonella infantium	0	0	0	0	0.00478642	0	0	0	0	0	0	0	0	0	0	0	0	0	0	0.00400878	0	0	0	0	0	0	0	0	0	0	0	0	0	0	0	0	0	0	0	0	0	0	0	0	0	0	0
0.000199585	0.0254403	Streptococcus vestibularis	0	0	0	0	0	0	0	0	0	0	0	0	0	0	0	0	0	0	0	0	0	0	0	0	0	0	0.00295241	0	0	0	0	0	0	0	0	0	0	0	0	0	0	0	0	0	0	0	0
0.000169242	0.0199609	Aeromonas media	0	0	0	0	0	0	0	0	0	0	0	0	0	0	0	0	0	0	0	0	0	0	0	0	0	0	0	0	0	0	0	0	0	0	0	0	0	0	0	0	0	0	0	0	0	0	0
0.000231866	0.0469667	Enterobacter roggenkampii	0	0	0	0	0	0	0	0	0	0	0	0	0	0	0	0	0	0	0	0	0	0	0	0	0	0	0	0	0	0	0	0	0.00128111	0	0	0	0	0	0	0.00211964	0	0	0.00088551	0	0	0	0
0.00920532	0.789432	Lachnospira unknown_species	0.0113832	0.0105258	0.0092277	0.00189887	0.0235809	0.00372739	0.0203795	0.0164993	0.00455459	0.00480324	0	0.115203	0.00768222	0.00246633	0.0118886	0.00443528	0.0308187	0.0221803	0.0570445	0.0113561	0.00338391	0.0179967	0.0152178	0.0211682	0.0173109	0.00349967	0.0216765	0.0153932	0.00282865	0.0538416	0.00620691	0.00873328	0.00596982	0.00158472	0.0235311	0.00403209	0.00731684	0.044803	0.0223089	0.039509	0.0358242	0.0188796	0.0233299	0.0243821	0.0178452	0.00626253	0.034126
0.00895937	0.237965	Phocaeicola plebeius	0	0	0.0852462	0	0.0973199	0.286049	0	0.126682	0	0	0.0540454	0	0.0335384	0.0104576	0	0.0274851	0	0	0	0	0.00418821	0.116406	0.00269563	0.130089	0.0640859	0	0.00116257	0	0.00616949	0.0420436	0.127646	0.0087218	0	0.00213256	0.134152	0.00129752	0	0	0.0626776	0.233643	0	0.107488	0	0	0	0.0187764	0
0.000240398	0.0434442	Clostridium perfringens	0	0	0	0	0	0	0	0	0	0	0	0	0	0	0	0	0	0	0	0	0	0	0	0	0	0	0	0	0	0	0	0	0	0	0	0	0	0	0	0	0	0	0	0	0	0	0
0.000294164	0.0508806	Sellimonas intestinalis	0	0.00152093	0	0	0.00211255	0	0	0	0	0	0	0	0	0	0	0	0	0.00172788	0	0	0	0	0	0	0	0	0	0	0	0	0	0	0	0	0	0	0	0	0	0	0	0	0	0	0.0030695	0	0
7.70987e-05	0.0035225	Micrococcus lylae	0	0	0	0	0	0	0	0	0	0	0	0	0	0	0	0	0	0	0	0	0	0	0	0	0	0	0	0	0	0	0	0	0	0	0	0	0	0	0	0	0	0	0	0	0	0	0
5.15677e-05	0.00821918	Enterococcus avium	0	0	0	0	0	0	0	0	0	0	0	0	0	0	0	0	0	0	0	0	0	0	0	0	0	0	0	0	0	0	0	0	0	0	0	0	0	0	0	0	0	0	0	0	0	0	0
0.00139052	0.199217	Parasutterella excrementihominis	0	0	0	0.0029794	0	0.00197676	0	0	0	0	0	0	0	0	0.012457	0.0043942	0	0	0	0	0	0.013307	0.00270536	0.029385	0	0	0	0	0	0	0	0.00153566	0	0	0	0	0	0.0027693	0.00145848	0	0	0	0.00210419	0	0	0	0
0.00248001	0.458317	Collinsella unknown_species	0.00236556	0	0	0	0	0	0	0	0	0	0	0	0	0	0	0	0.00325848	0	0.00212685	0	0.0019973	0	0	0	0	0	0	0	0	0	0.00203056	0.00211816	0	0	0	0.00281258	0	0	0	0	0	0	0	0	0	0.00234402	0
0.00549454	0.182779	Phocaeicola coprocola	0	0	0.00208713	0	0.00315165	0.00368649	0.153241	0.0618998	0	0	0.00112009	0	0	0	0	0.00118558	0	0	0	0	0.00852351	0.0455004	0	0.00108059	0.0143367	0.0156831	0.097295	0.0204552	0.0159624	0	0.00135046	0.015194	0	0.00182919	0.043031	0	0	0	0.0788415	0.00629595	0	0.00315413	0	0	0	0	0.0742927
4.74818e-05	0.00939335	Clostridium paraputrificum	0	0	0	0	0	0	0	0	0	0	0	0	0	0	0	0	0	0	0	0	0	0	0	0	0	0	0	0	0	0	0	0	0	0	0	0	0	0	0	0	0	0	0	0	0	0	0
0.00822413	0.913503	Coprococcus unknown_species	0.016777	0.0293587	0.00173586	0.00433748	0.00540625	0.00195328	0.0125642	0.00492986	0.00441992	0.0314632	0.00483087	0.00648653	0.00313113	0.0026609	0.00270251	0.0035417	0.00264928	0.00491318	0.0127823	0.00303058	0.00750235	0.00641826	0.00182905	0.00179746	0.010984	0.00557375	0.00347087	0.00448142	0.0200386	0.00768551	0.00642959	0.00131509	0.00381021	0.00427804	0.00444362	0.006723	0.00179732	0.00372671	0.00362209	0.00265436	0.00431565	0.0023254	0.00914844	0.00431292	0.00847867	0.00920497	0.0156708
0.00217079	0.215264	Barnesiella intestinihominis	0	0	0.00199241	0	0	0	0	0	0	0	0	0	0	0.00323382	0	0.00115079	0	0.0106152	0	0	0	0.00817161	0	0	0	0	0	0	0.00882198	0	0	0.0109391	0	0	0	0.0022696	0	0.0252989	0.00247927	0.00301081	0.0152975	0	0	0.0113384	0	0.0042874	0.00668022
0.0036073	0.331507	Ruminococcus lactaris	0	0	0	0	0.0111021	0	0.0161688	0	0.0121989	0	0.0868682	0.143986	0.00372937	0.00859724	0	0	0	0.00871737	0	0.00221783	0.00562107	0.00677844	0	0	0.0068359	0	0	0	0	0	0	0	0	0	0	0.00184082	0.00206691	0.0315584	0	0	0	0	0	0	0	0.00582982	0.00229684
0.00983675	0.841096	Gemmiger unknown_species	0.0292832	0.0147275	0.00890895	0.00660523	0.00394437	0.00756773	0	0.00320562	0.00583788	0.00609501	0.0126841	0.00892614	0.00460829	0.00789936	0	0.00771859	0	0.00786146	0.0224085	0.00218336	0.00480447	0.00927316	0	0.00542654	0.0106504	0	0.00166705	0.00277587	0.00783143	0.00523041	0.0103906	0.00708695	0	0.00172839	0.00249441	0.0116706	0.00200464	0.00178992	0.0021116	0.00364615	0.00641268	0	0.00190405	0.00840243	0.016337	0.0173384	0.0204547
3.35022e-05	0.00117417	Veillonella ratti	0	0	0	0	0	0	0	0	0	0	0	0	0	0	0	0	0	0	0	0	0	0	0	0	0	0	0	0	0	0	0	0	0	0	0	0	0	0	0	0	0	0	0	0	0	0	0
0.000153243	0.016047	Veillonella dispar	0	0	0	0	0.00514343	0	0	0	0	0	0	0	0	0	0	0	0	0	0	0	0	0	0	0	0	0	0	0	0	0	0	0	0	0	0	0	0.00230184	0	0	0	0	0	0	0	0	0	0
0.00644753	0.733855	Dorea longicatena	0.00249021	0	0.0028768	0.00403629	0.00461558	0	0.00473235	0.00253293	0.00396216	0	0.00602115	0	0.00247664	0.0029399	0	0.00303484	0	0	0.00674032	0	0.00323681	0.00151955	0.00180037	0	0.0046336	0.00606788	0.00382688	0	0.00463197	0.00192331	0.00212733	0	0.00338389	0	0	0	0	0	0	0	0	0	0.00160804	0.00369569	0.0059174	0.00323595	0.00259246
9.52495e-05	0.0183953	Anaerostipes caccae	0	0	0	0	0	0	0.00312013	0	0	0	0	0	0	0	0	0	0	0	0	0	0	0	0	0	0	0	0	0	0	0	0	0	0	0	0	0	0	0	0	0	0	0	0	0	0	0	0
0.000958592	0.123288	Megasphaera unknown_species	0	0	0	0	0	0	0.00191207	0	0.00847532	0	0	0	0	0	0.00636406	0	0.0140887	0.00825473	0	0	0	0	0	0	0	0	0	0.0327927	0.033161	0	0	0.020342	0	0.012707	0	0	0	0	0	0	0	0	0	0	0	0	0
0.000158395	0.0407045	Citrobacter freundii	0	0	0	0	0	0	0	0	0	0	0	0	0	0	0	0	0	0	0	0	0	0	0	0	0	0.0011945	0	0	0	0	0	0	0	0	0	0	0	0	0	0	0	0	0	0	0	0	0
0.000442361	0.021135	Prevotella buccae	0	0	0	0	0	0	0	0	0	0	0	0	0	0	0	0	0	0	0	0	0	0	0	0	0	0	0	0	0	0	0	0	0	0	0	0	0	0	0	0	0	0	0	0	0	0	0
3.77845e-05	0.00195695	Acinetobacter nosocomialis	0	0	0	0	0	0	0	0	0	0	0	0	0	0	0	0	0	0	0	0	0	0	0	0	0	0	0	0	0	0	0	0	0	0	0	0	0	0	0	0	0	0	0	0	0	0	0
5.78462e-07	0.000391389	Bifidobacterium scardovii	0	0	0	0	0	0	0	0	0	0	0	0	0	0	0	0	0	0	0	0	0	0	0	0	0	0	0	0	0	0	0	0	0	0	0	0	0	0	0	0	0	0	0	0	0	0	0
0.00208854	0.883366	Enterocloster unknown_species	0.00213263	0.00300715	0.0057385	0.00106145	0.00180731	0.00121889	0.00202231	0.00164335	0.00155145	0.0031814	0.0111144	0.00957027	0.00110488	0.00224031	0.00088759	0.00103599	0.00203896	0.00416092	0.00355015	0.00702021	0.0020689	0.00170286	0.00164864	0.00220325	0.00120957	0.00719939	0.00467638	0.00433942	0.00164158	0.00108383	0.00157342	0.0021884	0.0144954	0.00098147	0.00339395	0.00566035	0.00103849	0.00308312	0.00155881	0.00158737	0.00168317	0.00087946	0.00237868	0.00119149	0.00084291	0.00256681	0.00215712
0.00654391	0.920548	Dorea unknown_species	0.00847997	0.00766496	0.00423026	0.00672666	0.0099811	0.00309648	0.00278352	0.00810268	0.00742566	0.00487936	0.0075675	0.00670628	0.00312158	0.00353705	0.00249995	0.00469152	0.00372506	0.00377343	0.012915	0.00413018	0.00611119	0.00582314	0.00163887	0.00464585	0.00387442	0.00985215	0.00456711	0.00607112	0.00439891	0.00740712	0.00195512	0	0.00621992	0.00182123	0.00287135	0.00546129	0.00134203	0.00455349	0.00193696	0.00384199	0.00306752	0.00327843	0.0034394	0.00334427	0.00825023	0.00868922	0.0111188
2.34385e-05	0.00469667	Clostridium butyricum	0	0	0	0	0	0	0	0	0	0	0	0	0	0	0	0	0	0	0	0	0	0	0	0	0	0	0	0	0	0	0	0	0	0	0	0	0	0	0	0	0	0	0	0	0	0	0
3.90057e-06	0.00234834	Citrobacter koseri	0	0	0	0	0	0	0	0	0	0	0	0	0	0	0	0	0	0	0	0	0	0	0	0	0	0	0	0	0	0	0	0	0	0	0	0	0	0	0	0	0	0	0	0	0	0	0
0.00216559	0.457534	Roseburia hominis	0.00159524	0	0	0.00374304	0	0	0	0	0	0.00576959	0	0	0.00440883	0	0	0.0019281	0	0.00437611	0.00466134	0.00239978	0	0	0	0.042261	0.0027251	0	0	0.00198363	0	0.00489685	0.00774468	0.00168811	0	0	0.00611142	0.00249505	0	0	0.0012597	0	0.00148385	0.00145372	0.00139801	0	0.0014862	0.0156566	0
0.000107072	0.00587084	Enterococcus gallinarum	0	0	0	0	0	0	0	0	0	0	0	0	0	0	0	0	0	0	0	0	0	0	0	0	0	0	0	0	0	0	0	0	0	0	0	0	0	0	0	0	0	0	0	0	0	0	0
0.00117206	0.314677	Dysosmobacter welbionis	0	0.00202463	0	0	0	0.00118537	0.00190619	0	0	0.00700112	0	0	0	0	0	0.0014105	0	0.00140563	0	0	0	0.00214623	0	0.0025712	0	0	0	0.00253206	0.00349829	0	0.00424618	0.00574621	0	0	0	0.00247712	0	0.00277561	0.00136435	0	0.00356022	0.00125084	0.00126178	0.00233108	0.00249703	0.00315739	0.00265722
0.00080205	0.0344423	Streptococcus gallolyticus	0	0	0.00660932	0	0	0	0	0	0	0	0	0	0	0	0	0	0	0	0	0	0	0	0	0	0	0	0	0	0	0	0	0	0	0	0	0	0	0	0	0	0	0	0	0	0	0	0
0.00066631	0.159295	Intestinibacter bartlettii	0	0	0	0	0	0	0	0	0.00448226	0	0	0	0	0	0	0	0	0	0	0	0	0	0	0	0	0	0	0.00263935	0	0	0	0	0.00342511	0	0	0	0	0	0	0	0	0	0	0	0.0025289	0	0
0.00035164	0.0129159	Streptococcus lutetiensis	0	0	0	0	0	0	0	0	0	0	0	0	0	0	0	0	0	0	0	0	0	0	0	0	0	0	0	0	0	0	0	0	0	0	0	0	0	0	0	0	0	0	0	0	0	0	0
0.00604383	0.755773	Blautia obeum	0.00310453	0.0013229	0.00132747	0.00307312	0.00493824	0.00360155	0.00160137	0.0128567	0.00364763	0.00233925	0.00483249	0.00134586	0.00179585	0.00384365	0	0.00414729	0.00208001	0.00212912	0.00920117	0.00135192	0.00375241	0.00596001	0.00130548	0.00137457	0.00172937	0.00593531	0.0029559	0.00275742	0.00281643	0.0109245	0	0.0015253	0.00196808	0	0	0.00371316	0.00240531	0.00468511	0	0.00142091	0.00204551	0.00282913	0.0157059	0.00216446	0.004116	0.0032136	0.00246728
4.67142e-05	0.00939335	Lactobacillus paracasei	0	0	0	0	0	0	0	0	0	0	0	0	0	0	0	0	0	0	0	0	0	0	0	0	0	0	0	0	0	0	0	0	0	0	0	0	0	0	0	0	0	0	0	0	0	0	0
9.56975e-05	0.0219178	Streptococcus mitis	0	0	0	0	0	0	0	0	0	0	0	0	0	0	0	0	0	0	0	0	0	0	0	0	0	0	0	0	0	0	0	0	0	0	0	0	0	0	0	0	0	0	0	0	0	0	0
0.0010478	0.109198	Faecalimonas umbilicata	0	0	0	0	0	0	0.00475293	0	0.00257491	0	0	0.00910764	0	0	0	0	0.0123471	0	0	0	0	0	0	0.00258387	0	0.00837965	0.00367641	0	0	0	0	0	0.00424827	0	0	0	0	0	0	0	0	0	0	0	0	0	0
9.54171e-06	0.00273973	Rothia unknown_species	0	0	0	0	0	0	0	0	0	0	0	0	0	0	0	0	0	0	0	0	0	0	0	0	0	0	0	0	0	0	0	0	0	0	0	0	0	0	0	0	0	0	0	0	0	0	0
0.00582902	0.829354	Dorea formicigenerans	0.0110686	0.00195093	0.00175689	0.00581036	0.00833789	0.00144975	0.0052985	0.0098512	0.0117428	0.00866873	0.0103715	0.00366425	0.00203725	0.00282137	0	0.00436873	0.00182333	0.00383608	0.0160245	0.00362498	0.0121952	0.00477258	0.00333216	0.00155934	0.0034005	0.00618717	0.00574842	0.00359728	0.00152805	0.00672386	0	0.00146413	0	0	0.00252981	0.00534634	0.00192015	0.00308606	0	0.00134326	0.00204746	0.00160471	0.00448933	0.00327387	0.00454309	0.00405063	0.00202145
0.000104997	0.0246575	Enterobacter asburiae	0	0	0	0	0	0	0	0	0	0	0	0	0	0	0	0	0	0	0	0	0	0	0	0	0	0	0	0.00123831	0	0	0	0	0	0	0	0	0	0	0	0	0	0	0	0	0	0	0
0.00252335	0.636008	Anaerostipes unknown_species	0.00285383	0.00154773	0	0	0.00174669	0	0.00546444	0.00211112	0.00253747	0.00291927	0.00259768	0.00393649	0	0	0	0.00138633	0.00176983	0	0.0050034	0	0.00130518	0.00232431	0.00203646	0.00281432	0.00188839	0.00187676	0	0.00193563	0.0020057	0.00163164	0	0	0	0	0	0	0	0	0	0.00138533	0.00140773	0	0.00159155	0	0.00351403	0.00236725	0.0052921
0.0031687	0.142074	Bacteroides eggerthii	0.00546779	0	0	0	0.0019529	0	0.0149772	0.00134245	0	0	0.00166574	0	0	0	0	0	0	0	0.00440748	0	0	0.0031796	0.00110998	0	0	0.00941101	0	0	0.0138474	0	0	0	0	0	0	0.00619279	0	0	0	0	0	0.0027262	0	0.00184033	0.0121068	0.0324847	0.013053
0.00323606	0.340117	Alistipes shahii	0	0.0016593	0	0.00118968	0	0.00279301	0.00976395	0	0	0.00537919	0	0	0	0.00165428	0	0.00505743	0	0	0	0	0	0.0092834	0	0	0.0120507	0.00285041	0.00441376	0	0.0161271	0	0.00987565	0.0145941	0	0	0.00375541	0.0232869	0.00158297	0.00410722	0.00198008	0.0143569	0.00565953	0.00137999	0	0.0137	0.00662776	0.0159241	0.0233534
0.00177354	0.576908	Parabacteroides unknown_species	0	0	0	0.00255018	0.0008041	0.00300978	0.00784864	0.00086861	0	0.00436769	0.00109738	0.00122504	0.00195597	0.00308698	0.00222134	0	0	0.00122768	0	0.00258158	0	0.00171831	0.00258984	0.00200508	0.0013723	0	0.00187253	0	0.00197199	0	0.00141758	0.00123228	0.00238018	0.00290824	0.00164817	0.00219988	0.00137226	0.00211638	0.00109232	0.00107779	0.00109522	0	0.00103907	0.00109452	0.00077889	0	0.00143961
0.000415943	0.137769	Methanosarcina unknown_species	0	0	0	0	0	0	0	0	0	0	0	0	0	0	0	0	0	0	0	0	0	0	0	0	0	0	0	0	0	0	0	0	0	0	0	0	0	0	0	0	0	0	0	0	0	0	0
2.91797e-05	0.00665362	Rothia mucilaginosa	0	0	0	0	0	0	0	0	0	0	0	0	0	0	0	0	0	0	0	0	0	0	0	0	0	0	0	0	0	0	0	0	0	0	0	0	0	0	0	0	0	0	0	0	0	0	0
0.00010077	0.0191781	Veillonella rogosae	0	0	0	0	0.00210749	0	0	0	0	0	0	0	0	0	0	0	0.00252366	0	0	0.0385465	0	0	0	0	0	0	0	0	0	0	0	0	0	0	0	0	0	0	0	0	0	0	0	0	0	0	0
0.00151964	0.180039	Bacteroides finegoldii	0.00210522	0.0192906	0.00218441	0	0	0	0	0	0	0	0.0103162	0	0	0.00635351	0	0	0	0	0	0	0.00207965	0.00186386	0	0	0	0	0	0	0.00334805	0	0.00452759	0	0.0130449	0	0.00715112	0.00292855	0	0	0.00194654	0.00845343	0.00520891	0	0	0	0.00287258	0.00099435	0
0.00574591	0.766732	Coprococcus comes	0.00510049	0	0.00248235	0.00664066	0.00786003	0.00378022	0.00179673	0.0108821	0.001991	0.00174975	0.00674088	0	0.00167912	0.00431256	0	0.010636	0.00137904	0.00168625	0.0122139	0.00661895	0.00842038	0.00301575	0.00488247	0.00539791	0.0055623	0.0464357	0.0161088	0	0.00439654	0.0113445	0	0	0	0	0	0.00256378	0.00219898	0.00373054	0.00212548	0.00451707	0.00297006	0	0.00319137	0.00796013	0	0.00600939	0.00968897
0.0050043	0.807828	Agathobaculum butyriciproducens	0.00390236	0.0123052	0.00472773	0.0047213	0.00909444	0.00248261	0.00452903	0.00396931	0.00793086	0.00901731	0.00279094	0.0164098	0	0.00284202	0.00239273	0.00645436	0.00713061	0.00645454	0.0278556	0.0071064	0.00892356	0.00484754	0.00205122	0.00633533	0.00637645	0.0195589	0.00371554	0.00173303	0.00507944	0.0030678	0	0.00870155	0.0062971	0.00169331	0.00171304	0.00592402	0.00694274	0.00265961	0.00252128	0.0041675	0.00725982	0.00154101	0.003109	0.0113363	0.0100679	0.00942541	0.0105101
0.00557364	0.56047	Faecalibacillus intestinalis	0.00407855	0	0.00252573	0	0.00742927	0.00147367	0.00660157	0.010729	0.0126299	0.00474754	0.0122595	0	0.00468244	0.00215093	0.00209259	0.00300607	0.0124723	0	0.00838352	0.00639164	0.00347331	0.00163057	0.0022079	0	0.00219361	0.0187198	0	0.00419717	0.00170858	0.0081079	0	0	0	0	0	0.00543456	0.001808	0.00881838	0	0.00585764	0.00396823	0.00442594	0.00533344	0	0.00903077	0.00664282	0.00434668
5.04875e-05	0.00547945	Megasphaera massiliensis	0	0	0	0	0	0	0	0	0	0	0	0	0	0	0	0	0	0	0	0	0	0	0	0	0	0	0	0	0	0	0	0	0	0	0	0	0	0	0	0	0	0	0	0	0	0	0
0.000134102	0.0266145	Enterocloster clostridioformis	0	0	0	0	0	0	0	0	0	0	0	0	0	0	0	0	0	0	0	0.00154097	0	0	0	0	0	0	0.00247077	0	0	0	0	0	0	0	0	0	0	0	0	0	0	0	0	0	0	0	0
3.05064e-05	0.00156556	Mycolicibacterium setense	0	0	0	0	0	0	0	0	0	0	0	0	0	0	0	0	0	0	0	0	0	0	0	0	0	0	0	0	0	0	0	0	0	0	0	0	0	0	0	0	0	0	0	0	0	0	0
0.00118112	0.565166	Lachnoclostridium unknown_species	0.00191896	0.00148148	0.0021398	0	0.00116918	0	0.00217374	0.00183706	0	0.00158769	0.0050528	0.00712496	0	0.00172637	0	0.0020106	0.00163633	0.00165757	0.00263871	0.00250246	0.00154874	0	0	0.00221573	0	0.0066958	0.00386912	0.00210544	0.00124666	0.00165646	0	0	0.0125684	0	0.00214422	0.00741515	0	0.00200023	0.00113448	0.00144659	0.00134748	0	0	0	0	0	0.00195368
0.00317728	0.223092	Eubacterium siraeum	0.0137329	0	0	0	0	0	0	0	0	0.00338524	0	0	0	0	0	0	0	0	0	0	0	0	0	0	0	0	0	0	0	0.0943814	0	0	0	0	0	0.0279007	0	0	0	0	0.0231997	0.00361248	0	0.0546615	0	0.0145899	0.013827
0.00294078	0.0861057	Lactobacillus ruminis	0	0	0	0	0	0	0	0	0	0	0	0	0	0	0	0	0	0	0	0	0	0	0	0	0	0	0	0	0	0	0	0	0	0	0	0	0	0	0	0	0	0	0	0	0	0	0
0.00906526	0.201174	Megamonas funiformis	0	0	0.292135	0.0454775	0.0229432	0	0	0.0272833	0	0	0	0	0	0.0132333	0	0.00631889	0	0.0453502	0	0	0.0606245	0	0	0	0	0.0242859	0	0	0.00802713	0.0134229	0.0045644	0	0	0	0.015276	0	0	0.00424592	0	0.00277216	0	0	0	0	0.0065978	0.0834093	0.00812965
0.000433015	0.270841	Eisenbergiella tayi	0.00059075	0	0	0	0	0	0	0	0	0.00128414	0	0.00065189	0.00057991	0	0	0	0	0	0	0.00642922	0.00049123	0.00056605	0	0	0	0	0	0	0.00118626	0	0.00070826	0.00147763	0	0	0	0.0373544	0	0.00468507	0	0	0	0	0	0	0	0	0
1.16062e-06	0.000782779	Vibrio harveyi	0	0	0	0	0	0	0	0	0	0	0	0	0	0	0	0	0	0	0	0	0	0	0	0	0	0	0	0	0	0	0	0	0	0	0	0	0	0	0	0	0	0	0	0	0	0	0
0.00551971	0.361644	Phascolarctobacterium faecium	0	0.033627	0.00235731	0.0171513	0.013285	0.00459778	0	0.00532148	0.0375141	0	0.0182895	0.0383078	0.0188307	0	0.0299397	0.00871747	0.0260476	0.00324075	0.0035506	0.0278734	0.00586593	0.0140523	0.00413975	0.0228403	0	0.0224634	0.10241	0.100521	0.00354136	0.00176897	0.00205446	0	0	0	0.0480872	0.0136948	0.00203397	0.00690119	0.0023746	0.012436	0.00824157	0	0.0201413	0	0.0108367	0.015399	0
5.07065e-07	0.000391389	Aquabacterium pictum	0	0	0	0	0	0	0	0	0	0	0	0	0	0	0	0	0	0	0	0	0	0	0	0	0	0	0	0	0	0	0	0	0	0	0	0	0	0	0	0	0	0	0	0	0	0	0
9.79306e-06	0.000782779	Corynebacterium neomassiliense	0	0	0	0	0	0	0	0	0	0	0	0	0	0	0	0	0	0	0	0	0	0	0	0	0	0	0	0	0	0	0	0	0	0	0	0	0	0	0	0	0	0	0	0	0	0	0
2.04303e-06	0.000782779	Actinomadura roseirufa	0	0	0	0	0	0	0	0	0	0	0	0	0	0	0	0	0	0	0	0	0	0	0	0	0	0	0	0	0	0	0	0	0	0	0	0	0	0	0	0	0	0	0	0	0	0	0
0.00129919	0.392955	Bilophila wadsworthia	0.00089351	0.00298501	0	0.00412752	0.00268388	0.00411947	0.00365637	0	0.0008739	0.00364456	0	0	0.00225122	0.00145762	0.00286345	0.00326259	0	0.00373434	0	0	0	0.00423789	0	0.00563087	0	0	0.0149729	0.0099995	0.00424326	0	0.00181285	0	0	0	0.00409344	0	0.00136402	0.00572426	0.001347	0.00639324	0.00736931	0.00106395	0.00179387	0	0.00304799	0.00143873	0.00486027
0.000240473	0.0180039	Bifidobacterium animalis	0	0	0	0	0	0	0	0	0	0	0	0	0	0	0	0	0	0	0	0	0	0	0	0	0	0	0	0	0	0	0	0	0	0	0	0	0	0	0	0	0	0	0	0	0	0	0
0.00172543	0.847358	Eisenbergiella unknown_species	0.00105245	0.00310625	0.00093952	0.0009098	0.0013196	0.00063846	0.00093336	0.00281713	0.00083728	0.0021815	0.001044	0.00100856	0.00119625	0.00141194	0	0.00108531	0.00061404	0.00131396	0.00511471	0	0.00086133	0.00151797	0	0	0.00201593	0.00104183	0.00077353	0.00117094	0.00336469	0.00284501	0.00202295	0.00111373	0	0	0.00488968	0.00263988	0.00057858	0.00135907	0.00083506	0.00065071	0.00168315	0.00117783	0.0025949	0.00108134	0.00122267	0.00249741	0.00534137
4.30192e-06	0.00117417	Collinsella ihuae	0	0	0	0	0	0	0	0	0	0	0	0	0	0	0	0	0	0	0	0	0	0	0	0	0	0	0	0	0	0	0	0	0	0	0	0	0	0	0	0	0	0	0	0	0	0	0
9.07364e-05	0.0035225	Raoultella planticola	0	0	0	0	0	0	0	0	0	0	0	0	0	0	0	0	0	0	0	0	0	0	0	0	0	0	0	0.00314297	0	0	0	0	0	0	0	0	0	0	0	0	0	0	0	0	0	0	0
5.54101e-05	0.0074364	Enterococcus casseliflavus	0	0	0	0	0	0	0	0	0	0	0	0	0	0	0	0	0	0	0	0	0	0	0	0	0	0	0	0	0	0	0	0	0	0	0	0	0	0	0	0	0	0	0	0	0	0	0
0.000197212	0.0622309	Hungatella hathewayi	0	0	0	0	0	0	0	0	0	0	0	0	0	0	0	0	0.00072795	0	0	0.00101387	0.0006693	0	0	0	0	0	0.00178046	0.00090989	0	0	0	0	0	0	0.00074949	0.00102105	0	0	0	0	0	0	0	0	0	0	0
0	0	Actinomyces urogenitalis	0	0	0	0	0	0	0	0	0	0	0	0	0	0	0	0	0	0	0	0	0	0	0	0	0	0	0	0	0	0	0	0	0	0	0	0	0	0	0	0	0	0	0	0	0	0	0
8.37374e-05	0.0148728	Enterobacter kobei	0	0	0	0	0	0	0	0	0	0	0	0	0	0	0	0	0	0	0	0	0	0	0	0	0	0	0	0	0	0	0	0	0	0	0	0	0	0	0	0	0	0	0	0	0	0	0
0.000907423	0.0853229	Megasphaera elsdenii	0	0	0	0	0	0	0	0	0.0060155	0	0	0	0	0	0.00528821	0	0.0104125	0.00652377	0	0	0	0	0	0	0	0	0	0.00636083	0.0178598	0	0	0.0150172	0	0.0121962	0	0	0	0	0	0	0	0	0	0	0	0	0
0.00133003	0.0962818	Phocaeicola coprophilus	0	0.0017891	0.0194488	0	0	0.0011223	0	0.0345353	0	0	0	0	0.00115653	0.00447743	0	0	0	0	0	0	0	0	0	0.00199176	0.0231653	0	0	0	0.0275617	0	0.0427014	0.0163213	0	0	0.00430848	0.00275918	0	0	0	0	0	0.0322488	0	0	0	0.00425411	0
7.56514e-05	0.016047	Lactiplantibacillus plantarum	0	0	0	0	0	0	0	0	0	0	0	0	0	0	0	0	0	0	0	0	0	0	0	0	0	0	0	0	0	0	0	0	0	0	0	0	0	0	0	0	0	0	0	0	0	0	0
8.38748e-07	0.000391389	Halomonas massiliensis	0	0	0	0	0	0	0	0	0	0	0	0	0	0	0	0	0	0	0	0	0	0	0	0	0	0	0	0	0	0	0	0	0	0	0	0	0	0	0	0	0	0	0	0	0	0	0
0	0	Nocardia cyriacigeorgica	0	0	0	0	0	0	0	0	0	0	0	0	0	0	0	0	0	0	0	0	0	0	0	0	0	0	0	0	0	0	0	0	0	0	0	0	0	0	0	0	0	0	0	0	0	0	0
0	0	Cutibacterium avidum	0	0	0	0	0	0	0	0	0	0	0	0	0	0	0	0	0	0	0	0	0	0	0	0	0	0	0	0	0	0	0	0	0	0	0	0	0	0	0	0	0	0	0	0	0	0	0
0.00337748	0.487671	Alistipes unknown_species	0	0.00156688	0	0.00232855	0	0.00262702	0	0	0	0.00570928	0	0	0.00139655	0.00133898	0	0.00212649	0	0	0	0	0.00163801	0.00201331	0	0	0.0024828	0	0	0	0.00843849	0	0	0.00517978	0	0.00193401	0.00173421	0.00630477	0	0.00650929	0.00191978	0.00280494	0	0	0	0.0124298	0	0.00320393	0.00236147
0.000203034	0.074364	Eisenbergiella massiliensis	0	0	0	0	0	0	0	0	0	0	0	0	0	0	0	0	0	0	0	0	0	0	0	0	0	0.00282197	0	0	0	0	0	0	0	0	0	0	0	0	0	0	0	0	0	0	0	0	0
0.000258595	0.0469667	Methanosarcina mazei	0	0	0	0	0	0	0	0	0	0	0	0	0	0	0	0	0	0	0	0	0	0	0	0	0	0	0	0	0	0	0	0	0	0	0	0	0	0	0	0	0	0	0	0	0	0	0
0.00294356	0.250098	Dialister unknown_species	0.00226993	0	0	0	0	0	0	0	0	0	0	0	0	0	0	0	0	0	0	0	0	0	0	0	0	0	0	0	0.00410228	0	0	0	0	0	0	0	0.00480825	0	0	0	0	0	0	0	0	0	0
1.76299e-05	0.00156556	Corallococcus aberystwythensis	0	0	0	0	0	0	0	0	0	0	0	0	0	0	0	0	0	0	0	0	0	0	0	0	0	0	0	0	0	0	0	0	0	0	0	0	0	0	0	0	0	0	0	0	0	0	0
1.11004e-05	0.00313112	Pandoraea cepalis	0	0	0	0	0	0	0	0	0	0	0	0	0	0	0	0	0	0	0	0	0	0	0	0	0	0	0	0	0	0	0	0	0	0	0	0	0	0	0	0	0	0	0	0	0	0	0
3.26208e-05	0.0125245	Citrobacter braakii	0	0	0	0	0	0	0	0	0	0	0	0	0	0	0	0	0	0	0	0	0	0	0	0	0	0	0	0	0	0	0	0	0	0	0	0	0	0	0	0	0	0	0	0	0	0	0
0.000992881	0.0771037	Duodenibacillus massiliensis	0	0	0	0	0	0	0	0	0	0	0	0	0	0	0	0	0	0	0	0	0	0	0	0	0	0	0	0	0	0	0	0	0	0	0	0	0	0	0	0	0	0	0	0	0	0	0
0.00228901	0.586301	Anaerobutyricum unknown_species	0.00283818	0.00141097	0	0	0.00146986	0	0	0.00252601	0.00431107	0.00199599	0.00264676	0.00172256	0	0	0	0.00252767	0.00141177	0.00173654	0.00317909	0	0.00108168	0.00149572	0	0.00134391	0.0022134	0	0.00165141	0.00191165	0.00169787	0.00247912	0	0	0.00438904	0	0.0013214	0.00274179	0	0.00161194	0	0.00176809	0.00154002	0	0	0	0.00189839	0.00507787	0.00277774
0.00181759	0.0172211	Campylobacter coli	0	0	0	0	0	0	0	0	0	0	0	0	0	0	0	0	0	0	0	0	0	0	0	0	0	0	0	0	0	0	0	0	0	0	0	0	0	0	0	0	0	0	0	0	0	0	0
1.84398e-05	0.00900196	Neobittarella massiliensis	0	0	0	0	0	0	0	0	0	0	0	0	0	0	0	0	0	0	0	0	0	0	0	0	0	0	0	0	0	0	0	0	0	0	0	0	0	0	0	0	0	0	0	0	0	0	0
0.00111403	0.759687	Hungatella unknown_species	0.00128169	0.00174769	0.00280109	0.00062653	0.0011379	0.00070347	0.00073458	0.00099328	0	0.00197442	0.0038104	0.00266704	0.00087871	0.00112012	0.00104782	0.00059791	0.00109292	0.00234399	0.00349547	0.00236784	0.00145147	0.00115791	0.00059885	0	0.00101541	0.00326716	0.00170459	0.00258035	0.0011459	0.00108755	0.00099064	0.00083962	0.00305309	0	0.00252331	0.00110059	0.00073557	0.00091512	0.00073608	0.00104288	0.00178831	0.00083057	0.00122534	0	0.00067358	0.00124482	0.00294264
0.00563913	0.333855	Holdemanella biformis	0	0	0	0.0151499	0	0	0	0	0	0.0110708	0	0	0	0.0195615	0	0	0	0.00759427	0	0	0	0	0	0	0	0	0	0	0.00470864	0.027329	0	0.00798221	0	0.00564488	0.00201552	0.0259793	0.00197629	0	0	0	0	0	0	0	0	0	0
0.000284701	0.115068	Parabacteroides goldsteinii	0	0	0	0	0	0	0	0	0	0	0	0	0.00086128	0	0	0	0	0.00250021	0	0	0	0	0	0	0	0	0.00159483	0	0	0	0	0	0	0	0	0.00177224	0	0.00301706	0	0	0	0	0.00086741	0	0	0	0.00103538
4.6912e-05	0.0191781	Klebsiella unknown_species	0	0	0	0	0	0	0	0	0	0	0	0	0	0	0	0	0	0	0	0	0	0	0	0	0	0	0	0	0	0	0	0	0	0	0	0	0	0	0	0	0	0	0	0	0	0	0
5.51703e-05	0.0305284	Clostridioides difficile	0	0	0	0	0	0	0	0	0	0	0	0.00230625	0	0	0	0	0	0	0	0	0	0	0	0	0	0	0	0	0	0	0	0	0	0	0	0	0	0	0	0	0	0	0	0	0	0	0
0.000484055	0.0242661	Collinsella intestinalis	0	0	0	0	0	0	0	0	0	0	0	0	0	0	0	0	0.0290641	0	0	0	0	0	0	0	0	0	0	0	0	0	0	0	0	0	0	0	0	0	0	0	0	0	0	0	0	0	0
0	0	Staphylococcus haemolyticus	0	0	0	0	0	0	0	0	0	0	0	0	0	0	0	0	0	0	0	0	0	0	0	0	0	0	0	0	0	0	0	0	0	0	0	0	0	0	0	0	0	0	0	0	0	0	0
9.57308e-06	0.00117417	Herpetosiphon llansteffanensis	0	0	0	0	0	0	0	0	0	0	0	0	0	0	0	0	0	0	0	0	0	0	0	0	0	0	0	0	0	0	0	0	0	0	0	0	0	0	0	0	0	0	0	0	0	0	0
0.00437446	0.347162	Coprococcus eutactus	0.00128156	0.0266058	0	0.00184181	0	0	0	0	0	0.0259567	0	0	0	0.0210373	0	0	0	0	0	0	0.00128944	0	0	0	0.00146585	0	0	0	0.0175506	0.0741505	0.00546035	0.0146466	0	0.00181656	0	0.00264114	0	0	0.0184184	0	0.0062584	0	0.00657531	0.0408625	0.00591468	0	0.0019012
1.46979e-05	0.00156556	Pediococcus acidilactici	0	0	0	0	0	0	0	0	0	0	0	0	0	0	0	0	0	0	0	0	0	0	0	0	0	0	0	0	0	0	0	0	0	0	0	0	0	0	0	0	0	0	0	0	0	0	0
0.000769592	0.101761	Blautia hansenii	0	0	0	0	0	0	0	0	0	0	0	0.00197354	0	0	0	0	0.00127086	0	0	0	0	0	0	0	0	0.00588065	0	0	0	0	0	0	0	0	0	0	0	0	0	0	0	0	0	0	0	0	0
0.000585208	0.284932	Faecalimonas unknown_species	0	0	0	0	0	0	0	0	0	0	0	0	0	0	0	0	0	0.00237904	0.00200013	0.00262641	0	0	0	0	0	0.00380892	0	0	0	0	0	0	0	0	0	0	0	0	0	0	0	0	0	0	0	0	0.00227827
0.000760942	0.0970646	Bacteroides clarus	0	0	0	0	0	0	0	0.00219032	0	0	0	0	0	0	0.00112029	0	0	0.00143733	0	0	0	0.00175382	0	0	0	0.00339871	0	0	0	0	0.0859901	0	0	0	0	0	0	0.0129417	0	0	0	0	0	0.00477696	0	0	0.00822843
3.62606e-06	0.00195695	Proteus mirabilis	0	0	0	0	0	0	0	0	0	0	0	0	0	0	0	0	0	0	0	0	0	0	0	0	0	0	0	0	0	0	0	0	0	0	0	0	0	0	0	0	0	0	0	0	0	0	0
0.00149557	0.122114	Pseudoruminococcus massiliensis	0.00334334	0	0	0	0	0	0	0	0	0.00517275	0	0	0	0	0	0	0	0	0.00371236	0	0	0	0	0	0	0	0	0.00374161	0	0.0215523	0	0	0	0	0	0	0	0	0	0	0.00272117	0	0	0	0.0110696	0	0.00433989
8.13342e-06	0.0035225	Mycolicibacterium fortuitum	0	0	0	0	0	0	0	0	0	0	0	0	0	0	0	0	0	0	0	0	0	0	0	0	0	0	0	0	0	0	0	0	0	0	0	0	0	0	0	0	0	0	0	0	0	0	0
0.000536658	0.143249	Sutterella unknown_species	0	0.00238988	0	0	0	0	0	0	0	0	0	0	0	0	0	0	0	0	0	0	0	0	0	0	0	0	0	0	0	0	0	0.00151404	0	0	0.00303752	0	0	0	0	0	0	0	0	0	0	0.0021502	0
0.00028155	0.0978474	Phocaeicola sartorii	0	0	0	0	0	0.00148975	0.00313715	0	0	0	0	0.00230104	0	0	0.00244088	0	0	0.00142752	0	0.00122574	0	0	0	0	0	0	0	0	0	0	0	0	0	0	0	0	0	0.00172262	0	0	0	0	0	0	0.00134721	0	0
0.000212394	0.0657534	Escherichia unknown_species	0	0	0	0	0	0	0	0	0	0	0	0	0	0	0	0	0	0	0	0	0	0	0	0	0	0	0	0	0	0	0	0	0	0	0	0	0	0	0	0	0	0	0	0	0	0	0
0.000358747	0.0833659	Clostridium saudiense	0	0	0	0	0	0	0	0	0	0	0	0	0	0	0	0	0.00411839	0	0	0	0	0	0	0	0	0	0	0	0	0	0	0	0	0	0	0	0	0	0	0	0	0	0	0	0	0	0
0.000351563	0.02818	Acidaminococcus intestini	0	0	0	0	0.00185297	0	0	0	0	0	0	0	0	0	0	0	0	0	0	0	0	0	0	0	0	0	0	0	0	0	0	0	0	0	0	0	0	0	0	0	0	0	0	0	0	0	0
0.000363664	0.12407	Intestinimonas butyriciproducens	0	0	0	0.00159933	0	0	0	0	0	0.00202277	0	0	0	0	0	0	0	0	0	0	0	0	0	0	0	0	0	0	0	0	0	0.00266325	0	0	0	0.00293295	0	0	0	0	0	0	0	0.00142972	0.00120242	0	0
0	0	Staphylococcus hominis	0	0	0	0	0	0	0	0	0	0	0	0	0	0	0	0	0	0	0	0	0	0	0	0	0	0	0	0	0	0	0	0	0	0	0	0	0	0	0	0	0	0	0	0	0	0	0
0.00281388	0.183953	Catenibacterium mitsuokai	0	0	0	0.00593873	0	0	0	0	0	0	0	0	0	0.0024288	0	0	0	0	0	0	0.00295707	0	0	0	0	0	0	0	0.00375837	0	0	0	0	0.00223957	0	0	0	0	0	0	0	0	0	0	0	0	0
0.000101724	0.0074364	Limosilactobacillus fermentum	0	0	0	0	0	0	0	0	0	0	0	0	0	0	0	0	0	0	0	0	0	0	0	0	0	0	0	0	0	0	0	0	0	0	0	0	0	0	0	0	0	0	0	0	0	0	0
0.000108135	0.0313112	Enterococcus unknown_species	0	0	0	0	0	0	0	0	0	0	0	0	0	0	0	0	0	0	0	0	0	0	0	0	0	0	0	0	0	0	0	0	0	0	0	0	0	0	0	0	0	0	0	0	0	0	0
7.62578e-05	0.00861057	Enterococcus durans	0	0	0	0	0	0	0	0	0	0	0	0	0	0	0	0	0	0	0	0	0	0	0	0	0	0	0	0	0	0	0	0	0	0	0	0	0	0	0	0	0	0	0	0	0	0	0
0	0	Colibacter massiliensis	0	0	0	0	0	0	0	0	0	0	0	0	0	0	0	0	0	0	0	0	0	0	0	0	0	0	0	0	0	0	0	0	0	0	0	0	0	0	0	0	0	0	0	0	0	0	0
2.03088e-05	0.0105675	Klebsiella quasivariicola	0	0	0	0	0	0	0	0	0	0	0	0	0	0	0	0	0	0	0	0	0	0	0	0	0	0	0	0	0	0	0	0	0	0	0	0	0	0	0	0	0	0	0	0	0	0	0
0.00258067	0.594912	Subdoligranulum unknown_species	0.0111226	0.0049206	0.00511215	0.00166777	0.00245944	0.00353566	0	0.00165252	0	0.00175778	0.00279706	0.00151698	0.00258645	0	0	0.0026712	0	0.00268215	0.00540462	0	0	0.00302958	0	0	0.00259899	0	0	0.0017094	0.00331253	0.00157194	0	0.00224823	0	0	0	0.00627788	0	0	0.00175842	0	0.00230558	0	0	0.00325287	0.00300929	0.00456125	0.00880643
0.000261004	0.01409	Halococcus sediminicola	0	0	0	0	0	0	0	0	0	0	0	0	0	0	0	0	0	0	0	0	0	0	0	0	0	0	0	0	0	0	0	0	0	0	0	0	0	0	0	0	0	0	0	0	0	0	0
2.61731e-05	0.00939335	Citrobacter youngae	0	0	0	0	0	0	0	0	0	0	0	0	0	0	0	0	0	0	0	0	0	0	0	0	0	0	0	0	0	0	0	0	0	0	0	0	0	0	0	0	0	0	0	0	0	0	0
0.00234696	0.650881	Flavonifractor unknown_species	0.00132024	0	0	0.00417012	0	0	0	0.00113629	0	0.00685647	0	0	0.00100523	0	0	0.0023516	0	0	0.00154312	0.00213888	0.00195075	0.00149857	0	0	0.00232323	0	0.00193391	0	0.0029162	0.00117096	0.00144235	0.00451374	0.00360535	0.00174801	0	0.0129503	0	0	0	0.00195223	0.00165317	0	0	0.00418537	0	0.00261645	0.00200881
0.000195808	0.0614481	Bacteroides koreensis	0	0	0	0	0	0	0	0	0	0	0	0.00072108	0	0	0.00176776	0	0	0	0	0	0	0	0	0	0	0	0.00128203	0	0	0	0	0	0.0011503	0	0	0	0	0	0	0	0	0	0	0	0	0	0
0.000355397	0.0958904	Bacteroides nordii	0	0	0	0	0	0	0.00128285	0	0	0	0	0	0.00185425	0	0	0	0	0	0	0	0	0	0	0	0.00081276	0	0.00757744	0	0	0	0	0	0	0	0	0	0	0.002712	0	0	0	0	0.00404205	0	0.00085551	0	0
0.00356121	0.681018	Intestinimonas unknown_species	0.00230883	0	0	0.00561343	0.00151038	0	0	0	0	0.010426	0	0.00147503	0	0.00161068	0	0.00183978	0	0	0.0022725	0	0.00188955	0.0017931	0	0	0.00189534	0	0	0	0.00483138	0	0.00135601	0.00951577	0.00274523	0.0029528	0	0.0137738	0	0.00182201	0.00122129	0.00155728	0.00197808	0	0	0.00500796	0.0012192	0.00417424	0.00615928
0.000123596	0.0234834	Longicatena caecimuris	0	0	0	0	0	0	0	0	0	0	0	0	0	0	0	0	0	0	0	0	0	0	0	0	0	0.00220239	0	0	0	0	0	0	0	0	0	0	0	0	0	0	0	0	0	0	0	0	0
0.00151093	0.578865	Mediterraneibacter unknown_species	0.00188718	0.00450331	0	0	0.00153583	0.00197744	0	0.00260511	0.00167797	0	0.00190545	0	0	0	0	0.00204086	0	0	0.00267843	0	0	0.00241531	0	0	0.00154183	0.00370546	0.00222465	0.00217904	0.00193536	0.00282587	0	0	0	0	0	0.00312529	0	0	0	0	0.00160913	0	0	0	0.00229916	0.00217053	0.00466608
0	0	Lactobacillus parabuchneri	0	0	0	0	0	0	0	0	0	0	0	0	0	0	0	0	0	0	0	0	0	0	0	0	0	0	0	0	0	0	0	0	0	0	0	0	0	0	0	0	0	0	0	0	0	0	0
0.00205833	0.308415	Ruminococcus callidus	0.00862225	0	0.0045128	0	0	0	0	0	0	0	0	0	0.00228941	0.00144118	0.0079272	0.0178756	0	0	0	0	0.0074988	0.00148981	0	0	0.00764282	0	0	0	0	0	0.0121883	0.00284198	0	0.00200357	0	0	0	0	0	0	0	0	0	0.0121104	0.0245343	0	0
0.00348866	0.286497	Prevotellamassilia timonensis	0	0	0	0.00515864	0	0	0	0	0.00145475	0.00230125	0	0	0.00231351	0.00119156	0	0	0	0	0	0	0	0	0.00366935	0	0	0	0	0	0	0	0	0	0	0.00579786	0	0	0	0	0	0	0	0.00168978	0	0	0	0	0
0	0	Pantoea brenneri	0	0	0	0	0	0	0	0	0	0	0	0	0	0	0	0	0	0	0	0	0	0	0	0	0	0	0	0	0	0	0	0	0	0	0	0	0	0	0	0	0	0	0	0	0	0	0
1.12631e-05	0.000391389	Dysgonomonas capnocytophagoides	0	0	0	0	0	0	0	0	0	0	0	0	0	0	0	0	0	0	0	0	0	0	0	0	0	0	0	0	0	0	0	0	0	0	0	0	0	0	0	0	0	0	0	0	0	0	0
3.75225e-06	0.00156556	Staphylococcus aureus	0	0	0	0	0	0	0	0	0	0	0	0	0	0	0	0	0	0	0	0	0	0	0	0	0	0	0	0	0	0	0	0	0	0	0	0	0	0	0	0	0	0	0	0	0	0	0
0	0	Nocardia nova	0	0	0	0	0	0	0	0	0	0	0	0	0	0	0	0	0	0	0	0	0	0	0	0	0	0	0	0	0	0	0	0	0	0	0	0	0	0	0	0	0	0	0	0	0	0	0
0.000632882	0.0880626	Parasutterella unknown_species	0	0	0	0	0	0	0	0	0	0	0	0	0	0	0.00863689	0	0	0	0	0	0	0	0.00213581	0.00179908	0	0	0	0	0	0	0	0	0	0	0	0	0	0	0	0	0	0	0	0	0	0	0
0	0	Serratia liquefaciens	0	0	0	0	0	0	0	0	0	0	0	0	0	0	0	0	0	0	0	0	0	0	0	0	0	0	0	0	0	0	0	0	0	0	0	0	0	0	0	0	0	0	0	0	0	0	0
0.00112112	0.162427	Paraprevotella clara	0	0	0.00967786	0	0	0	0	0	0	0.00606372	0	0	0	0	0	0	0	0	0	0	0.00089621	0	0	0	0.00835432	0	0	0.00462975	0.00595159	0	0	0	0	0	0.0214585	0.00328129	0	0	0.00147709	0.00889415	0.0162684	0	0	0	0	0	0.0133242
0	0	Pantoea septica	0	0	0	0	0	0	0	0	0	0	0	0	0	0	0	0	0	0	0	0	0	0	0	0	0	0	0	0	0	0	0	0	0	0	0	0	0	0	0	0	0	0	0	0	0	0	0
9.25231e-05	0.0469667	Anaerotruncus colihominis	0	0	0	0.00161694	0	0	0	0	0	0	0	0	0	0	0	0	0	0	0	0	0	0	0	0	0	0	0	0	0	0	0	0	0	0	0	0.00243461	0	0	0	0	0	0	0.00117124	0	0	0	0
1.99254e-05	0.0035225	Lactobacillus gasseri	0	0	0	0	0	0	0	0	0	0	0	0	0	0	0	0	0	0	0	0	0	0	0	0	0	0	0	0	0	0	0	0	0	0	0	0	0	0	0	0	0	0	0	0	0	0	0
0.00351399	0.758904	Agathobaculum unknown_species	0.00281431	0.0021826	0.00168472	0.00548913	0.00247775	0.00294892	0	0	0	0.00633343	0.00198909	0.00204968	0	0.00243904	0.00338216	0.00375962	0	0	0.01398	0.00187173	0.00167323	0.00341121	0	0	0.00380429	0.00407171	0	0.00664908	0.00310817	0.00235994	0.00171299	0.00461614	0	0	0.00235852	0.00779372	0	0	0.00155566	0.00165304	0.00580282	0	0	0.00305219	0	0.00407846	0.00260941
0.00146179	0.412916	Eubacterium ramulus	0	0	0	0.00150907	0	0	0	0	0.00152493	0	0.00461776	0	0	0	0	0	0	0	0.00200458	0	0.00112052	0	0	0	0	0	0	0	0	0	0	0	0	0	0	0	0	0	0	0	0	0	0	0.0015943	0.00135201	0.00144655	0
0.00110016	0.193346	Alistipes communis	0	0	0	0	0	0.00218285	0	0	0	0.00999681	0	0	0	0	0	0	0	0	0	0	0	0	0	0	0	0	0	0	0	0	0	0.00687286	0	0	0	0	0	0	0	0	0.00186177	0	0	0.003987	0	0.0026309	0.00393883
3.31135e-07	0.000391389	Pantoea dispersa	0	0	0	0	0	0	0	0	0	0	0	0	0	0	0	0	0	0	0	0	0	0	0	0	0	0	0	0	0	0	0	0	0	0	0	0	0	0	0	0	0	0	0	0	0	0	0
0.000637658	0.178082	Lactobacillus unknown_species	0	0	0	0	0	0	0	0	0	0	0	0	0	0	0	0	0	0	0	0	0	0	0	0	0	0	0	0.00296376	0	0	0	0	0	0	0	0.00330616	0	0	0	0	0	0	0	0	0	0	0
0.00150697	0.363209	Blautia faecicola	0.00140972	0	0	0.00122451	0.00786237	0	0.00195774	0.00231631	0	0	0.00268251	0	0	0	0	0	0	0	0.00126747	0	0	0	0	0	0	0	0	0	0	0.00159132	0	0	0	0	0.00133287	0	0	0	0	0	0	0	0	0	0	0	0
0.000884935	0.594912	Lacrimispora unknown_species	0.00119578	0.0015159	0.00186414	0	0.00100634	0.00078311	0	0.00106426	0	0.00199726	0.00457792	0.00217725	0	0	0	0	0.00089221	0.00109746	0.00314472	0.0023196	0.00177737	0.00236316	0.00087996	0	0.00139883	0.00443323	0.00199245	0.00195159	0.00099048	0.00109673	0.0009098	0	0.002412	0	0.00233828	0	0	0.00122246	0.00090135	0.0016761	0.0016221	0.0007628	0.00166719	0	0.00089981	0.0014441	0.00258703
0.000540472	0.0399217	Campylobacter unknown_species	0	0	0	0	0	0	0	0	0	0	0	0	0	0	0	0	0	0	0	0	0	0	0	0	0	0	0	0	0	0	0	0	0	0	0	0	0	0	0	0	0	0	0	0	0	0	0
8.94995e-05	0.02818	Coprobacillus cateniformis	0	0	0	0	0	0	0	0	0	0	0	0	0	0	0	0	0	0	0	0	0	0	0	0	0	0	0	0	0	0	0	0	0	0	0	0	0	0	0	0	0	0	0	0	0	0	0
7.29058e-05	0.0313112	Escherichia albertii	0	0	0	0	0	0	0	0	0	0	0	0	0	0	0	0	0	0	0	0	0	0	0	0	0	0	0	0	0	0	0	0	0	0	0	0	0	0	0	0	0	0	0	0	0	0	0
1.23951e-06	0.000782779	Citrobacter amalonaticus	0	0	0	0	0	0	0	0	0	0	0	0	0	0	0	0	0	0	0	0	0	0	0	0	0	0	0	0	0	0	0	0	0	0	0	0	0	0	0	0	0	0	0	0	0	0	0
0.000101695	0.0297456	Streptococcus australis	0	0	0	0	0	0	0	0	0	0	0	0	0	0	0	0	0	0	0	0	0	0	0	0	0	0	0	0	0	0	0	0	0	0	0	0	0	0	0	0	0	0	0	0	0	0	0
1.03373e-06	0.000391389	Haemophilus paraphrohaemolyticus	0	0	0	0	0	0	0	0	0	0	0	0	0	0	0	0	0	0	0	0	0	0	0	0	0	0	0	0	0	0	0	0	0	0	0	0	0	0	0	0	0	0	0	0	0	0	0
0.00155397	0.21409	Bacteroides intestinalis	0	0.00119038	0	0	0	0.00485369	0	0	0	0.0109255	0	0	0.00070538	0.00087192	0.00122346	0	0	0	0	0.00347569	0	0	0	0	0.00111152	0	0.00253314	0	0.00472227	0	0.00672332	0.00799372	0	0.00216458	0	0.00449776	0	0.00184562	0	0	0.0084296	0.00084857	0.00198714	0	0.00121549	0	0.00969102
0.000724802	0.0320939	Lactobacillus salivarius	0	0	0	0	0	0	0	0	0	0	0	0	0	0	0	0	0	0	0	0	0	0	0	0	0	0	0	0	0	0	0	0	0	0	0	0	0	0	0	0	0	0	0	0	0	0.00286024	0
0	0	Lactobacillus buchneri	0	0	0	0	0	0	0	0	0	0	0	0	0	0	0	0	0	0	0	0	0	0	0	0	0	0	0	0	0	0	0	0	0	0	0	0	0	0	0	0	0	0	0	0	0	0	0
6.11374e-07	0.000391389	Lactobacillus brevis	0	0	0	0	0	0	0	0	0	0	0	0	0	0	0	0	0	0	0	0	0	0	0	0	0	0	0	0	0	0	0	0	0	0	0	0	0	0	0	0	0	0	0	0	0	0	0
0.000145773	0.0489237	Schaalia unknown_species	0	0	0	0	0	0	0	0	0	0	0	0	0	0	0	0	0	0	0	0	0	0	0	0	0	0	0	0	0	0	0	0	0	0	0	0	0	0	0	0	0	0	0	0	0	0	0
0.00408703	0.227397	Phascolarctobacterium succinatutens	0	0	0	0	0	0	0	0	0	0.0507489	0	0	0	0	0	0	0	0	0	0	0	0	0	0	0	0	0	0	0	0	0	0	0	0	0	0	0	0	0	0	0	0.0330232	0	0	0	0	0.0215754
2.24863e-05	0.00665362	Lachnoclostridium pacaense	0	0	0	0	0	0	0	0	0	0	0	0	0	0	0	0	0	0	0	0	0	0	0	0	0	0	0	0	0	0	0	0	0.00563	0	0	0.00527552	0	0	0	0	0	0	0	0	0	0	0
0.00348875	0.12681	Butyrivibrio crossotus	0	0	0	0	0	0	0	0	0	0	0	0	0.0023594	0	0	0	0	0	0	0	0	0	0	0	0	0	0	0	0	0	0	0	0	0	0	0	0	0	0	0	0	0	0	0	0	0	0
2.68576e-05	0.00978474	Raoultella ornithinolytica	0	0	0	0	0	0	0	0	0	0	0	0	0	0	0	0	0	0	0	0	0	0	0	0	0	0	0	0.00118469	0	0	0	0	0	0	0	0	0	0	0	0	0	0	0	0	0	0	0
0.000123014	0.016047	Streptococcus infantarius	0	0	0	0	0	0	0	0.00291737	0	0	0	0	0	0	0	0	0	0	0	0	0	0	0	0	0	0	0	0	0	0	0	0	0	0	0	0	0	0	0	0	0	0	0	0	0	0	0
0.00162796	0.594129	Butyrivibrio unknown_species	0.00260982	0.00246514	0.00119343	0	0.00236529	0	0.00183231	0.00298641	0.00116025	0.00229424	0	0.00607182	0.0011742	0.00133047	0	0	0.00213271	0.00270231	0.00813437	0.00192859	0.00099465	0.00275073	0	0	0.00226145	0	0	0.00365089	0.00228184	0.00216566	0.00132377	0	0	0	0.00449578	0.00154072	0	0.00207514	0.00218578	0.00301939	0.00212415	0.00240473	0.00521539	0.00165107	0.00120013	0.0022179	0.00699055
6.50449e-05	0.0133072	Veillonella tobetsuensis	0	0	0	0	0	0	0	0	0	0	0	0	0	0	0	0	0	0	0	0	0	0	0	0	0	0	0	0	0	0	0	0	0	0	0	0	0	0	0	0	0	0	0	0	0	0	0
0	0	Clostridium jeddahense	0	0	0	0	0	0	0	0	0	0	0	0	0	0	0	0	0	0	0	0	0	0	0	0	0	0	0	0	0	0	0	0	0	0	0	0	0	0	0	0	0	0	0	0	0	0	0
1.4457e-06	0.000391389	Kocuria rosea	0	0	0	0	0	0	0	0	0	0	0	0	0	0	0	0	0	0	0	0	0	0	0	0	0	0	0	0	0	0	0	0	0	0	0	0	0	0	0	0	0	0	0	0	0	0	0
0.00320009	0.625832	Dysosmobacter unknown_species	0.00237566	0.0016197	0	0.00685167	0	0.00130391	0	0	0	0.0092287	0	0	0	0.00115343	0	0.002821	0	0	0.00304116	0	0.0016556	0.00155005	0	0	0.00129395	0	0	0	0.00524744	0	0	0.00826018	0	0.00183261	0	0.0120942	0	0	0	0.00181219	0.00368299	0.00115462	0	0.00674786	0.00136202	0.00279308	0.00349634
0.000171123	0.0332681	Bacteroides congonensis	0	0	0	0	0	0	0	0	0	0	0	0.0170737	0	0	0	0	0	0	0	0.0381417	0	0	0	0	0	0	0	0	0	0	0	0	0.00128234	0	0	0	0	0.0166815	0	0	0	0	0	0	0	0	0
0	0	Acinetobacter pittii	0	0	0	0	0	0	0	0	0	0	0	0	0	0	0	0	0	0	0	0	0	0	0	0	0	0	0	0	0	0	0	0	0	0	0	0	0	0	0	0	0	0	0	0	0	0	0
3.64697e-05	0.00273973	Amycolatopsis nivea	0	0	0	0	0	0	0	0	0	0	0	0	0	0	0	0	0	0	0	0	0	0	0	0	0	0	0	0	0	0	0	0	0	0	0	0	0	0	0	0	0	0	0	0	0	0	0
5.98103e-06	0.00469667	Blautia producta	0	0	0	0	0	0	0	0	0	0	0	0	0	0	0	0	0	0	0	0	0	0	0	0	0	0	0	0	0	0	0	0	0	0	0	0	0	0	0	0	0	0	0	0	0	0	0
0.000361015	0.0309198	Mycoplasma unknown_species	0	0	0	0	0	0	0	0	0	0	0	0	0	0	0	0	0	0	0	0	0	0	0	0	0	0	0	0	0	0	0	0	0	0	0	0	0	0	0	0	0	0	0	0	0	0	0
0.000257389	0.0121331	Bifidobacterium angulatum	0	0	0	0	0	0	0	0	0	0	0	0	0	0	0	0	0	0	0	0	0	0	0	0	0	0	0	0	0	0	0	0	0	0	0	0	0	0	0	0	0	0	0	0	0	0	0
0.00673454	0.289628	Prevotella stercorea	0.0207425	0	0	0.00400974	0	0	0	0	0	0.0060623	0	0	0.222764	0.00164796	0	0	0	0	0	0	0	0	0.0018502	0	0	0	0	0	0	0	0	0	0	0.00231832	0	0	0	0	0	0	0	0.343222	0	0	0	0	0
1.01675e-05	0.00195695	Weissella unknown_species	0	0	0	0	0	0	0	0	0	0	0	0	0	0	0	0	0	0	0	0	0	0	0	0	0	0	0	0	0	0	0	0	0	0	0	0	0	0	0	0	0	0	0	0	0	0	0
0.00257663	0.281018	Holdemanella unknown_species	0	0	0	0.00639663	0	0	0	0	0	0.00876438	0	0	0	0	0	0	0	0	0	0	0	0	0	0	0	0	0	0	0.00398423	0.0304229	0	0.00312347	0	0	0	0	0.00237154	0	0	0	0	0	0	0	0	0	0
6.68699e-05	0.01409	Enterobacter unknown_species	0	0	0	0	0	0	0	0	0	0	0	0	0	0	0	0	0	0	0	0	0	0	0	0	0	0	0	0	0	0	0	0	0	0	0	0	0	0	0	0	0	0	0	0	0	0	0
1.7452e-06	0.00117417	Halomonas unknown_species	0	0	0	0	0	0	0	0	0	0	0	0	0	0	0	0	0	0	0	0	0	0	0	0	0	0	0	0	0	0	0	0	0	0	0	0	0	0	0	0	0	0	0	0	0	0	0
1.7491e-06	0.000391389	Gardnerella unknown_species	0	0	0	0	0	0	0	0	0	0	0	0	0	0	0	0	0	0	0	0	0	0	0	0	0	0	0	0	0	0	0	0	0	0	0	0	0	0	0	0	0	0	0	0	0	0	0
0.00280627	0.372994	Eubacterium ventriosum	0.0021306	0	0.0253568	0	0.0143444	0	0	0.00495348	0	0	0	0	0.00369741	0	0	0.003795	0	0.00257856	0.0195664	0	0.00236643	0.00176443	0	0.00676068	0.00838701	0.00374305	0.0052164	0.00302781	0	0.0204184	0	0	0.017927	0	0.00629188	0	0	0.0153506	0.00214131	0.0063385	0.0105698	0.00362432	0.0134098	0	0	0.00637132	0.0193785
1.32735e-05	0.00195695	Varibaculum unknown_species	0	0	0	0	0	0	0	0	0	0	0	0	0	0	0	0	0	0	0	0	0	0	0	0	0	0	0	0	0	0	0	0	0	0	0	0	0	0	0	0	0	0	0	0	0	0	0
1.22663e-06	0.000391389	Pediococcus unknown_species	0	0	0	0	0	0	0	0	0	0	0	0	0	0	0	0	0	0	0	0	0	0	0	0	0	0	0	0	0	0	0	0	0	0	0	0	0	0	0	0	0	0	0	0	0	0	0
0.000210341	0.0500978	Parabacteroides johnsonii	0	0	0	0	0	0	0	0	0	0	0	0.00198388	0.00085144	0	0	0	0	0.00417812	0	0	0	0	0	0	0	0	0	0	0	0	0	0.00091028	0	0	0	0	0	0	0	0	0	0	0	0.00429138	0	0	0
3.90945e-05	0.0121331	Pseudomonas unknown_species	0	0	0	0	0	0	0	0	0	0	0	0	0	0	0	0	0	0	0	0	0	0	0	0	0	0	0	0	0	0	0	0	0	0	0	0	0	0	0	0	0	0	0	0	0	0	0
6.61629e-06	0.00195695	Acinetobacter proteolyticus	0	0	0	0	0	0	0	0	0	0	0	0	0	0	0	0	0	0	0	0	0	0	0	0	0	0	0	0	0	0	0	0	0	0	0	0	0	0	0	0	0	0	0	0	0	0	0
9.07664e-05	0.0414873	Actinomyces unknown_species	0	0	0	0	0	0	0	0	0	0	0	0	0	0	0	0	0	0	0	0	0	0	0	0	0	0	0	0	0	0	0	0	0	0	0	0	0	0	0	0	0	0	0	0	0	0	0
6.389e-05	0.00273973	Photobacterium phosphoreum	0	0	0	0	0	0	0	0	0	0	0	0	0	0	0	0	0	0	0	0	0	0	0	0	0	0	0	0	0	0	0	0	0	0	0	0	0	0	0	0	0	0	0	0	0	0	0
0.00044238	0.0567515	Mesosutterella multiformis	0	0	0	0.00332617	0	0.0127722	0.0165276	0	0	0	0	0	0.00277675	0	0	0.00233601	0	0.0128971	0.00450851	0.00598599	0	0	0	0	0	0	0.00548449	0	0.00357848	0	0	0.00310224	0	0.0109353	0	0	0	0	0.00511728	0	0	0	0	0.0224229	0.0043345	0	0.00572237
0.000106219	0.0309198	Enterocloster asparagiformis	0	0	0	0	0	0	0	0	0	0	0	0	0	0	0	0	0	0	0	0.00116581	0	0	0	0	0	0	0.00108483	0	0	0	0	0	0.004455	0	0.0007345	0	0	0	0	0	0	0	0	0	0	0	0
0.00106739	0.0199609	Erwinia mediterraneensis	0	0	0	0	0	0	0	0	0	0	0	0	0	0	0	0	0	0	0	0	0	0	0	0	0	0	0	0	0	0	0	0	0	0	0	0	0	0	0	0	0	0	0	0	0	0	0
0.000879908	0.0990215	Faecalibacillus faecis	0	0	0	0	0	0	0	0	0	0.0137145	0	0	0	0	0	0.00378167	0	0	0.00275726	0	0	0.00364671	0	0	0	0	0	0	0	0	0	0	0	0	0.00404179	0.00202569	0	0	0	0	0	0	0	0	0	0	0
4.66444e-05	0.00978474	Corynebacterium unknown_species	0	0	0	0	0	0	0	0	0	0	0	0	0	0	0	0	0	0	0	0	0	0	0	0	0	0	0	0	0	0	0	0	0	0	0	0	0	0	0	0	0	0	0	0	0	0	0
5.63356e-06	0.00234834	Mycobacterium lehmannii	0	0	0	0	0	0	0	0	0	0	0	0	0	0	0	0	0	0	0	0	0	0	0	0	0	0	0	0	0	0	0	0	0	0	0	0	0	0	0	0	0	0	0	0	0	0	0
0.00166758	0.293933	Romboutsia timonensis	0	0	0	0	0	0.00178654	0	0.00360188	0.0033818	0	0	0.00286559	0	0	0	0	0.00201306	0	0.00551857	0	0	0	0	0	0	0.003795	0	0	0	0.00206209	0	0	0	0	0	0	0	0	0	0	0	0	0	0	0	0	0
0	0	Gardnerella vaginalis	0	0	0	0	0	0	0	0	0	0	0	0	0	0	0	0	0	0	0	0	0	0	0	0	0	0	0	0	0	0	0	0	0	0	0	0	0	0	0	0	0	0	0	0	0	0	0
3.53433e-05	0.00587084	Collinsella stercoris	0	0	0	0	0	0	0	0	0	0	0	0	0	0	0	0	0	0	0	0	0	0	0	0	0	0	0	0	0	0	0	0	0	0	0	0	0	0	0	0	0	0	0	0	0	0	0
1.5109e-06	0.000391389	Serratia marcescens	0	0	0	0	0	0	0	0	0	0	0	0	0	0	0	0	0	0	0	0	0	0	0	0	0	0	0	0	0	0	0	0	0	0	0	0	0	0	0	0	0	0	0	0	0	0	0
2.02522e-05	0.00313112	Blautia marasmi	0	0	0	0	0	0	0	0	0	0	0	0	0	0	0	0	0	0	0	0	0	0	0	0	0	0	0	0	0	0	0	0	0	0	0	0	0	0	0	0	0	0	0	0	0	0	0
0.000152503	0.044227	Bacteroides mediterraneensis	0	0	0.00149474	0	0	0.00429087	0	0.00203183	0	0	0	0	0	0	0	0	0	0	0	0	0	0.00168433	0	0.00309556	0.00114241	0	0	0	0	0	0.00253304	0	0	0	0.00256686	0	0	0	0	0.00319992	0	0.00161405	0	0	0	0	0
0.000347995	0.0637965	Slackia isoflavoniconvertens	0	0	0	0	0	0	0	0	0	0	0	0	0	0	0	0	0	0	0	0	0	0	0	0	0	0	0	0	0	0	0	0	0	0	0	0	0	0	0	0	0	0	0	0	0	0	0
0.000300171	0.0516634	Citrobacter portucalensis	0	0	0	0	0	0	0	0	0	0	0	0	0	0	0	0	0.00085555	0	0	0	0	0	0	0	0	0.00212157	0	0	0	0	0	0	0	0	0.00120735	0	0	0	0	0.00082423	0	0	0	0	0	0	0
0.0013294	0.21683	Evtepia gabavorous	0	0	0	0	0.00237611	0	0	0	0	0	0	0	0	0	0	0.00291865	0	0	0	0	0	0	0	0	0	0.0132759	0	0	0	0	0	0	0	0	0	0	0	0	0	0	0	0	0	0.00337649	0.00180843	0	0
1.39814e-06	0.000391389	Haemophilus parahaemolyticus	0	0	0	0	0	0	0	0	0	0	0	0	0	0	0	0	0	0	0	0	0	0	0	0	0	0	0	0	0	0	0	0	0	0	0	0	0	0	0	0	0	0	0	0	0	0	0
0.000953788	0.300587	Agathobacter unknown_species	0.00467567	0.00418402	0	0	0.00484295	0.00244966	0	0	0.00350776	0.00328824	0.00206541	0	0	0	0	0	0	0.00165047	0.00239094	0	0	0	0	0	0.00212707	0.00232536	0	0.0034521	0	0.00168471	0.00340922	0	0	0	0.00163267	0	0	0	0	0	0	0	0	0	0.00161259	0.003137	0.0025289
0.000432563	0.0407045	Mycobacterium avium	0	0	0	0	0	0	0	0	0	0	0	0	0	0	0	0	0	0	0	0	0	0	0	0	0	0	0	0	0	0	0	0	0	0	0	0	0	0	0	0	0	0	0	0	0	0	0
9.17096e-05	0.00508806	Morganella morganii	0	0	0	0	0	0	0	0	0	0	0	0	0	0	0	0	0	0	0	0	0	0	0	0	0	0	0	0	0	0	0	0	0	0	0	0	0	0	0	0	0	0	0	0	0	0	0
3.38478e-05	0.00900196	Enterobacter cloacae	0	0	0	0	0	0	0	0	0	0	0	0	0	0	0	0	0	0	0	0	0	0	0	0	0	0	0	0	0	0	0	0	0	0	0	0	0	0	0	0.00389892	0	0	0	0	0	0	0
0.000384265	0.0645793	Coprobacter fastidiosus	0	0.00184775	0	0	0	0	0	0	0	0.0901452	0	0	0	0	0	0	0	0	0	0	0	0	0	0	0	0	0	0	0	0.00224761	0	0	0	0.00217105	0	0	0	0	0	0	0.00206845	0	0	0	0	0	0.00250362
0	0	Staphylococcus lugdunensis	0	0	0	0	0	0	0	0	0	0	0	0	0	0	0	0	0	0	0	0	0	0	0	0	0	0	0	0	0	0	0	0	0	0	0	0	0	0	0	0	0	0	0	0	0	0	0
0.000318692	0.0610568	Alistipes ihumii	0	0	0	0	0	0	0	0	0	0	0	0	0	0	0	0.00145422	0	0	0	0	0	0	0	0	0	0	0	0	0	0	0	0	0	0	0	0.00917762	0	0	0	0	0	0	0	0	0	0	0
4.01283e-05	0.00508806	Dakarella massiliensis	0	0	0	0	0	0	0	0	0	0	0	0	0	0	0	0	0	0	0	0	0	0	0	0	0	0	0	0	0	0	0	0	0	0	0	0	0	0	0	0	0	0	0	0	0	0	0
0.000227072	0.0219178	Elizabethkingia anophelis	0	0	0	0	0	0	0	0	0	0	0	0	0	0	0	0	0	0	0	0	0	0	0	0	0	0	0	0	0	0	0	0	0	0	0	0	0	0	0	0	0	0	0	0	0	0	0
0	0	Siccibacter turicensis	0	0	0	0	0	0	0	0	0	0	0	0	0	0	0	0	0	0	0	0	0	0	0	0	0	0	0	0	0	0	0	0	0	0	0	0	0	0	0	0	0	0	0	0	0	0	0
8.64999e-05	0.00313112	Cutibacterium acnes	0	0	0	0	0	0	0	0	0	0	0	0	0	0	0	0	0	0	0	0	0	0	0	0	0	0	0	0	0	0	0	0	0	0	0	0	0	0	0	0	0	0	0	0	0	0	0
3.17627e-06	0.00117417	Colibacter unknown_species	0	0	0	0	0	0	0	0	0	0	0	0	0	0	0	0	0	0	0	0	0	0	0	0	0	0	0	0	0	0	0	0	0	0	0	0	0	0	0	0	0	0	0	0	0	0	0
4.85558e-05	0.00978474	Enterobacter ludwigii	0	0	0	0	0	0	0	0	0	0	0	0	0	0	0	0	0	0	0	0	0	0	0	0	0	0	0	0	0	0	0	0	0	0	0	0	0	0	0	0	0	0	0	0	0	0	0
5.36211e-05	0.0262231	Neobittarella unknown_species	0	0	0	0	0	0	0	0	0	0	0	0	0	0	0	0	0	0	0	0	0	0	0	0	0	0	0	0	0	0	0	0	0	0	0	0	0	0	0	0	0	0	0	0	0	0	0
2.93486e-06	0.000391389	Neisseria subflava	0	0	0	0	0	0	0	0	0	0	0	0	0	0	0	0	0	0	0	0	0	0	0	0	0	0	0	0	0	0	0	0	0	0	0	0	0	0	0	0	0	0	0	0	0	0	0
2.59623e-05	0.00665362	Streptococcus infantis	0	0	0	0	0	0	0	0	0	0	0	0	0	0	0	0	0	0	0	0	0	0	0	0	0	0	0	0	0	0	0	0	0	0	0	0	0	0	0	0	0	0	0	0	0	0	0
6.9718e-06	0.00234834	Burkholderia pseudomultivorans	0	0	0	0	0	0	0	0	0	0	0	0	0	0	0	0	0	0	0	0	0	0	0	0	0	0	0	0	0	0	0	0	0	0	0	0	0	0	0	0	0	0	0	0	0	0	0
0.000989559	0.144031	Catenibacterium unknown_species	0	0	0	0.00192136	0	0	0	0	0	0	0	0	0	0	0	0	0	0	0	0	0.00186762	0	0	0	0	0	0	0	0.00187919	0	0	0	0	0	0	0	0	0	0	0	0	0	0	0	0	0	0
4.18792e-05	0.0109589	Sutterella faecalis	0	0	0	0	0	0	0	0	0	0	0	0	0	0	0	0	0	0	0	0	0	0	0	0	0	0	0	0	0	0	0	0	0	0	0	0	0	0	0	0	0	0	0	0	0	0	0
0	0	Mixta calida	0	0	0	0	0	0	0	0	0	0	0	0	0	0	0	0	0	0	0	0	0	0	0	0	0	0	0	0	0	0	0	0	0	0	0	0	0	0	0	0	0	0	0	0	0	0	0
4.70625e-06	0.000782779	Acidovorax oryzae	0	0	0	0	0	0	0	0	0	0	0	0	0	0	0	0	0	0	0	0	0	0	0	0	0	0	0	0	0	0	0	0	0	0	0	0	0	0	0	0	0	0	0	0	0	0	0
0.000566567	0.227397	Prevotella lascolaii	0	0	0	0.00287919	0	0	0	0	0.00115099	0.00364148	0	0	0	0.00494947	0	0	0	0	0	0	0	0	0	0	0	0	0	0	0	0	0	0	0	0.00283973	0	0	0	0	0.00151784	0	0	0.00357831	0	0	0	0.0013896	0
0.000117832	0.0125245	Streptomyces varsoviensis	0	0	0	0	0	0	0	0	0	0	0	0	0	0	0	0	0	0	0	0	0	0	0	0	0	0	0	0	0	0	0	0	0	0	0	0	0	0	0	0	0	0	0	0	0	0	0
6.60438e-07	0.000391389	Pseudescherichia vulneris	0	0	0	0	0	0	0	0	0	0	0	0	0	0	0	0	0	0	0	0	0	0	0	0	0	0	0	0	0	0	0	0	0	0	0	0	0	0	0	0	0	0	0	0	0	0	0
0	0	Negativicoccus succinicivorans	0	0	0	0	0	0	0	0	0	0	0	0	0	0	0	0	0	0	0	0	0	0	0	0	0	0	0	0	0	0	0	0	0	0	0	0	0	0	0	0	0	0	0	0	0	0	0
2.13478e-06	0.00195695	Corallococcus exercitus	0	0	0	0	0	0	0	0	0	0	0	0	0	0	0	0	0	0	0	0	0	0	0	0	0	0	0	0	0	0	0	0	0	0	0	0	0	0	0	0	0	0	0	0	0	0	0
0.000555594	0.0966732	Bacteroides salyersiae	0	0	0	0	0.0110416	0.00135636	0	0	0	0	0.0196432	0	0	0	0	0	0	0	0	0	0	0.00224716	0	0.0113279	0	0.00121181	0	0	0	0	0.0029353	0	0	0	0.0103801	0	0	0.00975632	0	0.00097581	0	0.00123051	0	0	0.0020627	0	0.00385949
0.000537953	0.0148728	Enterococcus hirae	0	0	0	0	0	0	0	0	0	0	0	0	0	0	0	0	0	0	0	0	0	0	0	0	0	0	0	0	0	0	0	0	0	0	0	0	0	0	0	0	0	0	0	0	0	0	0
0.000454279	0.100587	Senegalimassilia anaerobia	0	0	0	0	0	0	0	0	0	0	0	0	0	0	0	0	0	0	0	0	0	0	0	0	0	0	0	0	0	0	0	0	0	0	0	0	0	0	0	0	0	0	0	0	0	0	0
2.47904e-06	0.000782779	Finegoldia magna	0	0	0	0	0	0	0	0	0	0	0	0	0	0	0	0	0	0	0	0	0	0	0	0	0	0	0	0	0	0	0	0	0	0	0	0	0	0	0	0	0	0	0	0	0	0	0
1.95031e-06	0.00117417	Burkholderia lata	0	0	0	0	0	0	0	0	0	0	0	0	0	0	0	0	0	0	0	0	0	0	0	0	0	0	0	0	0	0	0	0	0	0	0	0	0	0	0	0	0	0	0	0	0	0	0
3.02303e-05	0.00939335	Citrobacter unknown_species	0	0	0	0	0	0	0	0	0	0	0	0	0	0	0	0	0	0	0	0	0	0	0	0	0	0	0	0	0	0	0	0	0	0	0	0	0	0	0	0	0	0	0	0	0	0	0
1.29853e-05	0.0035225	Serratia fonticola	0	0	0	0	0	0	0	0	0	0	0	0	0	0	0	0	0	0	0	0	0	0	0	0	0	0	0	0	0	0	0	0	0	0	0	0	0	0	0	0	0	0	0	0	0	0	0
8.72184e-05	0.0148728	Streptococcus anginosus	0	0	0	0	0	0	0	0	0	0	0	0	0	0	0	0	0	0	0	0	0	0	0	0	0	0	0	0	0	0	0	0	0	0	0	0	0	0	0	0	0	0	0	0	0	0	0
0	0	Fannyhessea vaginae	0	0	0	0	0	0	0	0	0	0	0	0	0	0	0	0	0	0	0	0	0	0	0	0	0	0	0	0	0	0	0	0	0	0	0	0	0	0	0	0	0	0	0	0	0	0	0
0.000405506	0.133855	Butyricimonas virosa	0	0	0	0	0.00114189	0	0	0	0	0.00119279	0	0	0.00167879	0	0	0.00098183	0	0	0	0.00112802	0	0.00107259	0	0.00122657	0.00246906	0	0	0	0	0	0.00189265	0.00179481	0	0	0.00227421	0	0.00102206	0.0019651	0	0	0	0	0.00586444	0	0.00187186	0	0.00115323
6.8693e-06	0.00156556	Streptococcus pseudopneumoniae	0	0	0	0	0	0	0	0	0	0	0	0	0	0	0	0	0	0	0	0	0	0	0	0	0	0	0	0	0	0	0	0	0	0	0	0	0	0	0	0	0	0	0	0	0	0	0
5.48734e-05	0.02818	Bacteroides acidifaciens	0	0	0	0	0	0	0	0	0	0	0	0	0	0	0	0	0	0	0	0.00148293	0	0	0	0	0	0	0	0	0	0	0	0	0	0	0	0	0	0	0	0.00116084	0	0	0	0	0	0	0
0.000116187	0.0101761	Streptomyces otsuchiensis	0	0	0	0	0	0	0	0	0	0	0	0	0	0	0	0	0	0	0	0	0	0	0	0	0	0	0	0	0	0	0	0	0	0	0	0	0	0	0	0	0	0	0	0	0	0	0
0	0	Dysgonomonas mossii	0	0	0	0	0	0	0	0	0	0	0	0	0	0	0	0	0	0	0	0	0	0	0	0	0	0	0	0	0	0	0	0	0	0	0	0	0	0	0	0	0	0	0	0	0	0	0
0.00135251	0.232094	Asaccharobacter celatus	0	0	0	0.00435576	0	0	0	0	0	0	0	0	0	0	0	0.00239331	0	0	0	0	0.00155245	0	0	0	0.0014707	0	0	0	0	0	0	0	0	0	0	0	0	0	0	0	0	0	0	0	0	0	0
0	0	Nocardia aobensis	0	0	0	0	0	0	0	0	0	0	0	0	0	0	0	0	0	0	0	0	0	0	0	0	0	0	0	0	0	0	0	0	0	0	0	0	0	0	0	0	0	0	0	0	0	0	0
3.96144e-06	0.00117417	Atlantibacter hermannii	0	0	0	0	0	0	0	0	0	0	0	0	0	0	0	0	0	0	0	0	0	0	0	0	0	0	0	0	0	0	0	0	0	0	0	0	0	0	0	0	0	0	0	0	0	0	0
0.00243105	0.313503	Prevotellamassilia unknown_species	0.00198672	0	0.00501374	0.00995735	0	0	0	0	0	0.00328751	0	0	0.00168255	0.00274058	0	0	0	0	0	0	0	0	0.00172001	0	0	0	0	0	0	0	0	0	0	0.0202334	0	0	0	0	0	0	0	0	0	0	0	0	0
7.47886e-06	0.00156556	Burkholderia unknown_species	0	0	0	0	0	0	0	0	0	0	0	0	0	0	0	0	0	0	0	0	0	0	0	0	0	0	0	0	0	0	0	0	0	0	0	0	0	0	0	0	0	0	0	0	0	0	0
0.00141633	0.492368	Pseudoflavonifractor unknown_species	0.00149685	0	0	0.00389268	0	0	0	0	0	0.0049125	0	0	0	0	0	0.00168857	0	0	0.00151627	0.00121675	0.00091276	0.00115696	0	0	0.0011414	0	0	0	0.00253482	0	0	0.00253439	0.00241541	0.0023238	0	0.00642671	0	0	0	0	0.00108293	0	0	0.00140692	0	0.00203531	0
0.00313044	0.149902	Methanobrevibacter smithii	0	0	0	0	0	0	0	0	0	0.021316	0	0	0	0	0	0	0	0	0	0	0	0	0	0	0	0	0	0	0	0	0	0	0	0	0	0.0748284	0	0	0	0	0	0	0	0	0	0	0
0.000592574	0.196477	Prevotella rara	0	0	0	0.00140244	0	0	0	0	0.00121472	0	0	0	0.00193179	0	0	0	0	0	0	0	0	0	0.00153196	0	0	0	0	0	0	0	0	0	0	0.00158082	0	0	0.00290101	0	0	0	0	0.00141098	0	0	0	0.00104753	0
3.77143e-06	0.000782779	Micromonospora orduensis	0	0	0	0	0	0	0	0	0	0	0	0	0	0	0	0	0	0	0	0	0	0	0	0	0	0	0	0	0	0	0	0	0	0	0	0	0	0	0	0	0	0	0	0	0	0	0
6.32152e-05	0.0199609	Intestinimonas massiliensis	0	0.00155556	0	0	0	0	0	0	0	0.00220053	0	0	0	0	0	0	0	0	0	0	0	0	0	0	0	0	0	0	0	0	0	0	0	0	0	0.00201517	0	0	0	0	0	0	0	0	0	0	0
6.14591e-06	0.00117417	Xanthomonas hortorum	0	0	0	0	0	0	0	0	0	0	0	0	0	0	0	0	0	0	0	0	0	0	0	0	0	0	0	0	0	0	0	0	0	0	0	0	0	0	0	0	0	0	0	0	0	0	0
1.90497e-06	0.00117417	Enterococcus raffinosus	0	0	0	0	0	0	0	0	0	0	0	0	0	0	0	0	0	0	0	0	0	0	0	0	0	0	0	0	0	0	0	0	0	0	0	0	0	0	0	0	0	0	0	0	0	0	0
0.000251102	0.0195695	Prevotella marseillensis	0	0	0	0	0	0.00124763	0	0	0	0	0	0	0	0	0	0	0	0	0	0	0	0	0	0	0	0	0	0	0	0	0	0	0	0	0	0	0.00304398	0	0	0	0	0	0	0	0	0.00209154	0
0.000113321	0.0101761	Lactobacillus crispatus	0	0	0	0	0	0	0	0	0	0	0	0	0	0	0	0	0	0	0	0	0	0	0	0	0	0	0	0	0	0	0	0	0	0	0	0	0	0	0	0	0	0	0	0	0	0	0
0.000274229	0.0172211	Paraburkholderia ribeironis	0	0	0	0	0	0	0	0	0	0	0	0	0	0	0	0	0	0	0	0	0	0	0	0	0	0	0	0	0	0	0	0	0	0	0	0	0	0	0	0	0	0	0	0	0	0	0
1.52538e-05	0.00234834	Leclercia adecarboxylata	0	0	0	0	0	0	0	0	0	0	0	0	0	0	0	0	0	0	0	0	0	0	0	0	0	0	0	0	0	0	0	0	0	0	0	0	0	0	0	0	0	0	0	0	0	0	0
0.000644589	0.320157	Ruthenibacterium unknown_species	0.00225	0	0	0.00104988	0	0	0	0	0	0	0	0	0	0	0	0	0	0	0	0	0.00121611	0	0	0	0	0	0	0.00127173	0	0	0	0.00194808	0	0	0	0.00329331	0	0	0	0	0	0	0	0.00110917	0	0.00208595	0.00139079
0.000177146	0.0191781	Collinsella tanakaei	0	0	0	0	0	0	0	0	0.00172916	0	0	0	0	0	0	0	0.00152013	0	0	0	0	0	0	0.00267886	0	0	0	0	0	0	0	0	0	0	0	0	0	0	0	0	0	0	0	0	0.00195119	0	0
1.35931e-05	0.00469667	Fournierella massiliensis	0	0	0	0	0	0	0	0	0	0	0	0	0	0	0	0	0	0	0	0	0	0	0	0	0	0	0	0	0	0	0	0	0	0	0	0	0	0	0	0	0	0	0	0	0	0	0
4.24743e-05	0.0136986	Eubacterium callanderi	0	0	0	0	0	0	0	0	0	0	0	0	0	0	0	0	0	0	0	0	0	0	0	0	0	0	0	0	0	0	0	0	0	0	0	0	0	0	0	0	0	0	0	0	0	0	0
1.20864e-05	0.00195695	Enterobacter sichuanensis	0	0	0	0	0	0	0	0	0	0	0	0	0	0	0	0	0	0	0	0	0	0	0	0	0	0	0	0	0	0	0	0	0	0	0	0	0	0	0	0	0	0	0	0	0	0	0
1.40541e-06	0.000391389	Anaerococcus obesiensis	0	0	0	0	0	0	0	0	0	0	0	0	0	0	0	0	0	0	0	0	0	0	0	0	0	0	0	0	0	0	0	0	0	0	0	0	0	0	0	0	0	0	0	0	0	0	0
1.11241e-06	0.000782779	Pandoraea unknown_species	0	0	0	0	0	0	0	0	0	0	0	0	0	0	0	0	0	0	0	0	0	0	0	0	0	0	0	0	0	0	0	0	0	0	0	0	0	0	0	0	0	0	0	0	0	0	0
0.00202133	0.528767	Oscillibacter unknown_species	0.00192587	0	0	0.00669979	0	0	0	0	0	0.00737388	0	0	0	0	0	0.0021916	0	0	0.00150065	0.00118597	0.00215301	0.00112769	0	0	0.00133503	0	0	0.00146346	0.00307227	0	0	0.00396275	0	0.00227488	0	0.00771744	0	0	0.00129037	0	0.00162553	0	0	0.00487353	0	0.00229707	0.00158724
8.89585e-06	0.00430528	Kocuria unknown_species	0	0	0	0	0	0	0	0	0	0	0	0	0	0	0	0	0	0	0	0	0	0	0	0	0	0	0	0	0	0	0	0	0	0	0	0	0	0	0	0	0	0	0	0	0	0	0
1.62088e-05	0.00861057	Kitasatospora aureofaciens	0	0	0	0	0	0	0	0	0	0	0	0	0	0	0	0	0	0	0	0	0	0	0	0	0	0	0	0	0	0	0	0	0	0	0	0	0	0	0	0	0	0	0	0	0	0	0
0.00181321	0.254012	Phascolarctobacterium unknown_species	0	0	0	0.00323098	0	0	0	0	0	0.0130349	0	0	0	0.00588333	0	0	0.0147613	0.0090856	0	0	0.0057578	0	0	0	0	0	0	0	0	0	0.00390246	0.00185037	0	0	0	0	0	0.0119172	0	0	0	0	0	0	0	0	0
0.00117284	0.278278	Anaerotignum faecicola	0	0	0	0.00413337	0	0	0	0.00180205	0	0.00634299	0	0.0130986	0	0.00558333	0	0	0	0	0.00696521	0.00678407	0.00250441	0.00475318	0	0.00266229	0	0	0.008792	0	0	0.0016882	0	0	0	0	0	0	0	0.00461027	0	0	0.00262175	0.00150686	0.0021557	0	0	0.00172893	0
0.000578064	0.118982	Olsenella unknown_species	0	0	0	0	0	0	0	0	0	0	0	0	0	0	0	0	0	0	0	0	0	0	0	0	0	0	0	0	0	0	0	0.0028836	0	0	0	0.00350989	0	0	0	0	0	0	0	0.00275827	0	0	0
7.89886e-06	0.00234834	Streptomyces chryseus	0	0	0	0	0	0	0	0	0	0	0	0	0	0	0	0	0	0	0	0	0	0	0	0	0	0	0	0	0	0	0	0	0	0	0	0	0	0	0	0	0	0	0	0	0	0	0
0.000132536	0.0191781	Lactobacillus delbrueckii	0	0	0	0	0	0	0	0	0	0	0	0	0	0	0	0	0	0	0	0	0	0	0	0	0	0	0	0	0	0	0	0	0	0	0	0	0	0	0	0	0	0	0	0	0	0	0
0.000599902	0.268102	Blautia luti	0	0	0	0	0	0	0	0	0.00195591	0	0	0	0	0	0	0	0.00140684	0	0.00179979	0	0	0	0	0	0	0	0	0	0	0	0	0	0	0	0	0	0	0	0	0	0	0	0	0	0	0	0
6.07557e-05	0.00861057	Leuconostoc lactis	0	0	0	0	0	0	0	0	0	0	0	0	0	0	0	0	0	0	0	0	0	0	0	0	0	0	0	0	0.00330076	0	0	0	0	0	0	0	0	0	0	0	0	0	0	0	0	0	0
1.31657e-05	0.00273973	Lactobacillus oris	0	0	0	0	0	0	0	0	0	0	0	0	0	0	0	0	0	0	0	0	0	0	0	0	0	0	0	0	0	0	0	0	0	0	0	0	0	0	0	0	0	0	0	0	0	0	0
0.000474715	0.0915851	Paraprevotella xylaniphila	0	0	0.0024687	0	0	0	0	0	0	0	0	0	0	0	0	0	0	0	0	0	0	0	0	0	0	0	0	0	0.00159409	0	0	0	0	0	0.00380165	0	0	0	0	0.00209196	0.00290897	0	0	0	0	0.0102926	0.00140202
6.32224e-05	0.0172211	Streptomyces novaecaesareae	0	0	0	0	0	0	0	0	0	0	0	0	0	0	0	0	0	0	0	0	0	0	0	0	0	0	0	0	0	0	0	0	0	0	0	0	0	0	0	0	0	0	0	0	0	0	0
0	0	Acinetobacter baumannii	0	0	0	0	0	0	0	0	0	0	0	0	0	0	0	0	0	0	0	0	0	0	0	0	0	0	0	0	0	0	0	0	0	0	0	0	0	0	0	0	0	0	0	0	0	0	0
0.00012122	0.0434442	Intestinibacter unknown_species	0	0	0	0	0	0	0	0	0	0	0	0	0	0	0	0	0	0	0	0	0	0	0	0	0	0	0	0	0	0	0	0	0	0	0	0	0	0	0	0	0	0	0	0	0	0	0
1.19022e-05	0.0035225	Haemophilus pittmaniae	0	0	0	0	0	0	0	0	0	0	0	0	0	0	0	0	0	0	0	0	0	0	0	0	0	0	0	0	0	0	0	0	0	0	0	0	0	0	0	0	0	0	0	0	0	0	0
6.95051e-05	0.0156556	Streptococcus oralis	0	0	0	0	0	0	0	0	0	0	0	0	0	0	0	0	0	0	0	0	0	0	0	0	0	0	0	0	0	0	0	0	0	0	0	0	0	0	0	0	0	0	0	0	0	0	0
0.000313474	0.0943249	Alistipes senegalensis	0	0	0	0.00205337	0	0	0	0	0	0.00162884	0	0	0	0	0	0	0	0	0	0	0	0	0	0	0	0	0	0	0.00174405	0	0	0	0	0	0	0	0	0	0	0	0	0	0	0.00159847	0	0	0
8.03955e-06	0.00195695	Anaerococcus unknown_species	0	0	0	0	0	0	0	0	0	0	0	0	0	0	0	0	0	0	0	0	0	0	0	0	0	0	0	0	0	0	0	0	0	0	0	0	0	0	0	0	0	0	0	0	0	0	0
7.13325e-05	0.016047	Escherichia fergusonii	0	0	0	0	0	0	0	0	0	0	0	0	0	0	0	0	0	0	0	0	0	0	0	0	0	0	0	0	0	0	0	0	0	0	0	0	0	0	0	0	0	0	0	0	0	0	0
3.0627e-06	0.00234834	Dysgonomonas unknown_species	0	0	0	0	0	0	0	0	0	0	0	0	0	0	0	0	0	0	0	0	0	0	0	0	0	0	0	0	0	0	0	0	0	0.00101443	0	0	0	0	0	0	0	0	0	0	0	0	0
2.74139e-05	0.00665362	Rhodoplanes piscinae	0	0	0	0	0	0	0	0	0	0	0	0	0	0	0	0	0	0	0	0	0	0	0	0	0	0	0	0	0	0	0	0	0	0	0	0	0	0	0	0	0	0	0	0	0	0	0
2.69287e-05	0.00273973	Streptococcus equinus	0	0	0	0	0	0	0	0	0	0	0	0	0	0	0	0	0	0	0	0	0	0	0	0	0	0	0	0	0	0	0	0	0	0	0	0	0	0	0	0	0	0	0	0	0	0	0
2.73178e-07	0.000391389	Klebsiella grimontii	0	0	0	0	0	0	0	0	0	0	0	0	0	0	0	0	0	0	0	0	0	0	0	0	0	0	0	0	0	0	0	0	0	0	0	0	0	0	0	0	0	0	0	0	0	0	0
5.82025e-05	0.0105675	Staphylococcus unknown_species	0	0	0	0	0	0	0	0	0	0	0	0	0	0	0	0	0	0	0	0	0	0	0	0	0	0	0	0	0	0	0	0	0	0	0	0	0	0	0	0	0	0	0	0	0	0	0
6.58429e-06	0.00313112	Enterobacter bugandensis	0	0	0	0	0	0	0	0	0	0	0	0	0	0	0	0	0	0	0	0	0	0	0	0	0	0	0	0	0	0	0	0	0	0	0	0	0	0	0	0	0	0	0	0	0	0	0
0.000621995	0.201566	Duncaniella unknown_species	0	0	0	0.00168665	0	0	0	0	0	0.00330138	0	0	0.00158405	0.0014359	0	0	0	0	0.00246909	0	0	0	0	0	0	0	0	0	0	0	0	0.00235964	0	0.00142588	0	0	0.00122583	0	0	0	0	0	0	0	0	0	0
0.000891718	0.316634	Anaerotruncus unknown_species	0	0	0	0.00185508	0	0	0	0	0	0.0023723	0	0	0	0	0	0.00139482	0	0	0	0	0	0	0	0	0	0	0	0.00224709	0.00226191	0	0	0.00369715	0	0	0	0.00434495	0	0	0	0	0	0	0	0.00156789	0	0	0
1.04171e-05	0.00273973	Campylobacter jejuni	0	0	0	0	0	0	0	0	0	0	0	0	0	0	0	0	0	0	0	0	0	0	0	0	0	0	0	0	0	0	0	0	0	0	0	0	0	0	0	0	0	0	0	0	0	0	0
0.000387918	0.0234834	Legionella sainthelensi	0	0	0	0	0	0	0	0	0	0	0	0	0	0	0	0	0	0	0	0	0	0	0	0	0	0	0	0	0	0	0	0	0	0	0	0	0	0	0	0	0	0	0	0	0	0	0
2.46324e-05	0.00273973	Mucilaginibacter unknown_species	0	0	0	0	0	0	0	0	0	0	0	0	0	0	0	0	0	0	0	0	0	0	0	0	0	0	0	0	0	0	0	0	0	0	0	0	0	0	0	0	0	0	0	0	0	0	0
0	0	Pseudomonas lactis	0	0	0	0	0	0	0	0	0	0	0	0	0	0	0	0	0	0	0	0	0	0	0	0	0	0	0	0	0	0	0	0	0	0	0	0	0	0	0	0	0	0	0	0	0	0	0
0	0	Streptococcus peroris	0	0	0	0	0	0	0	0	0	0	0	0	0	0	0	0	0	0	0	0	0	0	0	0	0	0	0	0	0	0	0	0	0	0	0	0	0	0	0	0	0	0	0	0	0	0	0
2.98322e-06	0.00156556	Niameybacter unknown_species	0	0	0	0	0	0	0	0	0	0	0	0	0	0	0	0	0	0	0	0	0	0	0	0	0	0	0	0	0	0	0	0	0	0	0	0	0	0	0	0	0	0	0	0	0	0	0
8.93338e-05	0.0152642	Actinospica acidiphila	0	0	0	0	0	0	0	0	0	0	0	0	0	0	0	0	0	0	0	0	0	0	0	0	0	0	0	0	0	0	0	0	0	0	0	0	0	0	0	0	0	0	0	0	0	0	0
0.000117478	0.0332681	Monoglobus pectinilyticus	0	0	0	0	0	0	0	0	0	0	0	0	0	0	0	0	0	0	0	0	0	0	0	0	0	0	0	0	0	0	0	0	0	0	0	0	0	0	0	0	0	0	0	0	0	0	0
6.56031e-05	0.02818	Vibrio unknown_species	0	0	0	0	0	0	0	0	0	0	0	0	0	0	0	0	0	0	0	0	0	0	0	0	0	0	0	0	0	0	0	0	0	0	0	0	0	0	0	0	0	0	0	0	0	0	0
4.20564e-05	0.0136986	Mycolicibacterium unknown_species	0	0	0	0	0	0	0	0	0	0	0	0	0	0	0	0	0	0	0	0	0	0	0	0	0	0	0	0	0	0	0	0	0	0	0	0	0	0	0	0	0	0	0	0	0	0	0
0	0	Sphingomonas ginsenosidimutans	0	0	0	0	0	0	0	0	0	0	0	0	0	0	0	0	0	0	0	0	0	0	0	0	0	0	0	0	0	0	0	0	0	0	0	0	0	0	0	0	0	0	0	0	0	0	0
7.89343e-06	0.00117417	Lancefieldella unknown_species	0	0	0	0	0	0	0	0	0	0	0	0	0	0	0	0	0	0	0	0	0	0	0	0	0	0	0	0	0	0	0	0	0	0	0	0	0	0	0	0	0	0	0	0	0	0	0
5.74332e-06	0.00156556	Stenotrophomonas maltophilia	0	0	0	0	0	0	0	0	0	0	0	0	0	0	0	0	0	0	0	0	0	0	0	0	0	0	0	0	0	0	0	0	0	0	0	0	0	0	0	0	0	0	0	0	0	0	0
0.000138748	0.0485323	Butyricimonas faecihominis	0	0	0	0	0	0	0	0	0	0	0.00139209	0	0	0	0	0	0	0	0	0	0	0	0	0	0	0	0	0	0	0	0	0	0	0	0	0	0	0	0	0	0	0	0	0	0.00194792	0	0
2.27986e-06	0.00234834	Micromonospora echinaurantiaca	0	0	0	0	0	0	0	0	0	0	0	0	0	0	0	0	0	0	0	0	0	0	0	0	0	0	0	0	0	0	0	0	0	0	0	0	0	0	0	0	0	0	0	0	0	0	0
3.485e-06	0.00117417	Pantoea unknown_species	0	0	0	0	0	0	0	0	0	0	0	0	0	0	0	0	0	0	0	0	0	0	0	0	0	0	0	0	0	0	0	0	0	0	0	0	0	0	0	0	0	0	0	0	0	0	0
3.0024e-05	0.00626223	Pectobacterium unknown_species	0	0	0	0	0	0	0	0	0	0	0	0	0	0	0	0	0	0	0	0	0	0	0	0	0	0	0	0	0	0	0	0	0	0	0	0	0	0	0	0	0	0	0	0	0	0	0
0	0	Actinobaculum massiliense	0	0	0	0	0	0	0	0	0	0	0	0	0	0	0	0	0	0	0	0	0	0	0	0	0	0	0	0	0	0	0	0	0	0	0	0	0	0	0	0	0	0	0	0	0	0	0
0	0	Lactobacillus kalixensis	0	0	0	0	0	0	0	0	0	0	0	0	0	0	0	0	0	0	0	0	0	0	0	0	0	0	0	0	0	0	0	0	0	0	0	0	0	0	0	0	0	0	0	0	0	0	0
2.11873e-05	0.00234834	Actinomadura unknown_species	0	0	0	0	0	0	0	0	0	0	0	0	0	0	0	0	0	0	0	0	0	0	0	0	0	0	0	0	0	0	0	0	0	0	0	0	0	0	0	0	0	0	0	0	0	0	0
4.33604e-05	0.00195695	Brachybacterium nesterenkovii	0	0	0	0	0	0	0	0	0	0	0	0	0	0	0	0	0	0	0	0	0	0	0	0	0	0	0	0	0	0	0	0	0	0	0	0	0	0	0	0	0	0	0	0	0	0	0
0	0	Winkia unknown_species	0	0	0	0	0	0	0	0	0	0	0	0	0	0	0	0	0	0	0	0	0	0	0	0	0	0	0	0	0	0	0	0	0	0	0	0	0	0	0	0	0	0	0	0	0	0	0
1.03781e-05	0.00313112	Eubacterium maltosivorans	0	0	0	0	0	0	0	0	0	0	0	0	0	0	0	0	0	0	0	0	0	0	0	0	0	0	0	0	0	0	0	0	0	0	0	0	0	0	0	0	0	0	0	0	0	0	0
0.000409585	0.0677104	Alistipes indistinctus	0	0	0	0	0	0	0	0	0	0	0	0	0	0	0	0	0	0	0	0	0	0	0	0	0	0	0	0	0	0	0	0.0213232	0	0	0	0	0	0	0	0	0	0	0	0	0	0	0
4.95136e-05	0.0215264	Prevotella bivia	0	0	0	0	0	0	0	0	0	0	0	0	0	0	0	0	0	0	0	0	0	0	0	0	0	0	0	0	0	0	0	0	0	0	0	0	0	0	0	0	0	0	0	0	0	0	0
0.000158544	0.0242661	Collinsella bouchesdurhonensis	0	0	0	0	0	0	0	0	0	0	0	0	0	0	0	0	0	0	0	0	0	0	0	0	0	0	0	0	0	0	0	0	0	0	0	0	0	0	0	0	0	0	0	0	0	0	0
3.99348e-06	0.000782779	Kosakonia unknown_species	0	0	0	0	0	0	0	0	0	0	0	0	0	0	0	0	0	0	0	0	0	0	0	0	0	0	0	0	0	0	0	0	0	0	0	0	0	0	0	0	0	0	0	0	0	0	0
0	0	Azoarcus communis	0	0	0	0	0	0	0	0	0	0	0	0	0	0	0	0	0	0	0	0	0	0	0	0	0	0	0	0	0	0	0	0	0	0	0	0	0	0	0	0	0	0	0	0	0	0	0
0.000117581	0.0180039	Bacteroides togonis	0	0	0	0	0	0	0.00185225	0	0	0	0	0	0	0	0	0	0	0	0	0	0	0	0	0	0	0	0	0	0	0	0	0	0	0	0	0	0	0	0	0	0	0	0	0	0	0	0
7.07951e-05	0.0117417	Kluyvera ascorbata	0	0	0	0	0	0	0	0	0	0	0	0	0	0	0	0	0	0	0	0	0	0	0	0	0	0	0	0	0	0	0	0	0	0	0	0	0	0	0	0	0	0	0	0	0	0	0
1.51306e-06	0.000782779	Lactobacillus parafarraginis	0	0	0	0	0	0	0	0	0	0	0	0	0	0	0	0	0	0	0	0	0	0	0	0	0	0	0	0	0	0	0	0	0	0	0	0	0	0	0	0	0	0	0	0	0	0	0
3.43724e-06	0.000782779	Enterococcus italicus	0	0	0	0	0	0	0	0	0	0	0	0	0	0	0	0	0	0	0	0	0	0	0	0	0	0	0	0	0	0	0	0	0	0	0	0	0	0	0	0	0	0	0	0	0	0	0
6.91657e-06	0.0035225	Nonomuraea zeae	0	0	0	0	0	0	0	0	0	0	0	0	0	0	0	0	0	0	0	0	0	0	0	0	0	0	0	0	0	0	0	0	0	0	0	0	0	0	0	0	0	0	0	0	0	0	0
5.91187e-06	0.000782779	Streptococcus pneumoniae	0	0	0	0	0	0	0	0	0	0	0	0	0	0	0	0	0	0	0	0	0	0	0	0	0	0	0	0	0	0	0	0	0	0	0	0	0	0	0	0	0	0	0	0	0	0	0
0.000181897	0.0313112	Weissella confusa	0	0	0	0	0	0	0	0	0	0	0	0	0	0	0	0	0	0	0	0	0	0	0	0	0	0	0	0	0	0	0	0	0	0	0	0	0	0	0	0	0	0	0	0	0	0	0
0.000410734	0.0317025	Lactobacillus mucosae	0	0	0	0	0	0	0	0	0	0	0	0	0	0	0	0	0	0	0	0	0	0	0	0	0	0	0	0	0	0	0	0	0	0	0	0	0	0	0	0	0	0	0	0	0	0	0
0.000220544	0.0144814	Clostridium ventriculi	0	0	0	0	0	0	0	0	0	0	0	0	0	0	0	0	0	0	0	0	0	0	0	0	0	0	0	0	0	0	0	0	0	0	0	0	0	0	0	0	0	0	0	0	0	0	0
4.60062e-05	0.0328767	Muricomes unknown_species	0	0	0	0	0	0	0	0	0	0	0	0	0	0	0	0	0	0	0	0	0	0	0	0	0	0	0	0	0	0	0	0	0	0	0	0	0	0	0	0	0	0	0	0	0	0	0
3.18204e-05	0.0148728	Bacteroides ilei	0	0	0	0	0	0	0	0	0	0	0	0	0	0	0	0	0	0	0	0	0	0	0	0	0	0	0	0	0	0	0	0	0	0	0	0	0	0	0.0011287	0.00207161	0	0	0	0	0	0	0
2.22604e-06	0.000782779	Kosakonia cowanii	0	0	0	0	0	0	0	0	0	0	0	0	0	0	0	0	0	0	0	0	0	0	0	0	0	0	0	0	0	0	0	0	0	0	0	0	0	0	0	0	0	0	0	0	0	0	0
0.000122846	0.0332681	Anaerotignum lactatifermentans	0	0	0	0	0	0	0	0	0	0	0	0	0	0	0	0	0	0	0	0	0	0	0	0	0	0	0	0	0	0	0	0	0	0	0	0	0	0	0	0	0	0	0	0	0	0	0
0.00125165	0.124462	Fusobacterium unknown_species	0	0	0	0	0	0.0158561	0	0	0	0.00241864	0	0	0	0	0	0	0	0	0	0	0.0078644	0	0	0.0165217	0	0.00870754	0	0.00384886	0	0	0	0	0	0	0	0	0	0	0	0	0	0	0	0	0	0	0
0.000172452	0.199609	Schaedlerella unknown_species	0.00074446	0	0	0	0	0	0	0	0.00066193	0	0	0	0	0	0	0	0	0	0.00079763	0	0	0	0	0	0	0.00098732	0	0.00084857	0	0	0	0	0	0	0	0	0	0	0	0	0	0	0	0	0	0	0.00092034
0	0	Prevotella melaninogenica	0	0	0	0	0	0	0	0	0	0	0	0	0	0	0	0	0	0	0	0	0	0	0	0	0	0	0	0	0	0	0	0	0	0	0	0	0	0	0	0	0	0	0	0	0	0	0
0.00028286	0.0778865	Porphyromonas unknown_species	0	0	0	0	0	0	0	0	0	0	0	0	0	0	0	0	0	0	0	0	0	0	0	0	0	0	0	0	0	0	0	0	0	0.00197431	0	0	0	0	0	0	0	0	0	0	0	0	0
0.000922269	0.254012	Pseudoruminococcus unknown_species	0	0	0	0	0.00311665	0	0	0	0	0	0	0	0	0	0	0	0	0	0	0	0.00229357	0	0	0	0	0	0	0.0230732	0	0	0	0	0	0	0	0.00344511	0	0	0	0	0	0	0	0	0.00184492	0.00215339	0
8.63425e-06	0.00469667	Kluyvera cryocrescens	0	0	0	0	0	0	0	0	0	0	0	0	0	0	0	0	0	0	0	0	0	0	0	0	0	0	0	0	0	0	0	0	0	0	0	0	0	0	0	0	0	0	0	0	0	0	0
2.64152e-05	0.0074364	Lactococcus unknown_species	0	0	0	0	0	0	0	0	0	0	0	0	0	0	0	0	0	0	0	0	0	0	0	0	0	0	0	0	0	0	0	0	0	0	0	0	0	0	0	0	0	0	0	0	0	0	0
3.78446e-05	0.01409	Streptomyces niger	0	0	0	0	0	0	0	0	0	0	0	0	0	0	0	0	0	0	0	0	0	0	0	0	0	0	0	0	0	0	0	0	0	0	0	0	0	0	0	0	0	0	0	0	0	0	0
2.63056e-05	0.0074364	Butyricicoccus pullicaecorum	0	0	0	0	0	0	0	0	0	0	0	0	0	0	0	0	0	0	0	0	0	0	0	0	0	0	0	0	0	0	0	0	0	0	0	0	0	0	0	0	0	0	0	0	0	0	0
1.27986e-05	0.00821918	Blautia coccoides	0	0	0	0	0	0	0	0	0	0	0	0	0	0	0	0	0	0	0	0	0	0	0	0	0	0	0	0	0	0	0	0	0	0	0	0	0	0	0	0	0	0	0	0	0	0	0
0.00114652	0.115851	Megamonas rupellensis	0	0	0.0502654	0.00188376	0.0100219	0	0	0.00237559	0	0	0	0	0	0	0	0.00193143	0	0.00753752	0	0	0.0109865	0	0	0	0	0.0130333	0	0	0	0.0022732	0	0	0	0	0.00838828	0	0	0.00363828	0	0	0	0	0	0	0.00217588	0.00286527	0.00350601
0	0	Varibaculum cambriense	0	0	0	0	0	0	0	0	0	0	0	0	0	0	0	0	0	0	0	0	0	0	0	0	0	0	0	0	0	0	0	0	0	0	0	0	0	0	0	0	0	0	0	0	0	0	0
9.50845e-07	0.000391389	Fenollaria unknown_species	0	0	0	0	0	0	0	0	0	0	0	0	0	0	0	0	0	0	0	0	0	0	0	0	0	0	0	0	0	0	0	0	0	0	0	0	0	0	0	0	0	0	0	0	0	0	0
1.51009e-05	0.00391389	Acidaminococcus massiliensis	0	0	0	0	0	0	0	0	0	0	0	0	0	0	0	0	0	0	0	0	0	0	0	0	0	0	0	0	0	0	0	0	0	0.00215025	0	0	0	0	0	0	0	0	0	0	0	0	0
0.00060964	0.0148728	Janibacter massiliensis	0	0	0	0	0	0	0	0	0	0	0	0	0	0	0	0	0	0	0	0	0	0	0	0	0	0	0	0	0	0	0	0	0	0	0	0	0	0	0	0	0	0	0	0	0	0	0
4.23654e-05	0.01409	Streptomyces ochraceiscleroticus	0	0	0	0	0	0	0	0	0	0	0	0	0	0	0	0	0	0	0	0	0	0	0	0	0	0	0	0	0	0	0	0	0	0	0	0	0	0	0	0	0	0	0	0	0	0	0
7.69646e-06	0.00234834	Serratia unknown_species	0	0	0	0	0	0	0	0	0	0	0	0	0	0	0	0	0	0	0	0	0	0	0	0	0	0	0	0	0	0	0	0	0	0	0	0	0	0	0	0	0	0	0	0	0	0	0
1.69995e-06	0.00117417	Pseudomonas aeruginosa	0	0	0	0	0	0	0	0	0	0	0	0	0	0	0	0	0	0	0	0	0	0	0	0	0	0	0	0	0	0	0	0	0	0	0	0	0	0	0	0	0	0	0	0	0	0	0
0.000515546	0.0148728	Corynebacterium bouchesdurhonense	0	0	0	0	0	0	0	0	0	0	0	0	0	0	0	0	0	0	0	0	0	0	0	0	0	0	0	0	0	0	0	0	0	0	0	0	0	0	0	0	0	0	0	0	0	0	0
6.20605e-05	0.00547945	Lactobacillus acidophilus	0	0	0	0	0	0	0	0	0	0	0	0	0	0	0	0	0	0	0	0	0	0	0	0	0	0	0	0	0	0	0	0	0	0	0	0	0	0	0	0	0	0	0	0	0	0	0
1.53332e-06	0.00156556	Pluralibacter gergoviae	0	0	0	0	0	0	0	0	0	0	0	0	0	0	0	0	0	0	0	0.00120635	0	0	0	0	0	0	0	0	0	0	0	0	0	0	0	0	0	0	0	0	0	0	0	0	0	0	0
0	0	Prevotella buccalis	0	0	0	0	0	0	0	0	0	0	0	0	0	0	0	0	0	0	0	0	0	0	0	0	0	0	0	0	0	0	0	0	0	0	0	0	0	0	0	0	0	0	0	0	0	0	0
7.60853e-07	0.000391389	Lactobacillus coryniformis	0	0	0	0	0	0	0	0	0	0	0	0	0	0	0	0	0	0	0	0	0	0	0	0	0	0	0	0	0	0	0	0	0	0	0	0	0	0	0	0	0	0	0	0	0	0	0
0	0	Enterococcus gilvus	0	0	0	0	0	0	0	0	0	0	0	0	0	0	0	0	0	0	0	0	0	0	0	0	0	0	0	0	0	0	0	0	0	0	0	0	0	0	0	0	0	0	0	0	0	0	0
0.0013856	0.205871	Prevotella pectinovora	0	0	0	0.00411473	0	0	0	0	0	0	0	0	0	0	0	0	0	0	0	0	0	0	0.00570906	0	0	0	0	0	0	0	0	0	0	0.00209463	0.0014448	0	0.00145445	0	0	0	0	0.00263941	0	0	0	0	0
0	0	Peptoniphilus grossensis	0	0	0	0	0	0	0	0	0	0	0	0	0	0	0	0	0	0	0	0	0	0	0	0	0	0	0	0	0	0	0	0	0	0	0	0	0	0	0	0	0	0	0	0	0	0	0
0	0	Pseudomonas asiatica	0	0	0	0	0	0	0	0	0	0	0	0	0	0	0	0	0	0	0	0	0	0	0	0	0	0	0	0	0	0	0	0	0	0	0	0	0	0	0	0	0	0	0	0	0	0	0
5.47234e-05	0.00939335	Parolsenella catena	0	0	0	0	0	0	0	0	0	0	0	0	0	0	0	0	0	0	0	0	0	0	0	0	0	0	0	0	0	0	0	0	0	0	0	0	0	0	0	0	0	0	0	0	0	0	0
8.91417e-07	0.000391389	Burkholderia territorii	0	0	0	0	0	0	0	0	0	0	0	0	0	0	0	0	0	0	0	0	0	0	0	0	0	0	0	0	0	0	0	0	0	0	0	0	0	0	0	0	0	0	0	0	0	0	0
0.000207189	0.0731898	Butyricimonas faecalis	0	0	0	0	0	0	0	0	0	0	0	0	0.00080466	0.00165774	0	0	0	0	0	0	0	0	0	0	0	0	0	0	0.00287304	0	0	0	0	0	0	0	0	0	0	0	0	0	0	0	0	0	0
1.71623e-05	0.00900196	Kitasatospora phosalacinea	0	0	0	0	0	0	0	0	0	0	0	0	0	0	0	0	0	0	0	0	0	0	0	0	0	0	0	0	0	0	0	0	0	0	0	0	0	0	0	0	0	0	0	0	0	0	0
0.000150355	0.0399217	Streptococcus koreensis	0	0	0	0	0	0	0	0	0	0	0	0	0	0	0	0	0	0	0	0	0	0	0	0	0	0	0	0	0	0	0	0	0	0	0	0	0	0	0	0	0	0	0	0	0	0	0
0	0	Pseudomonas oryzihabitans	0	0	0	0	0	0	0	0	0	0	0	0	0	0	0	0	0	0	0	0	0	0	0	0	0	0	0	0	0	0	0	0	0	0	0	0	0	0	0	0	0	0	0	0	0	0	0
0	0	Pseudescherichia unknown_species	0	0	0	0	0	0	0	0	0	0	0	0	0	0	0	0	0	0	0	0	0	0	0	0	0	0	0	0	0	0	0	0	0	0	0	0	0	0	0	0	0	0	0	0	0	0	0
7.62641e-05	0.016047	Acinetobacter unknown_species	0	0	0	0	0	0	0	0	0	0	0	0	0	0	0	0	0	0	0	0	0	0	0	0	0	0	0	0	0	0	0	0	0	0	0	0	0	0	0	0	0	0	0	0	0	0	0
4.29457e-06	0.00117417	Prevotella timonensis	0	0	0	0	0	0	0	0	0	0	0	0	0	0	0	0	0	0	0	0	0	0	0	0	0	0	0	0	0	0	0	0	0	0	0	0	0	0	0	0	0	0	0	0	0	0	0
0.00013712	0.0434442	Acidaminococcus unknown_species	0	0	0	0	0	0	0	0	0	0	0	0	0	0	0	0	0	0	0	0	0	0	0	0	0	0	0	0.00323107	0.00210448	0	0	0	0	0	0	0	0	0	0	0	0	0	0	0	0	0	0
7.07362e-05	0.00313112	Bifidobacterium pseudolongum	0	0	0	0	0	0	0	0	0	0	0	0	0	0	0	0	0	0	0	0	0	0	0	0	0	0	0	0	0	0	0	0	0	0	0	0	0	0	0	0	0	0	0	0	0	0	0
9.3755e-05	0.00313112	Sediminibacterium unknown_species	0	0	0	0	0	0	0	0	0	0	0	0	0	0	0	0	0	0	0	0	0	0	0	0	0	0	0	0	0	0	0	0	0	0	0	0	0	0	0	0	0	0	0	0	0	0	0
6.50766e-05	0.0101761	Merdimonas faecis	0	0	0	0	0	0	0	0	0	0	0	0	0	0	0	0	0	0	0	0	0	0	0	0	0	0	0	0	0	0	0	0	0	0	0	0	0	0	0	0	0	0	0	0	0	0	0
2.56475e-05	0.00508806	Peptoniphilus unknown_species	0	0	0	0	0	0	0	0	0	0	0	0	0	0	0	0	0	0	0	0	0	0	0	0	0	0	0	0	0	0	0	0	0	0	0	0	0	0	0	0	0	0	0	0	0	0	0
0	0	Pseudomonas psychrotolerans	0	0	0	0	0	0	0	0	0	0	0	0	0	0	0	0	0	0	0	0	0	0	0	0	0	0	0	0	0	0	0	0	0	0	0	0	0	0	0	0	0	0	0	0	0	0	0
0	0	Campylobacter gracilis	0	0	0	0	0	0	0	0	0	0	0	0	0	0	0	0	0	0	0	0	0	0	0	0	0	0	0	0	0	0	0	0	0	0	0	0	0	0	0	0	0	0	0	0	0	0	0
0.00103433	0.261057	Evtepia unknown_species	0.00180246	0	0	0.00285956	0	0	0	0	0	0.00368758	0	0	0	0	0	0	0	0	0	0	0	0	0	0	0	0	0	0	0	0	0	0.00225419	0	0	0	0.00569859	0	0	0	0	0	0	0	0	0	0.00263848	0
0	0	Acidovorax delafieldii	0	0	0	0	0	0	0	0	0	0	0	0	0	0	0	0	0	0	0	0	0	0	0	0	0	0	0	0	0	0	0	0	0	0	0	0	0	0	0	0	0	0	0	0	0	0	0
0	0	Corynebacterium kefirresidentii	0	0	0	0	0	0	0	0	0	0	0	0	0	0	0	0	0	0	0	0	0	0	0	0	0	0	0	0	0	0	0	0	0	0	0	0	0	0	0	0	0	0	0	0	0	0	0
5.08583e-06	0.00156556	Streptococcus agalactiae	0	0	0	0	0	0	0	0	0	0	0	0	0	0	0	0	0	0	0	0	0	0	0	0	0	0	0	0	0	0	0	0	0	0	0	0	0	0	0	0	0	0	0	0	0	0	0
8.64421e-05	0.00547945	Luteococcus unknown_species	0	0	0	0	0	0	0	0	0	0	0	0	0	0	0	0	0	0	0	0	0	0	0	0	0	0	0	0	0	0	0	0	0	0	0	0	0	0	0	0	0	0	0	0	0	0	0
6.3426e-05	0.0199609	Bacteroides timonensis	0	0	0	0	0	0	0	0	0	0	0	0	0	0	0	0	0	0	0	0	0	0	0	0	0	0	0	0	0	0	0	0	0	0	0	0	0	0	0	0	0	0	0	0	0	0	0
0.000211358	0.0759295	Barnesiella unknown_species	0	0	0	0	0	0	0	0	0	0.00174525	0	0	0	0	0	0	0	0	0	0	0	0	0	0	0	0	0	0	0	0	0	0	0	0	0	0	0	0	0	0	0	0	0	0	0	0	0
6.79342e-07	0.000391389	Bradyrhizobium unknown_species	0	0	0	0	0	0	0	0	0	0	0	0	0	0	0	0	0	0	0	0	0	0	0	0	0	0	0	0	0	0	0	0	0	0	0	0	0	0	0	0	0	0	0	0	0	0	0
0	0	Bacillus azotoformans	0	0	0	0	0	0	0	0	0	0	0	0	0	0	0	0	0	0	0	0	0	0	0	0	0	0	0	0	0	0	0	0	0	0	0	0	0	0	0	0	0	0	0	0	0	0	0
0	0	Serratia ureilytica	0	0	0	0	0	0	0	0	0	0	0	0	0	0	0	0	0	0	0	0	0	0	0	0	0	0	0	0	0	0	0	0	0	0	0	0	0	0	0	0	0	0	0	0	0	0	0
2.2722e-05	0.00469667	Pediococcus pentosaceus	0	0	0	0	0	0	0	0	0	0	0	0	0	0	0	0	0	0	0	0	0	0	0	0	0	0	0	0	0	0	0	0	0	0	0	0	0	0	0	0	0	0	0	0	0	0	0
3.25568e-05	0.0105675	Mediterranea massiliensis	0	0	0	0	0	0	0	0	0	0	0	0	0	0	0	0	0	0	0	0	0	0	0	0	0	0	0	0	0	0	0	0	0	0	0	0	0	0	0	0	0	0	0	0	0	0	0
8.04454e-07	0.000782779	Acidovorax unknown_species	0	0	0	0	0	0	0	0	0	0	0	0	0	0	0	0	0	0	0	0	0	0	0	0	0	0	0	0	0	0	0	0	0	0	0	0	0	0	0	0	0	0	0	0	0	0	0
7.69425e-07	0.000391389	Bifidobacterium moukalabense	0	0	0	0	0	0	0	0	0	0	0	0	0	0	0	0	0	0	0	0	0	0	0	0	0	0	0	0	0	0	0	0	0	0	0	0	0	0	0	0	0	0	0	0	0	0	0
1.12369e-06	0.000391389	Neisseria flavescens	0	0	0	0	0	0	0	0	0	0	0	0	0	0	0	0	0	0	0	0	0	0	0	0	0	0	0	0	0	0	0	0	0	0	0	0	0	0	0	0	0	0	0	0	0	0	0
7.02863e-06	0.00234834	Citrobacter cronae	0	0	0	0	0	0	0	0	0	0	0	0	0	0	0	0	0	0	0	0	0	0	0	0	0	0	0	0	0	0	0	0	0	0	0	0	0	0	0	0	0	0	0	0	0	0	0
0	0	Acidovorax temperans	0	0	0	0	0	0	0	0	0	0	0	0	0	0	0	0	0	0	0	0	0	0	0	0	0	0	0	0	0	0	0	0	0	0	0	0	0	0	0	0	0	0	0	0	0	0	0
0.000206813	0.0250489	Lactococcus petauri	0	0	0	0	0	0	0	0	0	0	0	0	0	0	0	0	0	0	0	0	0	0	0	0	0	0	0	0	0	0	0	0	0	0	0	0	0	0	0	0	0	0	0	0	0	0	0
0.000187215	0.0246575	Helicobacter unknown_species	0	0	0	0	0	0	0	0.0279829	0	0	0	0	0	0	0	0	0	0	0	0	0	0	0	0	0	0	0	0	0	0	0	0	0	0	0	0	0	0	0	0	0	0	0	0	0	0	0
0	0	Haemophilus influenzae	0	0	0	0	0	0	0	0	0	0	0	0	0	0	0	0	0	0	0	0	0	0	0	0	0	0	0	0	0	0	0	0	0	0	0	0	0	0	0	0	0	0	0	0	0	0	0
1.19323e-05	0.00117417	Bifidobacterium gallinarum	0	0	0	0	0	0	0	0	0	0	0	0	0	0	0	0	0	0	0	0	0	0	0	0	0	0	0	0	0	0	0	0	0	0	0	0	0	0	0	0	0	0	0	0	0	0	0
3.81418e-05	0.0191781	Intestinimonas timonensis	0	0	0	0	0	0	0	0	0	0	0	0	0	0	0	0	0	0	0	0	0	0	0	0	0	0	0	0	0	0	0	0	0	0	0	0.00152543	0	0	0	0	0	0	0	0	0	0	0
1.68809e-05	0.0035225	Lactobacillus reuteri	0	0	0	0	0	0	0	0	0	0	0	0	0	0	0	0	0	0	0	0	0	0	0	0	0	0	0	0	0	0	0	0	0	0	0	0	0	0	0	0	0	0	0	0	0	0	0
7.22835e-05	0.00626223	Bacteroides fluxus	0	0	0	0	0	0	0	0	0	0	0	0	0	0	0	0	0	0	0	0	0	0	0	0	0	0	0	0	0	0	0	0	0	0	0	0	0	0	0	0	0	0	0	0	0	0	0
0.00102317	0.0520548	Dialister succinatiphilus	0	0	0	0	0	0	0	0	0	0	0	0	0	0	0	0	0	0	0	0	0	0	0	0	0	0	0	0	0	0	0	0	0	0	0	0	0	0	0	0	0	0	0	0	0	0	0
1.8354e-05	0.00626223	Dorea phocaeensis	0	0	0	0	0	0	0	0	0	0	0	0	0	0	0	0	0	0	0	0	0	0	0	0	0	0	0	0	0	0	0	0	0	0	0	0	0	0	0	0	0	0	0	0	0	0	0
3.17517e-05	0.00234834	Weissella viridescens	0	0	0	0	0	0	0	0	0	0	0	0	0	0	0	0	0	0	0	0	0	0	0	0	0	0	0	0	0	0	0	0	0	0	0	0	0	0	0	0	0	0	0	0	0	0	0
0.000194533	0.0191781	Mitsuokella jalaludinii	0	0	0	0	0	0	0	0	0	0	0	0	0	0	0	0	0	0	0	0	0	0	0	0	0	0	0	0	0	0	0	0	0	0	0	0	0	0	0	0	0	0	0	0	0	0	0
1.51585e-05	0.00313112	Hafnia paralvei	0	0	0	0	0	0	0	0	0	0	0	0	0	0	0	0	0	0	0	0	0	0	0	0	0	0	0	0	0	0	0	0	0	0	0	0	0	0	0	0	0	0	0	0	0	0	0
2.05734e-05	0.00587084	Salmonella enterica	0	0	0	0	0	0	0	0	0	0	0	0	0	0	0	0	0	0	0	0	0	0	0	0	0	0	0	0	0	0	0	0	0	0	0	0	0	0	0	0	0	0	0	0	0	0	0
7.10974e-06	0.00391389	Eubacterium limosum	0	0	0	0	0	0	0	0	0	0	0	0	0	0	0	0	0	0	0	0	0	0	0	0	0	0	0	0	0	0	0	0	0	0	0	0	0	0	0	0	0	0	0	0	0	0	0
0.000416119	0.196869	Anaerotignum unknown_species	0.00169567	0	0	0	0	0	0	0	0	0.00348578	0	0	0	0	0	0	0	0	0	0	0	0	0	0	0	0	0	0.00243291	0	0	0	0	0	0	0	0	0	0	0	0	0.00141551	0	0	0	0	0	0
2.19868e-05	0.0113503	Phocaeicola salanitronis	0	0	0	0	0	0	0.00192112	0	0	0	0	0	0	0	0	0	0	0	0	0	0	0	0	0	0	0	0	0	0	0	0	0	0	0	0	0	0	0	0	0	0	0	0	0	0	0	0
1.59056e-06	0.000782779	Gemella haemolysans	0	0	0	0	0	0	0	0	0	0	0	0	0	0	0	0	0	0	0	0	0	0	0	0	0	0	0	0	0	0	0	0	0	0	0	0	0	0	0	0	0	0	0	0	0	0	0
1.43229e-06	0.00117417	Terrisporobacter othiniensis	0	0	0	0	0	0	0	0	0	0	0	0	0	0	0	0	0	0	0	0	0	0	0	0	0	0	0	0	0	0	0	0	0	0	0	0	0	0	0	0	0	0	0	0	0	0	0
0	0	Pygmaiobacter massiliensis	0	0	0	0	0	0	0	0	0	0	0	0	0	0	0	0	0	0	0	0	0	0	0	0	0	0	0	0	0	0	0	0	0	0	0	0	0	0	0	0	0	0	0	0	0	0	0
0	0	Pseudomonas yamanorum	0	0	0	0	0	0	0	0	0	0	0	0	0	0	0	0	0	0	0	0	0	0	0	0	0	0	0	0	0	0	0	0	0	0	0	0	0	0	0	0	0	0	0	0	0	0	0
0	0	Lactobacillus iners	0	0	0	0	0	0	0	0	0	0	0	0	0	0	0	0	0	0	0	0	0	0	0	0	0	0	0	0	0	0	0	0	0	0	0	0	0	0	0	0	0	0	0	0	0	0	0
3.04543e-06	0.000782779	Prevotella corporis	0	0	0	0	0	0	0	0	0	0	0	0	0	0	0	0	0	0	0	0	0	0	0	0	0	0	0	0	0	0	0	0	0	0	0	0	0	0	0	0	0	0	0	0	0	0	0
0.000189827	0.0610568	Muribaculum unknown_species	0	0	0	0	0	0	0	0	0	0	0	0	0.00164487	0	0	0	0	0	0.00142438	0	0	0	0	0	0	0	0	0	0	0	0	0	0	0	0	0	0	0	0	0	0	0	0	0	0	0	0
1.17821e-05	0.00469667	Libanicoccus unknown_species	0	0	0	0	0	0	0	0	0	0	0	0	0	0	0	0	0	0	0	0	0	0	0	0	0	0	0	0	0	0	0	0	0	0	0	0	0	0	0	0	0	0	0	0	0	0	0
0.000260322	0.176908	Bacillus unknown_species	0	0.00094652	0	0	0	0	0	0	0	0.00189687	0	0	0	0	0	0	0	0	0.00101995	0	0	0	0	0	0.00082489	0	0	0.0010851	0	0.0014136	0	0	0	0	0	0.00122618	0	0	0	0	0	0	0	0	0	0	0.00098073
2.91025e-06	0.00117417	Lactobacillus paragasseri	0	0	0	0	0	0	0	0	0	0	0	0	0	0	0	0	0	0	0	0	0	0	0	0	0	0	0	0	0	0	0	0	0	0	0	0	0	0	0	0	0	0	0	0	0	0	0
0.00012776	0.0101761	Olsenella provencensis	0	0	0	0	0	0	0	0	0	0	0	0	0	0	0	0	0	0	0	0	0	0	0	0	0	0	0	0	0	0	0	0	0	0	0	0	0	0	0	0	0	0	0	0	0	0	0
0	0	Neisseria unknown_species	0	0	0	0	0	0	0	0	0	0	0	0	0	0	0	0	0	0	0	0	0	0	0	0	0	0	0	0	0	0	0	0	0	0	0	0	0	0	0	0	0	0	0	0	0	0	0
0.000291111	0.0657534	Megamonas unknown_species	0	0	0.0153581	0	0	0	0	0	0	0	0	0	0	0	0	0	0	0.00390738	0	0	0.00174023	0	0	0	0	0	0	0	0	0	0	0	0	0	0	0	0	0	0	0	0	0	0	0	0	0	0
0	0	Negativicoccus unknown_species	0	0	0	0	0	0	0	0	0	0	0	0	0	0	0	0	0	0	0	0	0	0	0	0	0	0	0	0	0	0	0	0	0	0	0	0	0	0	0	0	0	0	0	0	0	0	0
2.72966e-06	0.000782779	Fusobacterium nucleatum	0	0	0	0	0	0	0	0	0	0	0	0	0	0	0	0	0	0	0	0	0	0	0	0	0	0	0	0	0	0	0	0	0	0	0	0	0	0	0	0	0	0	0	0	0	0	0
0	0	Mixta unknown_species	0	0	0	0	0	0	0	0	0	0	0	0	0	0	0	0	0	0	0	0	0	0	0	0	0	0	0	0	0	0	0	0	0	0	0	0	0	0	0	0	0	0	0	0	0	0	0
0	0	Samsonia erythrinae	0	0	0	0	0	0	0	0	0	0	0	0	0	0	0	0	0	0	0	0	0	0	0	0	0	0	0	0	0	0	0	0	0	0	0	0	0	0	0	0	0	0	0	0	0	0	0
1.76449e-05	0.00547945	Streptomyces lydicus	0	0	0	0	0	0	0	0	0	0	0	0	0	0	0	0	0	0	0	0	0	0	0	0	0	0	0	0	0	0	0	0	0	0	0	0	0	0	0	0	0	0	0	0	0	0	0
5.94836e-05	0.0332681	Bacteroides stercorirosoris	0	0	0	0	0	0	0	0	0	0	0	0	0	0.00074171	0	0	0	0	0	0	0	0	0	0	0	0	0	0	0	0	0	0	0	0	0	0	0	0	0	0	0	0	0	0	0	0	0
0	0	Actinomyces urinae	0	0	0	0	0	0	0	0	0	0	0	0	0	0	0	0	0	0	0	0	0	0	0	0	0	0	0	0	0	0	0	0	0	0	0	0	0	0	0	0	0	0	0	0	0	0	0
0	0	Pectobacterium versatile	0	0	0	0	0	0	0	0	0	0	0	0	0	0	0	0	0	0	0	0	0	0	0	0	0	0	0	0	0	0	0	0	0	0	0	0	0	0	0	0	0	0	0	0	0	0	0
3.59369e-06	0.00195695	Amedibacterium unknown_species	0	0	0	0	0	0	0	0	0	0	0	0	0	0	0	0	0	0	0	0	0	0	0	0	0	0	0	0	0	0	0	0	0	0	0	0	0	0	0	0	0	0	0	0	0	0	0
1.21293e-05	0.00234834	Lactobacillus vaginalis	0	0	0	0	0	0	0	0	0	0	0	0	0	0	0	0	0	0	0	0	0	0	0	0	0	0	0	0	0	0	0	0	0	0	0	0	0	0	0	0	0	0	0	0	0	0	0
2.97142e-05	0.00430528	Bacteroides cutis	0	0	0	0	0	0	0	0	0	0	0	0	0	0	0	0	0	0	0	0	0	0	0	0	0	0	0	0	0	0	0	0	0	0	0	0	0	0	0	0	0	0	0	0	0	0	0
1.4915e-06	0.000391389	Stenotrophomonas unknown_species	0	0	0	0	0	0	0	0	0	0	0	0	0	0	0	0	0	0	0	0	0	0	0	0	0	0	0	0	0	0	0	0	0	0	0	0	0	0	0	0	0	0	0	0	0	0	0
9.16491e-05	0.0262231	Allisonella histaminiformans	0	0	0	0	0	0	0	0	0	0	0	0	0	0	0	0	0	0	0	0	0	0	0	0	0	0	0	0	0	0	0	0	0	0	0	0	0	0	0	0	0	0	0	0	0.00240754	0	0
1.01755e-06	0.000782779	Lachnoclostridium edouardi	0	0	0	0	0	0	0	0	0	0	0	0	0	0	0	0	0	0	0	0	0	0	0	0	0	0	0	0	0	0	0	0	0	0	0	0	0	0	0	0	0	0	0	0	0	0	0
9.02001e-05	0.023092	Enorma unknown_species	0	0	0	0	0	0	0	0	0	0	0	0	0	0	0	0	0	0	0	0	0	0	0	0	0	0	0	0	0	0	0	0	0	0	0	0	0	0	0	0	0	0	0	0	0	0	0
0	0	Lacrimispora aerotolerans	0	0	0	0	0	0	0	0	0	0	0	0	0	0	0	0	0	0	0	0	0	0	0	0	0	0	0	0	0	0	0	0	0	0	0	0	0	0	0	0	0	0	0	0	0	0	0
0	0	Campylobacter hominis	0	0	0	0	0	0	0	0	0	0	0	0	0	0	0	0	0	0	0	0	0	0	0	0	0	0	0	0	0	0	0	0	0	0	0	0	0	0	0	0	0	0	0	0	0	0	0
7.16454e-06	0.00273973	Streptomyces albidoflavus	0	0	0	0	0	0	0	0	0	0	0	0	0	0	0	0	0	0	0	0	0	0	0	0	0	0	0	0	0	0	0	0	0	0	0	0	0	0	0	0	0	0	0	0	0	0	0
0	0	Yersinia kristensenii	0	0	0	0	0	0	0	0	0	0	0	0	0	0	0	0	0	0	0	0	0	0	0	0	0	0	0	0	0	0	0	0	0	0	0	0	0	0	0	0	0	0	0	0	0	0	0
0	0	Hungatella xylanolytica	0	0	0	0	0	0	0	0	0	0	0	0	0	0	0	0	0	0	0	0	0	0	0	0	0	0	0	0	0	0	0	0	0	0	0	0	0	0	0	0	0	0	0	0	0	0	0
0.000148611	0.0414873	Paramuribaculum unknown_species	0	0	0	0	0	0	0	0	0	0	0	0	0	0	0	0	0	0	0	0	0	0	0	0	0	0	0	0	0	0	0	0	0	0	0	0	0	0	0	0	0	0	0	0	0	0	0
6.39378e-06	0.00273973	Parolsenella unknown_species	0	0	0	0	0	0	0	0	0	0	0	0	0	0	0	0	0	0	0	0	0	0	0	0	0	0	0	0	0	0	0	0	0	0	0	0	0	0	0	0	0	0	0	0	0	0	0
0.000214021	0.0708415	Slackia unknown_species	0	0	0	0	0	0	0	0	0	0	0	0	0	0	0	0	0	0	0	0	0	0	0	0	0	0.00291146	0	0	0	0	0	0	0	0	0	0.00216003	0	0	0	0	0	0	0	0.00200059	0	0	0
7.20732e-07	0.000391389	Collinsella phocaeensis	0	0	0	0	0	0	0	0	0	0	0	0	0	0	0	0	0	0	0	0	0	0	0	0	0	0	0	0	0	0	0	0	0	0	0	0	0	0	0	0	0	0	0	0	0	0	0
3.39409e-05	0.0074364	Kluyvera unknown_species	0	0	0	0	0	0	0	0	0	0	0	0	0	0	0	0	0	0	0	0	0	0	0	0	0	0	0	0	0	0	0	0	0	0	0	0	0	0	0	0	0	0	0	0	0	0	0
1.5302e-05	0.00469667	Leuconostoc mesenteroides	0	0	0	0	0	0	0	0	0	0	0	0	0	0	0	0	0	0	0	0	0	0	0	0	0	0	0	0	0	0	0	0	0	0	0	0	0	0	0	0	0	0	0	0	0	0	0
0	0	Raoultella terrigena	0	0	0	0	0	0	0	0	0	0	0	0	0	0	0	0	0	0	0	0	0	0	0	0	0	0	0	0	0	0	0	0	0	0	0	0	0	0	0	0	0	0	0	0	0	0	0
3.21133e-05	0.00626223	Bacteroides rodentium	0	0	0	0	0	0	0	0	0	0	0	0	0	0	0	0	0	0	0	0	0	0	0	0	0	0	0	0	0	0	0	0	0	0	0	0	0	0	0	0	0	0	0	0	0	0	0
0	0	Mycolicibacterium houstonense	0	0	0	0	0	0	0	0	0	0	0	0	0	0	0	0	0	0	0	0	0	0	0	0	0	0	0	0	0	0	0	0	0	0	0	0	0	0	0	0	0	0	0	0	0	0	0
0	0	Cronobacter unknown_species	0	0	0	0	0	0	0	0	0	0	0	0	0	0	0	0	0	0	0	0	0	0	0	0	0	0	0	0	0	0	0	0	0	0	0	0	0	0	0	0	0	0	0	0	0	0	0
1.10101e-06	0.00117417	Enterococcus malodoratus	0	0	0	0	0	0	0	0	0	0	0	0	0	0	0	0	0	0	0	0	0	0	0	0	0	0	0	0	0	0	0	0	0	0	0	0	0	0	0	0	0	0	0	0	0	0	0
2.44321e-05	0.0101761	Streptomyces achromogenes	0	0	0	0	0	0	0	0	0	0	0	0	0	0	0	0	0	0	0	0	0	0	0	0	0	0	0	0	0	0	0	0	0	0	0	0	0	0	0	0	0	0	0	0	0	0	0
3.04331e-05	0.0074364	Alistipes timonensis	0	0	0	0	0	0	0	0	0	0	0	0	0	0	0	0	0	0	0	0	0	0	0	0	0	0	0	0	0	0	0	0	0	0	0	0	0	0	0	0	0	0	0	0	0	0	0
0	0	Metakosakonia unknown_species	0	0	0	0	0	0	0	0	0	0	0	0	0	0	0	0	0	0	0	0	0	0	0	0	0	0	0	0	0	0	0	0	0	0	0	0	0	0	0	0	0	0	0	0	0	0	0
0.000161792	0.0191781	Eubacterium coprostanoligenes	0	0	0	0	0	0	0	0	0	0	0	0	0	0	0	0	0	0	0	0	0	0	0	0	0	0	0	0	0	0	0	0	0	0	0	0	0	0	0	0	0	0	0	0	0	0	0
0	0	Enterococcus devriesei	0	0	0	0	0	0	0	0	0	0	0	0	0	0	0	0	0	0	0	0	0	0	0	0	0	0	0	0	0	0	0	0	0	0	0	0	0	0	0	0	0	0	0	0	0	0	0
0.000118999	0.0540117	Frisingicoccus unknown_species	0	0	0	0	0	0	0	0	0	0	0	0	0	0	0	0	0	0	0	0	0	0	0	0	0	0	0	0	0	0	0	0	0	0	0	0	0	0	0	0	0	0	0	0	0	0	0
0	0	Prevotella histicola	0	0	0	0	0	0	0	0	0	0	0	0	0	0	0	0	0	0	0	0	0	0	0	0	0	0	0	0	0	0	0	0	0	0	0	0	0	0	0	0	0	0	0	0	0	0	0
0.000109372	0.0121331	Hydrogenophaga intermedia	0	0	0	0	0	0	0	0	0	0	0	0	0	0	0	0	0	0	0	0	0	0	0	0	0	0	0	0	0	0	0	0	0	0	0	0	0	0	0	0	0	0	0	0	0	0	0
1.24279e-06	0.000391389	Fenollaria massiliensis	0	0	0	0	0	0	0	0	0	0	0	0	0	0	0	0	0	0	0	0	0	0	0	0	0	0	0	0	0	0	0	0	0	0	0	0	0	0	0	0	0	0	0	0	0	0	0
0	0	Anaeromassilibacillus senegalensis	0	0	0	0	0	0	0	0	0	0	0	0	0	0	0	0	0	0	0	0	0	0	0	0	0	0	0	0	0	0	0	0	0	0	0	0	0	0	0	0	0	0	0	0	0	0	0
1.12841e-05	0.00273973	Gemella unknown_species	0	0	0	0	0	0	0	0	0	0	0	0	0	0	0	0	0	0	0	0	0	0	0	0	0	0	0	0	0	0	0	0	0	0	0	0	0	0	0	0	0	0	0	0	0	0	0
1.4699e-05	0.00665362	Dielma fastidiosa	0	0	0	0	0	0	0	0	0	0	0	0	0	0	0	0	0	0	0	0	0	0	0	0	0	0	0	0	0	0	0	0	0	0	0	0	0	0	0	0	0	0	0	0	0	0	0
0	0	Prevotella oralis	0	0	0	0	0	0	0	0	0	0	0	0	0	0	0	0	0	0	0	0	0	0	0	0	0	0	0	0	0	0	0	0	0	0	0	0	0	0	0	0	0	0	0	0	0	0	0
2.2102e-05	0.00665362	Salmonella unknown_species	0	0	0	0	0	0	0	0	0	0	0	0	0	0	0	0	0	0	0	0	0	0	0	0	0	0	0	0	0	0	0	0	0	0	0	0	0	0	0	0	0	0	0	0	0	0	0
0.000119833	0.0508806	Romboutsia unknown_species	0	0	0	0	0	0	0	0	0	0	0	0	0	0	0	0	0	0	0	0	0	0	0	0	0	0	0	0	0	0	0	0	0	0	0	0	0	0	0	0	0	0	0	0	0	0	0
4.58957e-05	0.0172211	Halococcus unknown_species	0	0	0	0	0	0	0	0	0	0	0	0	0	0	0	0	0	0	0	0	0	0	0	0	0	0	0	0	0	0	0	0	0	0	0	0	0	0	0	0	0	0	0	0	0	0	0
0	0	Streptococcus chosunense	0	0	0	0	0	0	0	0	0	0	0	0	0	0	0	0	0	0	0	0	0	0	0	0	0	0	0	0	0	0	0	0	0	0	0	0	0	0	0	0	0	0	0	0	0	0	0
1.63523e-05	0.00861057	Kitasatospora niigatensis	0	0	0	0	0	0	0	0	0	0	0	0	0	0	0	0	0	0	0	0	0	0	0	0	0	0	0	0	0	0	0	0	0	0	0	0	0	0	0	0	0	0	0	0	0	0	0
0	0	Pseudomonas rhizoryzae	0	0	0	0	0	0	0	0	0	0	0	0	0	0	0	0	0	0	0	0	0	0	0	0	0	0	0	0	0	0	0	0	0	0	0	0	0	0	0	0	0	0	0	0	0	0	0
6.80602e-05	0.0289628	Alistipes megaguti	0	0	0	0	0	0	0	0	0	0	0	0	0	0	0	0	0	0	0	0	0	0	0	0	0	0	0	0	0	0	0	0	0	0	0	0	0	0	0	0	0	0	0	0	0	0	0
3.5856e-07	0.000391389	Clostridium transplantifaecale	0	0	0	0	0	0	0	0	0	0	0	0	0	0	0	0	0	0	0	0	0	0	0	0	0	0	0	0	0	0	0	0	0	0	0	0	0	0	0	0	0	0	0	0	0	0	0
0.000171223	0.0199609	Enorma massiliensis	0	0	0	0	0	0	0.00230459	0	0	0	0	0	0	0	0	0.00418574	0	0	0	0	0	0	0	0	0	0	0	0	0	0	0	0	0	0	0	0	0	0	0	0	0	0	0	0	0	0	0
7.69481e-06	0.00156556	Cronobacter sakazakii	0	0	0	0	0	0	0	0	0	0	0	0	0	0	0	0	0	0	0	0	0	0	0	0	0	0	0	0	0	0	0	0	0	0	0	0	0	0	0	0	0	0	0	0	0	0	0
0	0	Staphylococcus cohnii	0	0	0	0	0	0	0	0	0	0	0	0	0	0	0	0	0	0	0	0	0	0	0	0	0	0	0	0	0	0	0	0	0	0	0	0	0	0	0	0	0	0	0	0	0	0	0
2.10541e-05	0.00978474	Parabacteroides gordonii	0	0	0	0	0	0	0	0	0	0	0	0	0	0	0	0	0	0	0	0	0	0	0	0	0	0	0	0	0	0	0	0	0	0	0	0	0	0	0	0	0	0	0	0	0	0	0
0	0	Dysgonomonas gadei	0	0	0	0	0	0	0	0	0	0	0	0	0	0	0	0	0	0	0	0	0	0	0	0	0	0	0	0	0	0	0	0	0	0	0	0	0	0	0	0	0	0	0	0	0	0	0
4.34463e-05	0.023092	Bilophila unknown_species	0	0	0	0	0	0	0.0061298	0	0	0	0	0	0	0	0	0	0	0	0	0	0	0	0	0	0	0	0	0	0	0	0.00181285	0	0	0	0	0	0	0	0	0	0	0	0	0	0	0	0
0	0	Lancefieldella parvula	0	0	0	0	0	0	0	0	0	0	0	0	0	0	0	0	0	0	0	0	0	0	0	0	0	0	0	0	0	0	0	0	0	0	0	0	0	0	0	0	0	0	0	0	0	0	0
0	0	Lactobacillus otakiensis	0	0	0	0	0	0	0	0	0	0	0	0	0	0	0	0	0	0	0	0	0	0	0	0	0	0	0	0	0	0	0	0	0	0	0	0	0	0	0	0	0	0	0	0	0	0	0
0	0	Propionimicrobium lymphophilum	0	0	0	0	0	0	0	0	0	0	0	0	0	0	0	0	0	0	0	0	0	0	0	0	0	0	0	0	0	0	0	0	0	0	0	0	0	0	0	0	0	0	0	0	0	0	0
0	0	Porphyromonas bennonis	0	0	0	0	0	0	0	0	0	0	0	0	0	0	0	0	0	0	0	0	0	0	0	0	0	0	0	0	0	0	0	0	0	0	0	0	0	0	0	0	0	0	0	0	0	0	0
4.87829e-06	0.00195695	Aggregatibacter unknown_species	0	0	0	0	0	0	0	0	0	0	0	0	0	0	0	0	0	0	0	0	0	0	0	0	0	0	0	0	0	0	0	0	0	0	0	0	0	0	0	0	0	0	0	0	0	0	0
8.18534e-05	0.0207436	Senegalimassilia faecalis	0	0	0	0	0	0	0	0	0	0	0	0	0	0	0	0	0	0	0	0	0	0	0	0	0	0	0	0	0	0	0	0	0	0	0	0	0	0	0	0	0	0	0	0	0	0	0
0.000139229	0.0289628	Alistipes dispar	0	0	0.00163502	0	0	0	0	0	0	0	0	0	0	0	0	0	0	0	0	0	0	0	0	0	0	0	0	0	0	0	0	0	0	0	0	0	0	0	0	0	0	0	0	0	0	0	0
0	0	Enterococcus canintestini	0	0	0	0	0	0	0	0	0	0	0	0	0	0	0	0	0	0	0	0	0	0	0	0	0	0	0	0	0	0	0	0	0	0	0	0	0	0	0	0	0	0	0	0	0	0	0
0.000192756	0.0320939	Sharpea unknown_species	0	0	0	0	0	0	0	0	0	0.00880234	0	0	0	0	0	0	0	0	0	0	0	0	0	0	0	0	0	0	0	0	0	0	0	0	0	0	0	0	0	0	0	0	0	0	0	0	0
2.12576e-06	0.000782779	Streptomyces alboflavus	0	0	0	0	0	0	0	0	0	0	0	0	0	0	0	0	0	0	0	0	0	0	0	0	0	0	0	0	0	0	0	0	0	0	0	0	0	0	0	0	0	0	0	0	0	0	0
0	0	Fannyhessea unknown_species	0	0	0	0	0	0	0	0	0	0	0	0	0	0	0	0	0	0	0	0	0	0	0	0	0	0	0	0	0	0	0	0	0	0	0	0	0	0	0	0	0	0	0	0	0	0	0
0	0	Pluralibacter unknown_species	0	0	0	0	0	0	0	0	0	0	0	0	0	0	0	0	0	0	0	0	0	0	0	0	0	0	0	0	0	0	0	0	0	0	0	0	0	0	0	0	0	0	0	0	0	0	0
5.47827e-05	0.023092	Turicibacter unknown_species	0	0	0	0	0	0	0	0	0	0	0	0	0	0	0	0	0	0	0	0	0	0	0	0	0	0	0	0	0	0	0	0	0	0	0	0	0	0	0	0	0	0	0	0	0	0	0
0	0	Staphylococcus capitis	0	0	0	0	0	0	0	0	0	0	0	0	0	0	0	0	0	0	0	0	0	0	0	0	0	0	0	0	0	0	0	0	0	0	0	0	0	0	0	0	0	0	0	0	0	0	0
0.000207937	0.0207436	Amedibacterium intestinale	0	0	0	0	0	0	0	0	0	0	0	0.0116758	0	0	0	0	0	0	0	0	0	0	0	0	0	0	0	0	0	0	0	0	0	0	0	0	0	0	0	0	0	0	0	0	0	0	0
0	0	Bifidobacterium imperatoris	0	0	0	0	0	0	0	0	0	0	0	0	0	0	0	0	0	0	0	0	0	0	0	0	0	0	0	0	0	0	0	0	0	0	0	0	0	0	0	0	0	0	0	0	0	0	0
5.78542e-05	0.00900196	Libanicoccus massiliensis	0	0	0	0	0	0	0	0	0	0	0	0	0	0	0	0	0	0	0	0	0	0	0	0	0	0	0	0	0	0	0	0	0	0	0	0	0	0	0	0	0	0	0	0	0	0	0
0	0	Cronobacter universalis	0	0	0	0	0	0	0	0	0	0	0	0	0	0	0	0	0	0	0	0	0	0	0	0	0	0	0	0	0	0	0	0	0	0	0	0	0	0	0	0	0	0	0	0	0	0	0
1.22661e-06	0.000391389	Lawsonella unknown_species	0	0	0	0	0	0	0	0	0	0	0	0	0	0	0	0	0	0	0	0	0	0	0	0	0	0	0	0	0	0	0	0	0	0	0	0	0	0	0	0	0	0	0	0	0	0	0
5.82268e-05	0.0117417	Sutterella parvirubra	0	0	0	0	0	0	0	0	0	0	0	0	0	0	0	0	0	0	0	0	0	0	0	0	0	0	0	0	0	0	0	0	0	0	0	0	0	0	0	0	0	0.013079	0	0	0	0	0
5.46849e-06	0.00234834	Amycolatopsis jejuensis	0	0	0	0	0	0	0	0	0	0	0	0	0	0	0	0	0	0	0	0	0	0	0	0	0	0	0	0	0	0	0	0	0	0	0	0	0	0	0	0	0	0	0	0	0	0	0
0.000235613	0.0497065	Ellagibacter isourolithinifaciens	0.00167798	0	0	0	0	0	0	0	0	0	0	0	0	0	0	0	0	0	0	0	0.00168831	0	0	0	0	0	0	0	0	0	0	0	0	0	0	0	0	0	0	0	0	0	0	0	0	0	0
4.43961e-06	0.000391389	Staphylococcus warneri	0	0	0	0	0	0	0	0	0	0	0	0	0	0	0	0	0	0	0	0	0	0	0	0	0	0	0	0	0	0	0	0	0	0	0	0	0	0	0	0	0	0	0	0	0	0	0
2.70596e-05	0.0113503	Caproiciproducens unknown_species	0	0	0	0	0	0	0	0	0	0	0	0	0	0	0	0	0	0	0	0	0	0	0	0	0	0	0	0.00255173	0	0	0	0	0	0	0	0	0	0	0	0	0	0	0	0	0	0	0
5.92492e-06	0.00117417	Escherichia marmotae	0	0	0	0	0	0	0	0	0	0	0	0	0	0	0	0	0	0	0	0	0	0	0	0	0	0	0	0	0	0	0	0	0	0	0	0	0	0	0	0	0	0	0	0	0	0	0
5.27229e-05	0.00978474	Prevotella intermedia	0	0	0	0	0	0	0	0	0	0	0	0	0.00154632	0	0	0	0	0	0	0	0	0	0	0	0	0	0	0	0	0	0	0	0	0	0	0	0	0	0	0	0	0	0	0	0	0	0
1.67888e-05	0.00665362	Cellulosilyticum unknown_species	0	0	0	0	0	0	0	0	0	0	0	0	0	0	0	0	0	0	0	0	0	0	0	0	0	0	0	0	0	0	0	0	0	0	0	0	0	0	0	0	0	0	0	0	0	0	0
3.8744e-05	0.00861057	Emergencia timonensis	0	0	0	0	0	0	0	0	0	0	0	0	0	0	0	0	0	0	0	0	0	0	0	0	0	0	0	0	0	0	0	0	0	0	0	0	0	0	0	0	0	0	0	0	0	0	0
0	0	Enterococcus dispar	0	0	0	0	0	0	0	0	0	0	0	0	0	0	0	0	0	0	0	0	0	0	0	0	0	0	0	0	0	0	0	0	0	0	0	0	0	0	0	0	0	0	0	0	0	0	0
0.000125797	0.0348337	Duodenibacillus unknown_species	0	0	0	0	0	0	0	0	0	0	0	0	0	0	0	0	0	0	0	0	0	0	0	0	0	0	0	0	0	0	0	0	0	0	0	0	0	0	0	0	0	0	0	0	0	0	0
0	0	Ezakiella coagulans	0	0	0	0	0	0	0	0	0	0	0	0	0	0	0	0	0	0	0	0	0	0	0	0	0	0	0	0	0	0	0	0	0	0	0	0	0	0	0	0	0	0	0	0	0	0	0
0	0	Mycobacteroides chelonae	0	0	0	0	0	0	0	0	0	0	0	0	0	0	0	0	0	0	0	0	0	0	0	0	0	0	0	0	0	0	0	0	0	0	0	0	0	0	0	0	0	0	0	0	0	0	0
5.11037e-07	0.000391389	Pseudomonas juntendi	0	0	0	0	0	0	0	0	0	0	0	0	0	0	0	0	0	0	0	0	0	0	0	0	0	0	0	0	0	0	0	0	0	0	0	0	0	0	0	0	0	0	0	0	0	0	0
3.37799e-05	0.00313112	Propionibacterium freudenreichii	0	0	0	0	0	0	0	0	0	0	0	0	0	0	0	0	0	0	0	0	0	0	0	0	0	0	0	0	0	0	0	0	0	0	0	0	0	0	0	0	0	0	0	0	0	0	0
6.94261e-05	0.00547945	Kocuria rhizophila	0	0	0	0	0	0	0	0	0	0	0	0	0	0	0	0	0	0	0	0	0	0	0	0	0	0	0	0	0	0	0	0	0	0	0	0	0	0	0	0	0	0	0	0	0	0	0
0.000211382	0.0117417	Rubneribacter badeniensis	0	0	0	0	0	0	0	0	0	0	0	0	0	0	0	0	0	0	0	0	0	0	0	0	0	0	0	0	0	0	0	0	0	0	0	0	0	0	0	0	0	0	0	0	0	0	0
4.21924e-05	0.00665362	Succiniclasticum unknown_species	0	0	0	0	0	0	0	0	0	0	0	0	0	0	0	0	0	0	0	0	0	0	0	0	0	0	0	0	0	0	0	0	0	0	0	0	0	0	0	0	0	0	0	0	0	0	0
0	0	Serratia surfactantfaciens	0	0	0	0	0	0	0	0	0	0	0	0	0	0	0	0	0	0	0	0	0	0	0	0	0	0	0	0	0	0	0	0	0	0	0	0	0	0	0	0	0	0	0	0	0	0	0
0	0	Mucilaginibacter lappiensis	0	0	0	0	0	0	0	0	0	0	0	0	0	0	0	0	0	0	0	0	0	0	0	0	0	0	0	0	0	0	0	0	0	0	0	0	0	0	0	0	0	0	0	0	0	0	0
0	0	Anaerosporobacter mobilis	0	0	0	0	0	0	0	0	0	0	0	0	0	0	0	0	0	0	0	0	0	0	0	0	0	0	0	0	0	0	0	0	0	0	0	0	0	0	0	0	0	0	0	0	0	0	0
0	0	Ezakiella unknown_species	0	0	0	0	0	0	0	0	0	0	0	0	0	0	0	0	0	0	0	0	0	0	0	0	0	0	0	0	0	0	0	0	0	0	0	0	0	0	0	0	0	0	0	0	0	0	0
2.0205e-05	0.0074364	Actinomyces bouchesdurhonensis	0	0	0	0	0	0	0	0	0	0	0	0	0	0	0	0	0	0	0	0	0	0	0	0	0	0	0	0	0	0	0	0	0	0	0	0	0	0	0	0	0	0	0	0	0	0	0
1.32231e-05	0.000782779	Porphyromonas asaccharolytica	0	0	0	0	0	0	0	0	0	0	0	0	0	0	0	0	0	0	0	0	0	0	0	0	0	0	0	0	0	0	0	0	0	0	0	0	0	0	0	0	0	0	0	0	0	0	0
0	0	Campylobacter curvus	0	0	0	0	0	0	0	0	0	0	0	0	0	0	0	0	0	0	0	0	0	0	0	0	0	0	0	0	0	0	0	0	0	0	0	0	0	0	0	0	0	0	0	0	0	0	0
2.10699e-05	0.00508806	Enterobacter mori	0	0	0	0	0	0	0	0	0	0	0	0	0	0	0	0	0	0	0	0	0	0	0	0	0	0	0	0	0	0	0	0	0	0	0	0	0	0	0	0	0	0	0	0	0	0	0
3.35326e-05	0.00626223	Massilistercora timonensis	0	0	0	0	0	0	0	0	0	0	0	0	0	0	0	0	0	0	0	0	0	0	0	0	0	0	0	0	0	0	0	0	0	0	0	0	0	0	0	0	0	0	0	0	0	0	0
0.000522446	0.126027	Desulfovibrio piger	0.0118568	0	0	0	0	0	0	0	0	0	0	0	0	0	0	0	0	0	0	0	0	0	0	0	0	0	0	0	0	0	0	0	0	0	0	0.00552007	0	0.00253135	0	0	0	0.00170102	0	0	0	0.00352701	0
6.61785e-06	0.00117417	Phoenicibacter congonensis	0	0	0	0	0	0	0	0	0	0	0	0	0	0	0	0	0	0	0	0	0	0	0	0	0	0	0	0	0	0	0	0	0	0	0	0	0	0	0	0	0	0	0	0	0	0	0
3.8796e-05	0.00782779	Sutterella megalosphaeroides	0	0	0	0	0	0	0	0	0	0	0	0	0	0	0	0	0	0	0	0	0	0	0	0	0	0	0	0	0	0	0.00180716	0	0	0	0	0	0	0	0	0	0	0	0	0	0	0	0
7.34314e-06	0.00195695	Leuconostoc unknown_species	0	0	0	0	0	0	0	0	0	0	0	0	0	0	0	0	0	0	0	0	0	0	0	0	0	0	0	0	0	0	0	0	0	0	0	0	0	0	0	0	0	0	0	0	0	0	0
0	0	Corynebacterium glucuronolyticum	0	0	0	0	0	0	0	0	0	0	0	0	0	0	0	0	0	0	0	0	0	0	0	0	0	0	0	0	0	0	0	0	0	0	0	0	0	0	0	0	0	0	0	0	0	0	0
5.71299e-06	0.000782779	Moraxella osloensis	0	0	0	0	0	0	0	0	0	0	0	0	0	0	0	0	0	0	0	0	0	0	0	0	0	0	0	0	0	0	0	0	0	0	0	0	0	0	0	0	0	0	0	0	0	0	0
0	0	Neisseria cinerea	0	0	0	0	0	0	0	0	0	0	0	0	0	0	0	0	0	0	0	0	0	0	0	0	0	0	0	0	0	0	0	0	0	0	0	0	0	0	0	0	0	0	0	0	0	0	0
2.81377e-05	0.00978474	Bacteroides ndongoniae	0	0	0	0	0	0.00086027	0	0.00108562	0	0	0	0	0	0	0	0	0	0	0	0	0	0	0	0	0	0	0	0	0	0	0	0.00312769	0	0	0	0	0	0	0	0	0	0	0	0	0	0	0
0	0	Peptoniphilus harei	0	0	0	0	0	0	0	0	0	0	0	0	0	0	0	0	0	0	0	0	0	0	0	0	0	0	0	0	0	0	0	0	0	0	0	0	0	0	0	0	0	0	0	0	0	0	0
2.4461e-06	0.00117417	Acinetobacter johnsonii	0	0	0	0	0	0	0	0	0	0	0	0	0	0	0	0	0	0	0	0	0	0	0	0	0	0	0	0	0	0	0	0	0	0	0	0	0	0	0	0	0	0	0	0	0	0	0
3.44039e-06	0.00156556	Enterobacter chengduensis	0	0	0	0	0	0	0	0	0	0	0	0	0	0	0	0	0	0	0	0	0	0	0	0	0	0	0	0	0	0	0	0	0	0	0	0	0	0	0	0	0	0	0	0	0	0	0
1.72729e-06	0.000782779	Enterobacter cancerogenus	0	0	0	0	0	0	0	0	0	0	0	0	0	0	0	0	0	0	0	0	0	0	0	0	0	0	0	0	0	0	0	0	0	0	0	0	0	0	0	0	0	0	0	0	0	0	0
0	0	Finegoldia unknown_species	0	0	0	0	0	0	0	0	0	0	0	0	0	0	0	0	0	0	0	0	0	0	0	0	0	0	0	0	0	0	0	0	0	0	0	0	0	0	0	0	0	0	0	0	0	0	0
0	0	Collinsella vaginalis	0	0	0	0	0	0	0	0	0	0	0	0	0	0	0	0	0	0	0	0	0	0	0	0	0	0	0	0	0	0	0	0	0	0	0	0	0	0	0	0	0	0	0	0	0	0	0
7.42433e-05	0.0180039	Slackia piriformis	0	0	0	0	0	0	0	0	0	0	0	0	0	0	0	0	0	0	0	0	0	0	0	0	0	0	0	0	0	0	0	0	0	0	0	0	0	0	0	0	0	0	0	0	0	0.00348754	0
0	0	Lawsonella clevelandensis	0	0	0	0	0	0	0	0	0	0	0	0	0	0	0	0	0	0	0	0	0	0	0	0	0	0	0	0	0	0	0	0	0	0	0	0	0	0	0	0	0	0	0	0	0	0	0
0	0	Lacrimispora celerecrescens	0	0	0	0	0	0	0	0	0	0	0	0	0	0	0	0	0	0	0	0	0	0	0	0	0	0	0	0	0	0	0	0	0	0	0	0	0	0	0	0	0	0	0	0	0	0	0
0	0	Sedimentibacter unknown_species	0	0	0	0	0	0	0	0	0	0	0	0	0	0	0	0	0	0	0	0	0	0	0	0	0	0	0	0	0	0	0	0	0	0	0	0	0	0	0	0	0	0	0	0	0	0	0
2.14667e-05	0.00469667	Leuconostoc citreum	0	0	0	0	0	0	0	0	0	0	0	0	0	0	0	0	0	0	0	0	0	0	0	0	0	0	0	0	0	0	0	0	0	0	0	0	0	0	0	0	0	0	0	0	0	0	0
1.39038e-06	0.000391389	Porphyromonas uenonis	0	0	0	0	0	0	0	0	0	0	0	0	0	0	0	0	0	0	0	0	0	0	0	0	0	0	0	0	0	0	0	0	0	0	0	0	0	0	0	0	0	0	0	0	0	0	0
0	0	Granulicatella elegans	0	0	0	0	0	0	0	0	0	0	0	0	0	0	0	0	0	0	0	0	0	0	0	0	0	0	0	0	0	0	0	0	0	0	0	0	0	0	0	0	0	0	0	0	0	0	0
5.77284e-07	0.000391389	Massilimaliae timonensis	0	0	0	0	0	0	0	0	0	0	0	0	0	0	0	0	0	0	0	0	0	0	0	0	0	0	0	0	0	0	0	0	0	0	0	0	0	0	0	0	0	0	0	0	0	0	0
8.65637e-05	0.0144814	Neglecta timonensis	0	0	0	0	0	0	0	0	0	0	0	0	0	0	0	0	0	0	0	0	0	0	0	0	0	0	0	0	0	0	0	0	0	0	0	0	0	0	0	0	0	0	0	0	0	0	0
1.22205e-06	0.000391389	Campylobacter upsaliensis	0	0	0	0	0	0	0	0	0	0	0	0	0	0	0	0	0	0	0	0	0	0	0	0	0	0	0	0	0	0	0	0	0	0	0	0	0	0	0	0	0	0	0	0	0	0	0
4.17875e-07	0.000391389	Cronobacter malonaticus	0	0	0	0	0	0	0	0	0	0	0	0	0	0	0	0	0	0	0	0	0	0	0	0	0	0	0	0	0	0	0	0	0	0	0	0	0	0	0	0	0	0	0	0	0	0	0
0.000654368	0.0567515	Mitsuokella multacida	0	0	0	0	0	0	0.00864245	0	0	0	0	0	0	0	0	0	0	0	0	0	0	0	0.0212933	0	0	0	0	0	0	0	0	0	0	0	0	0	0	0	0	0	0	0	0	0	0	0	0
0	0	Garciella unknown_species	0	0	0	0	0	0	0	0	0	0	0	0	0	0	0	0	0	0	0	0	0	0	0	0	0	0	0	0	0	0	0	0	0	0	0	0	0	0	0	0	0	0	0	0	0	0	0
4.92337e-06	0.000782779	Leuconostoc pseudomesenteroides	0	0	0	0	0	0	0	0	0	0	0	0	0	0	0	0	0	0	0	0	0	0	0	0	0	0	0	0	0	0	0	0	0	0	0	0	0	0	0	0	0	0	0	0	0	0	0
0	0	Lactobacillus gallinarum	0	0	0	0	0	0	0	0	0	0	0	0	0	0	0	0	0	0	0	0	0	0	0	0	0	0	0	0	0	0	0	0	0	0	0	0	0	0	0	0	0	0	0	0	0	0	0
1.55371e-05	0.00273973	Eggerthella sinensis	0	0	0	0	0	0	0	0	0	0	0	0	0	0	0	0	0	0	0	0	0	0	0	0	0	0	0	0	0	0	0	0	0	0	0	0	0	0	0	0	0	0	0	0	0	0	0
0.000243151	0.0454012	Victivallis vadensis	0	0	0	0	0	0	0	0	0	0	0	0	0	0	0	0	0	0	0	0	0	0	0	0	0	0	0	0	0	0	0	0	0	0	0	0	0	0	0	0	0	0	0	0	0	0	0
0.000214394	0.0101761	Peptacetobacter hiranonis	0	0	0	0	0	0	0	0	0	0	0	0	0	0	0	0	0	0	0	0	0	0	0	0	0	0	0	0	0	0	0	0	0	0	0	0	0	0	0	0	0	0	0	0	0	0	0
0	0	Levyella massiliensis	0	0	0	0	0	0	0	0	0	0	0	0	0	0	0	0	0	0	0	0	0	0	0	0	0	0	0	0	0	0	0	0	0	0	0	0	0	0	0	0	0	0	0	0	0	0	0
0	0	Thauera aromatica	0	0	0	0	0	0	0	0	0	0	0	0	0	0	0	0	0	0	0	0	0	0	0	0	0	0	0	0	0	0	0	0	0	0	0	0	0	0	0	0	0	0	0	0	0	0	0
4.02098e-05	0.000391389	Lactobacillus animalis	0	0	0	0	0	0	0	0	0	0	0	0	0	0	0	0	0	0	0	0	0	0	0	0	0	0	0	0	0	0	0	0	0	0	0	0	0	0	0	0	0	0	0	0	0	0	0
0	0	Caproiciproducens galactitolivorans	0	0	0	0	0	0	0	0	0	0	0	0	0	0	0	0	0	0	0	0	0	0	0	0	0	0	0	0	0	0	0	0	0	0	0	0	0	0	0	0	0	0	0	0	0	0	0
0	0	Mixta theicola	0	0	0	0	0	0	0	0	0	0	0	0	0	0	0	0	0	0	0	0	0	0	0	0	0	0	0	0	0	0	0	0	0	0	0	0	0	0	0	0	0	0	0	0	0	0	0
3.18697e-05	0.00821918	Clostridium celatum	0	0	0	0	0	0	0	0	0	0	0	0	0	0	0	0	0	0	0	0	0	0	0	0	0	0	0	0	0	0	0	0	0	0	0	0	0	0	0	0	0	0	0	0	0	0	0
0	0	Neisseria meningitidis	0	0	0	0	0	0	0	0	0	0	0	0	0	0	0	0	0	0	0	0	0	0	0	0	0	0	0	0	0	0	0	0	0	0	0	0	0	0	0	0	0	0	0	0	0	0	0
0	0	Pectobacterium actinidiae	0	0	0	0	0	0	0	0	0	0	0	0	0	0	0	0	0	0	0	0	0	0	0	0	0	0	0	0	0	0	0	0	0	0	0	0	0	0	0	0	0	0	0	0	0	0	0
4.08014e-05	0.016047	Blautia hydrogenotrophica	0	0	0	0	0	0	0	0	0	0	0	0	0	0	0	0	0	0	0	0	0	0	0	0	0	0.00244036	0	0	0	0	0	0	0	0	0	0	0	0	0	0	0	0	0	0	0	0	0
9.60195e-05	0.0195695	Turicibacter sanguinis	0	0	0	0	0	0	0	0	0	0	0	0	0	0	0	0	0	0	0	0	0	0	0	0	0	0	0	0	0	0	0	0	0	0	0	0	0	0	0	0	0	0	0	0	0	0	0
0	0	Cutibacterium unknown_species	0	0	0	0	0	0	0	0	0	0	0	0	0	0	0	0	0	0	0	0	0	0	0	0	0	0	0	0	0	0	0	0	0	0	0	0	0	0	0	0	0	0	0	0	0	0	0
5.8272e-05	0.00704501	Aeromonas caviae	0	0	0	0	0	0	0	0	0	0	0	0	0	0	0	0	0	0	0	0	0	0	0	0	0	0	0	0	0	0	0	0	0	0	0	0	0	0	0	0	0	0	0	0	0	0	0
0.000198386	0.0332681	Mitsuokella unknown_species	0	0	0	0	0	0	0	0	0	0	0	0	0	0	0	0	0	0	0	0	0	0	0.00194148	0	0	0	0	0	0	0	0	0	0	0	0	0	0	0	0	0	0	0	0	0	0	0	0
0.000370065	0.0348337	Fusobacterium necrogenes	0	0	0	0	0	0.0136727	0	0	0	0	0	0	0	0	0	0	0	0	0	0	0.00367241	0	0	0.00829581	0	0.00406614	0	0	0	0	0	0	0	0	0	0	0	0	0	0	0	0	0	0	0	0	0
0.000163627	0.0614481	Negativibacillus unknown_species	0	0.00268909	0	0	0	0	0	0	0	0	0	0	0	0	0	0	0	0	0	0	0	0	0	0	0	0	0	0	0	0	0	0	0	0	0	0	0	0	0	0	0	0	0	0	0.00183729	0	0
0	0	Bradyrhizobium oligotrophicum	0	0	0	0	0	0	0	0	0	0	0	0	0	0	0	0	0	0	0	0	0	0	0	0	0	0	0	0	0	0	0	0	0	0	0	0	0	0	0	0	0	0	0	0	0	0	0
6.95107e-05	0.00430528	Kluyvera georgiana	0	0	0	0	0	0	0	0	0	0	0	0	0	0	0	0	0	0	0	0	0	0	0	0	0	0	0	0	0	0	0	0	0	0	0	0	0	0	0	0.00182769	0	0	0	0	0	0	0
9.27425e-05	0.0121331	Faecalitalea cylindroides	0	0	0	0	0	0	0	0	0	0	0	0	0	0	0	0	0	0	0	0	0	0	0	0	0	0	0	0	0	0	0	0	0	0	0	0	0	0	0	0	0	0	0	0	0	0	0
0	0	Pseudomonas nitroreducens	0	0	0	0	0	0	0	0	0	0	0	0	0	0	0	0	0	0	0	0	0	0	0	0	0	0	0	0	0	0	0	0	0	0	0	0	0	0	0	0	0	0	0	0	0	0	0
0	0	Mobiluncus unknown_species	0	0	0	0	0	0	0	0	0	0	0	0	0	0	0	0	0	0	0	0	0	0	0	0	0	0	0	0	0	0	0	0	0	0	0	0	0	0	0	0	0	0	0	0	0	0	0
0.00103348	0.0739726	Treponema unknown_species	0	0	0	0	0	0	0	0	0	0	0	0	0	0	0	0	0	0	0	0	0	0	0	0	0	0	0	0	0	0	0	0	0	0	0	0	0	0	0	0	0	0	0	0	0	0	0
0	0	Macellibacteroides fermentans	0	0	0	0	0	0	0	0	0	0	0	0	0	0	0	0	0	0	0	0	0	0	0	0	0	0	0	0	0	0	0	0	0	0	0	0	0	0	0	0	0	0	0	0	0	0	0
6.46345e-06	0.000391389	Acinetobacter bereziniae	0	0	0	0	0	0	0	0	0	0	0	0	0	0	0	0	0	0	0	0	0	0	0	0	0	0	0	0	0	0	0	0	0	0	0	0	0	0	0	0	0	0	0	0	0	0	0
0	0	Pantoea conspicua	0	0	0	0	0	0	0	0	0	0	0	0	0	0	0	0	0	0	0	0	0	0	0	0	0	0	0	0	0	0	0	0	0	0	0	0	0	0	0	0	0	0	0	0	0	0	0
0	0	Muricomes intestini	0	0	0	0	0	0	0	0	0	0	0	0	0	0	0	0	0	0	0	0	0	0	0	0	0	0	0	0	0	0	0	0	0	0	0	0	0	0	0	0	0	0	0	0	0	0	0
0.000356765	0.0634051	Dialister massiliensis	0.00520911	0	0	0.00517488	0.00261071	0	0.00202243	0	0	0	0	0	0	0	0	0	0	0	0.00451726	0	0	0.0021253	0	0	0.00436816	0	0	0	0.0161456	0.00211359	0	0.00978	0	0.00646502	0	0	0	0	0.00523531	0	0	0	0	0.00273358	0	0	0
0	0	Anaerococcus octavius	0	0	0	0	0	0	0	0	0	0	0	0	0	0	0	0	0	0	0	0	0	0	0	0	0	0	0	0	0	0	0	0	0	0	0	0	0	0	0	0	0	0	0	0	0	0	0
0	0	Siccibacter unknown_species	0	0	0	0	0	0	0	0	0	0	0	0	0	0	0	0	0	0	0	0	0	0	0	0	0	0	0	0	0	0	0	0	0	0	0	0	0	0	0	0	0	0	0	0	0	0	0
0.000143262	0.0497065	Victivallis unknown_species	0	0	0	0	0	0	0	0	0	0	0	0	0	0	0	0	0	0	0	0	0	0	0	0	0	0	0	0	0	0	0	0	0	0	0	0	0	0	0	0	0	0	0	0	0	0	0
2.29351e-05	0.00391389	Hafnia alvei	0	0	0	0	0	0	0	0	0	0	0	0	0	0	0	0	0	0	0	0	0	0	0	0	0	0	0	0	0	0	0	0	0	0	0	0	0	0	0	0	0	0	0	0	0	0	0
0	0	Parabacteroides chartae	0	0	0	0	0	0	0	0	0	0	0	0	0	0	0	0	0	0	0	0	0	0	0	0	0	0	0	0	0	0	0	0	0	0	0	0	0	0	0	0	0	0	0	0	0	0	0
0	0	Streptococcus urinalis	0	0	0	0	0	0	0	0	0	0	0	0	0	0	0	0	0	0	0	0	0	0	0	0	0	0	0	0	0	0	0	0	0	0	0	0	0	0	0	0	0	0	0	0	0	0	0
0.00227243	0.0383562	Treponema succinifaciens	0	0	0	0	0	0	0	0	0	0	0	0	0	0	0	0	0	0	0	0	0	0	0	0	0	0	0	0	0	0	0	0	0	0	0	0	0	0	0	0	0	0	0	0	0	0	0
0	0	Pseudomonas fulva	0	0	0	0	0	0	0	0	0	0	0	0	0	0	0	0	0	0	0	0	0	0	0	0	0	0	0	0	0	0	0	0	0	0	0	0	0	0	0	0	0	0	0	0	0	0	0
0.000358663	0.0618395	Dialister hominis	0.00714867	0	0	0.0055486	0.00198656	0	0.00545616	0	0	0	0	0	0	0	0	0	0	0	0.00366827	0	0	0.0020215	0	0	0.00525774	0	0	0	0.018101	0	0	0.0116241	0	0.00794401	0	0	0	0	0.00367994	0	0	0	0	0.00283643	0	0	0
0	0	Pseudomonas mendocina	0	0	0	0	0	0	0	0	0	0	0	0	0	0	0	0	0	0	0	0	0	0	0	0	0	0	0	0	0	0	0	0	0	0	0	0	0	0	0	0	0	0	0	0	0	0	0
1.85549e-05	0.00234834	Lactobacillus johnsonii	0	0	0	0	0	0	0	0	0	0	0	0	0	0	0	0	0	0	0	0	0	0	0	0	0	0	0	0	0	0	0	0	0	0	0	0	0	0	0	0	0	0	0	0	0	0	0
0.00402681	0.120548	Succinivibrio unknown_species	0	0	0	0	0	0	0	0	0	0	0	0	0	0	0	0	0	0	0	0	0	0	0	0	0	0	0	0	0	0	0	0	0	0	0	0	0	0	0	0	0	0	0	0	0	0	0
0	0	Pantoea alhagi	0	0	0	0	0	0	0	0	0	0	0	0	0	0	0	0	0	0	0	0	0	0	0	0	0	0	0	0	0	0	0	0	0	0	0	0	0	0	0	0	0	0	0	0	0	0	0
0	0	Pseudomonas viridiflava	0	0	0	0	0	0	0	0	0	0	0	0	0	0	0	0	0	0	0	0	0	0	0	0	0	0	0	0	0	0	0	0	0	0	0	0	0	0	0	0	0	0	0	0	0	0	0
3.44086e-05	0.00547945	Acidaminococcus fermentans	0	0	0	0	0	0	0	0	0	0	0	0	0	0	0	0	0	0	0	0	0	0	0	0	0	0	0	0	0	0	0	0	0	0	0	0	0	0	0	0	0	0	0	0	0	0	0
0	0	Lactobacillus harbinensis	0	0	0	0	0	0	0	0	0	0	0	0	0	0	0	0	0	0	0	0	0	0	0	0	0	0	0	0	0	0	0	0	0	0	0	0	0	0	0	0	0	0	0	0	0	0	0
1.1525e-06	0.000391389	Streptococcus periodonticum	0	0	0	0	0	0	0	0	0	0	0	0	0	0	0	0	0	0	0	0	0	0	0	0	0	0	0	0	0	0	0	0	0	0	0	0	0	0	0	0	0	0	0	0	0	0	0
3.65222e-05	0.000782779	Yersinia unknown_species	0	0	0	0	0	0	0	0	0	0	0	0	0	0	0	0	0	0	0	0	0	0	0	0	0	0	0	0	0	0	0	0	0	0	0	0	0	0	0	0	0	0	0	0	0	0	0
4.58677e-05	0.00587084	Legionella unknown_species	0	0	0	0	0	0	0	0	0	0	0	0	0	0	0	0	0	0	0	0	0	0	0	0	0	0	0	0	0	0	0	0	0	0	0	0	0	0	0	0	0	0	0	0	0	0	0
1.37013e-05	0.00195695	Actinomadura geliboluensis	0	0	0	0	0	0	0	0	0	0	0	0	0	0	0	0	0	0	0	0	0	0	0	0	0	0	0	0	0	0	0	0	0	0	0	0	0	0	0	0	0	0	0	0	0	0	0
4.5491e-05	0.00665362	Acholeplasma unknown_species	0	0	0	0	0	0	0	0	0	0	0	0	0	0	0	0	0	0	0	0	0	0	0	0	0	0	0	0	0	0	0	0	0	0	0	0	0	0	0	0	0	0	0	0	0	0	0
2.49518e-05	0.00117417	Veillonella magna	0	0	0	0	0	0	0	0	0	0	0	0	0	0	0	0	0	0	0	0	0	0	0	0	0	0	0	0	0	0	0	0	0	0	0	0	0	0	0	0	0	0	0	0	0	0	0
8.96907e-05	0.00117417	Enterococcus mundtii	0	0	0	0	0	0	0	0	0	0	0	0	0	0	0	0	0	0	0	0	0	0	0	0	0	0	0	0	0	0	0	0	0	0	0	0	0	0	0	0	0	0	0	0	0	0	0
9.60063e-05	0.00900196	Lactococcus garvieae	0	0	0	0	0	0	0	0	0	0	0	0	0	0	0	0	0	0	0	0	0	0	0	0	0	0	0	0	0	0	0	0	0	0	0	0	0	0	0	0	0	0	0	0	0	0	0
3.01742e-05	0.00391389	Paraburkholderia unknown_species	0	0	0	0	0	0	0	0	0	0	0	0	0	0	0	0	0	0	0	0	0	0	0	0	0	0	0	0	0	0	0	0	0	0	0	0	0	0	0	0	0	0	0	0	0	0	0
0.000298876	0.0273973	Methanobrevibacter unknown_species	0	0	0	0	0	0	0	0	0	0	0	0	0	0	0	0	0	0	0	0	0	0	0	0	0	0	0	0	0	0	0	0	0	0	0	0	0	0	0	0	0	0	0	0	0	0	0
2.15106e-05	0.00391389	Erwinia unknown_species	0	0	0	0	0	0	0	0	0	0	0	0	0	0	0	0	0	0	0	0	0	0	0	0	0	0	0	0	0	0	0	0	0	0	0	0	0	0	0	0	0	0	0	0	0	0	0
6.65607e-06	0.000391389	Eggerthia unknown_species	0	0	0	0	0	0	0	0	0	0	0	0	0	0	0	0	0	0	0	0	0	0	0	0	0	0	0	0	0	0	0	0	0	0	0	0	0	0	0	0	0	0	0	0	0	0	0
6.87191e-05	0.00626223	Pyramidobacter piscolens	0	0	0	0	0	0	0	0	0	0	0	0	0	0	0	0	0	0	0	0.0157164	0	0	0	0	0	0	0	0	0	0	0	0	0	0	0	0	0	0	0	0	0	0	0	0	0	0	0
1.81316e-05	0.000782779	Tessaracoccus unknown_species	0	0	0	0	0	0	0	0	0	0	0	0	0	0	0	0	0	0	0	0	0	0	0	0	0	0	0	0	0	0	0	0	0	0	0	0	0	0	0	0	0	0	0	0	0	0	0
6.73622e-05	0.00900196	Peptacetobacter unknown_species	0	0	0	0	0	0	0	0	0	0	0	0	0	0	0	0	0	0	0	0	0	0	0	0	0	0	0	0	0	0	0	0	0	0	0	0	0	0	0	0	0	0	0	0	0	0	0
1.17106e-05	0.00313112	Rhodoplanes unknown_species	0	0	0	0	0	0	0	0	0	0	0	0	0	0	0	0	0	0	0	0	0	0	0	0	0	0	0	0	0	0	0	0	0	0	0	0	0	0	0	0	0	0	0	0	0	0	0
7.99868e-05	0.00508806	Odoribacter laneus	0	0	0	0	0	0	0	0	0	0	0	0	0	0	0	0	0	0	0	0	0	0	0	0	0	0	0	0	0	0	0	0	0	0	0	0	0	0	0	0	0	0	0	0	0	0	0
2.46583e-05	0.00469667	Elizabethkingia unknown_species	0	0	0	0	0	0	0	0	0	0	0	0	0	0	0	0	0	0	0	0	0	0	0	0	0	0	0	0	0	0	0	0	0	0	0	0	0	0	0	0	0	0	0	0	0	0	0
2.80176e-05	0.0074364	Porphyromonas somerae	0	0	0	0	0	0	0	0	0	0	0	0	0.00208745	0	0	0	0	0	0	0	0	0	0	0	0	0	0	0	0	0	0	0	0	0.0021681	0	0	0	0	0	0	0	0	0	0	0	0	0
2.95411e-05	0.0035225	Selenomonas bovis	0	0	0	0	0	0	0	0	0	0	0	0	0	0	0	0	0	0	0	0	0	0	0	0	0	0	0	0	0	0	0	0	0	0	0	0	0	0	0	0	0	0	0	0	0	0	0
1.30148e-05	0.00117417	Arcobacter unknown_species	0	0	0	0	0	0	0	0	0	0	0	0	0	0	0	0	0	0	0	0	0	0	0	0	0	0	0	0	0	0	0	0	0	0	0	0	0	0	0	0	0	0	0	0	0	0	0
5.30739e-05	0.0129159	Comamonas kerstersii	0	0	0	0	0	0	0	0	0	0	0	0	0	0	0	0	0	0	0	0	0	0	0	0	0	0	0	0	0	0	0	0	0	0	0	0	0	0	0	0	0	0	0	0	0	0	0
4.46109e-05	0.00900196	Anaerotruncus massiliensis	0	0	0	0	0	0	0	0	0	0	0	0	0	0	0	0	0	0	0	0	0	0	0	0	0	0	0	0	0	0	0	0	0	0	0	0	0	0	0	0	0	0	0	0	0	0	0
8.80618e-06	0.000782779	Solobacterium moorei	0	0	0	0	0	0	0	0	0	0	0	0	0	0	0	0	0	0	0	0.00263638	0	0	0	0	0	0	0	0	0	0	0	0	0	0	0	0	0	0	0	0	0	0	0	0	0	0	0
0.00011865	0.0270059	Weissella cibaria	0	0	0	0	0	0	0	0	0	0	0	0	0	0	0	0	0	0	0	0	0	0	0	0	0	0	0	0	0	0	0	0	0	0	0	0	0	0	0	0	0	0	0	0	0	0	0
0.000101905	0.0129159	Elusimicrobium unknown_species	0	0	0	0	0	0	0	0	0	0	0	0	0	0	0	0	0	0	0	0	0	0	0	0	0	0	0	0	0	0	0	0	0	0	0	0	0	0	0	0	0	0	0	0	0	0	0
0.000339873	0.00508806	Helicobacter felis	0	0	0	0	0	0	0	0	0	0	0	0	0	0	0	0	0	0	0	0	0	0	0	0	0	0	0	0	0	0	0	0	0	0	0	0	0	0	0	0	0	0	0	0	0	0	0
5.9145e-05	0.00978474	Streptococcus mutans	0	0	0	0	0	0	0	0	0	0	0	0	0	0	0	0	0	0	0	0	0	0	0	0	0	0	0	0	0	0	0	0	0	0	0	0	0	0	0	0	0	0	0	0	0	0	0
3.85413e-05	0.00547945	Culturomica massiliensis	0	0	0	0	0	0	0	0	0	0	0	0	0	0	0	0	0	0	0	0	0	0	0	0	0	0	0	0	0	0	0	0	0	0	0	0	0	0	0	0	0	0	0	0	0.00092332	0	0.00125146
0.000324647	0.00234834	Psychrobacter unknown_species	0	0	0	0	0	0	0	0	0	0	0	0	0	0	0	0	0	0	0	0	0	0	0	0	0	0	0	0	0	0	0	0	0	0	0	0	0	0	0	0	0	0	0	0	0	0	0
1.75047e-05	0.00234834	Pyramidobacter unknown_species	0	0	0	0	0	0	0	0	0	0	0	0	0	0	0	0	0	0	0	0	0	0	0	0	0	0	0	0	0	0	0	0	0	0	0	0	0	0	0	0	0	0	0	0	0	0	0
0.000156221	0.00195695	Acidipropionibacterium timonense	0	0	0	0	0	0	0	0	0	0	0	0	0	0	0	0	0	0	0	0	0	0	0	0	0	0	0	0	0	0	0	0	0	0	0	0	0	0	0	0	0	0	0	0	0	0	0
2.89958e-05	0.00900196	Mobilibacterium unknown_species	0	0	0	0	0	0	0	0	0	0	0	0	0	0	0	0	0	0	0	0	0	0	0	0	0	0	0	0	0	0	0	0	0	0	0	0	0	0	0	0	0	0	0	0	0	0	0
5.41826e-05	0.0109589	Flavobacterium unknown_species	0	0	0	0	0	0	0	0	0	0	0	0	0	0	0	0	0	0	0	0	0	0	0	0	0	0	0	0	0	0	0	0	0	0	0	0	0	0	0	0	0	0	0	0	0	0	0
1.38172e-05	0.00195695	Pedobacter unknown_species	0	0	0	0	0	0	0	0	0	0	0	0	0	0	0	0	0	0	0	0	0	0	0	0	0	0	0	0	0	0	0	0	0	0	0	0	0	0	0	0	0	0	0	0	0	0	0
2.80903e-05	0.00391389	Aggregatibacter actinomycetemcomitans	0	0	0	0	0	0	0	0	0	0	0	0	0	0	0	0	0	0	0	0	0	0	0	0	0	0	0	0	0	0	0	0	0	0	0	0	0	0	0	0	0	0	0	0	0	0	0
0.000161239	0.00313112	Hydrotalea unknown_species	0	0	0	0	0	0	0	0	0	0	0	0	0	0	0	0	0	0	0	0	0	0	0	0	0	0	0	0	0	0	0	0	0	0	0	0	0	0	0	0	0	0	0	0	0	0	0
4.305e-05	0.00234834	Olsenella timonensis	0	0	0	0	0	0	0	0	0	0	0	0	0	0	0	0	0	0	0	0	0	0	0	0	0	0	0	0	0	0	0	0	0	0	0	0	0	0	0	0	0	0	0	0	0	0	0
2.17919e-05	0.00195695	Lacibacter unknown_species	0	0	0	0	0	0	0	0	0	0	0	0	0	0	0	0	0	0	0	0	0	0	0	0	0	0	0	0	0	0	0	0	0	0	0	0	0	0	0	0	0	0	0	0	0	0	0
0.000179353	0.00469667	Lactobacillus amylovorus	0	0	0	0	0	0	0	0	0	0	0	0	0	0	0	0	0	0	0	0	0	0	0	0	0	0	0	0	0	0	0	0	0	0	0	0	0	0	0	0	0	0	0	0	0	0	0
0.000376378	0.0450098	Ruminococcus champanellensis	0	0	0	0	0	0	0	0	0	0	0	0	0	0	0	0	0	0	0	0	0	0	0	0	0	0	0	0	0	0	0	0.00266193	0	0	0	0	0	0	0	0	0	0	0	0	0	0	0.00913497
1.9881e-05	0.00508806	Chitinophaga unknown_species	0	0	0	0	0	0	0	0	0	0	0	0	0	0	0	0	0	0	0	0	0	0	0	0	0	0	0	0	0	0	0	0	0	0	0	0	0	0	0	0	0	0	0	0	0	0	0
3.18597e-05	0.00665362	Parabacteroides acidifaciens	0	0	0	0	0	0	0	0	0	0	0	0	0	0	0	0	0	0	0	0	0	0	0	0	0	0	0	0	0	0	0	0	0	0	0	0	0	0.00346932	0	0	0	0	0	0	0	0	0
1.6514e-05	0.00273973	Niastella unknown_species	0	0	0	0	0	0	0	0	0	0	0	0	0	0	0	0	0	0	0	0	0	0	0	0	0	0	0	0	0	0	0	0	0	0	0	0	0	0	0	0	0	0	0	0	0	0	0
1.96543e-05	0.000391389	Proteus terrae	0	0	0	0	0	0	0	0	0	0	0	0	0	0	0	0	0	0	0	0	0	0	0	0	0	0	0	0	0	0	0	0	0	0	0	0	0	0	0	0	0	0	0	0	0	0	0
5.96706e-05	0.00117417	Absicoccus porci	0	0	0	0	0	0	0	0	0	0	0	0	0	0	0	0	0	0	0	0	0	0	0	0	0	0	0	0	0	0	0	0	0	0	0	0	0	0	0	0	0	0	0	0	0	0	0
5.4075e-05	0.00313112	Absicoccus unknown_species	0	0	0	0	0	0	0	0	0	0	0	0	0	0	0	0	0	0	0	0	0	0	0	0	0	0	0	0	0	0	0	0	0	0	0	0	0	0	0	0	0	0	0	0	0	0	0
1.72737e-05	0.00313112	Acidaminococcus provencensis	0	0	0	0	0	0	0	0	0	0	0	0	0	0	0	0	0	0	0	0	0	0	0	0	0	0	0	0	0	0	0	0	0	0	0	0	0	0	0	0	0	0	0	0	0	0	0
1.79691e-05	0.00117417	Aeromonas veronii	0	0	0	0	0	0	0	0	0	0	0	0	0	0	0	0	0	0	0	0	0	0	0	0	0	0	0	0	0	0	0	0	0	0	0	0	0	0	0	0	0	0	0	0	0	0	0
2.63405e-05	0.00234834	Anaerobiospirillum succiniciproducens	0	0	0	0	0	0	0	0	0	0	0	0	0	0	0	0	0	0	0	0	0	0	0	0	0	0	0	0	0	0	0	0	0	0	0	0	0	0	0	0	0	0	0	0	0	0	0
0.000412601	0.0774951	Anaerobiospirillum unknown_species	0	0	0	0	0	0	0	0	0	0	0	0	0	0	0	0	0	0	0	0	0	0	0	0	0	0	0	0	0	0	0	0	0	0	0	0	0	0	0	0	0	0	0	0	0	0	0
2.95276e-05	0.00430528	Bifidobacterium mongoliense	0	0	0	0	0	0	0	0	0	0	0	0	0	0	0	0	0	0	0	0	0	0	0	0	0	0	0	0	0	0	0	0	0	0	0	0	0	0	0	0	0	0	0	0	0	0	0
6.20055e-05	0.000391389	Bifidobacterium pullorum	0	0	0	0	0	0	0	0	0	0	0	0	0	0	0	0	0	0	0	0	0	0	0	0	0	0	0	0	0	0	0	0	0	0	0	0	0	0	0	0	0	0	0	0	0	0	0
0.000242668	0.0144814	Brachyspira aalborgi	0	0	0	0	0	0	0	0	0	0	0	0	0	0	0	0	0	0	0	0	0	0	0	0	0	0	0	0	0	0	0	0	0	0	0	0	0	0	0	0	0	0	0	0	0	0	0
4.30867e-05	0.00587084	Brachyspira pilosicoli	0	0	0	0	0	0	0	0	0	0	0	0	0	0	0	0	0	0	0	0	0	0	0	0	0	0	0	0	0	0	0	0	0	0	0	0	0	0	0	0	0	0	0	0	0	0	0
5.33453e-05	0.00313112	Brachyspira unknown_species	0	0	0	0	0	0	0	0	0	0	0	0	0	0	0	0	0	0	0	0	0	0	0	0	0	0	0	0	0	0	0	0	0	0	0	0	0	0	0	0	0	0	0	0	0	0	0
4.80722e-05	0.00117417	Cetobacterium somerae	0	0	0	0	0	0	0	0	0	0	0	0	0	0	0	0	0	0	0	0	0	0	0	0	0	0	0	0	0	0	0	0	0	0	0	0	0	0	0	0	0	0	0	0	0	0	0
0.000124772	0.00704501	Cloacibacillus evryensis	0	0	0	0	0	0	0	0	0	0	0	0	0	0	0	0	0	0	0	0	0	0	0	0	0	0	0	0	0	0	0	0	0	0	0	0	0	0	0	0	0	0	0	0	0	0	0
4.69699e-05	0.00939335	Cloacibacillus porcorum	0	0	0	0	0	0	0	0	0	0	0	0	0	0	0	0	0	0	0	0	0	0	0	0	0	0	0	0	0	0	0	0	0	0	0	0.00150467	0	0	0	0	0	0	0	0	0	0	0
2.94017e-05	0.00391389	Clostridium massiliamazoniense	0	0	0	0	0	0	0	0	0	0	0	0	0	0	0	0	0	0	0	0	0	0	0	0	0	0	0	0	0	0	0	0	0	0	0	0	0	0	0	0	0	0	0	0	0	0	0
1.36667e-05	0.00117417	Enterococcus cecorum	0	0	0	0	0	0	0	0	0	0	0	0	0	0	0	0	0	0	0	0	0	0	0	0	0	0	0	0	0	0	0	0	0	0	0	0	0	0	0	0	0	0	0	0	0	0	0
9.98529e-05	0.0129159	Fusobacterium ulcerans	0	0	0	0	0	0	0	0	0	0	0	0.00149927	0	0	0	0	0	0	0	0	0	0	0	0	0	0	0	0	0	0	0	0	0	0	0	0	0	0	0	0	0	0	0	0	0	0	0
6.98566e-05	0.00900196	Fusobacterium varium	0	0	0	0	0	0	0.00235945	0	0	0	0	0	0	0	0.0025242	0	0	0	0	0.00502504	0	0	0	0	0	0	0	0	0	0	0	0	0	0	0	0	0	0	0	0	0	0	0	0	0	0	0
8.89401e-06	0.000782779	Gemella morbillorum	0	0	0	0	0	0	0	0	0	0	0	0	0	0	0	0	0	0	0	0	0	0	0	0	0	0	0	0	0	0	0	0	0	0	0	0	0	0	0	0	0	0	0	0	0	0	0
9.95822e-05	0.0035225	Helicobacter pullorum	0	0	0	0	0	0	0	0	0	0	0	0	0	0	0	0	0	0	0	0	0	0	0	0	0	0	0	0	0	0	0	0	0	0	0	0	0	0	0	0	0	0	0	0	0	0	0
6.95637e-06	0.000391389	Kurthia unknown_species	0	0	0	0	0	0	0	0	0	0	0	0	0	0	0	0	0	0	0	0	0	0	0	0	0	0	0	0	0	0	0	0	0	0	0	0	0	0	0	0	0	0	0	0	0	0	0
3.38002e-05	0.000782779	Lancefieldella rimae	0	0	0	0	0	0	0	0	0	0	0	0	0	0	0	0	0	0	0	0.00662007	0	0	0	0	0	0	0	0	0	0	0	0	0	0	0	0	0	0	0	0	0	0	0	0	0	0	0
2.54392e-05	0.000391389	Massilibacteroides unknown_species	0	0	0	0	0	0	0	0	0	0	0	0	0	0	0	0	0	0	0	0	0	0	0	0	0	0	0	0	0	0	0	0	0	0	0	0	0	0	0	0	0	0	0	0	0	0	0
6.68841e-05	0.00195695	Metaprevotella massiliensis	0	0	0	0	0	0	0	0	0	0	0	0	0	0	0	0	0	0	0	0	0	0	0	0	0	0	0	0	0	0	0	0	0	0	0	0	0	0	0	0	0	0	0	0	0	0	0
0.000179756	0.0219178	Methanosphaera stadtmanae	0	0	0	0	0	0	0	0	0	0	0	0	0	0	0	0	0	0	0	0	0	0	0	0	0	0	0	0	0	0	0	0	0	0	0	0	0	0	0	0	0	0	0	0	0	0	0
7.30057e-05	0.00195695	Methylobacterium symbioticum	0	0	0	0	0	0	0	0	0	0	0	0	0	0	0	0	0	0	0	0	0	0	0	0	0	0	0	0	0	0	0	0	0	0	0	0	0	0	0	0	0	0	0	0	0	0	0
2.44313e-05	0.000782779	Olsenella umbonata	0	0	0	0	0	0	0	0	0	0	0	0	0	0	0	0	0	0	0	0	0	0	0	0	0	0	0	0	0	0	0	0	0	0	0	0	0	0	0	0	0	0	0	0	0	0	0
2.74385e-05	0.00234834	Panacibacter unknown_species	0	0	0	0	0	0	0	0	0	0	0	0	0	0	0	0	0	0	0	0	0	0	0	0	0	0	0	0	0	0	0	0	0	0	0	0	0	0	0	0	0	0	0	0	0	0	0
1.27048e-05	0.00156556	Parafilimonas unknown_species	0	0	0	0	0	0	0	0	0	0	0	0	0	0	0	0	0	0	0	0	0	0	0	0	0	0	0	0	0	0	0	0	0	0	0	0	0	0	0	0	0	0	0	0	0	0	0
1.0631e-05	0.000391389	Psychrobacter immobilis	0	0	0	0	0	0	0	0	0	0	0	0	0	0	0	0	0	0	0	0	0	0	0	0	0	0	0	0	0	0	0	0	0	0	0	0	0	0	0	0	0	0	0	0	0	0	0
1.46875e-05	0.000391389	Psychrobacter luti	0	0	0	0	0	0	0	0	0	0	0	0	0	0	0	0	0	0	0	0	0	0	0	0	0	0	0	0	0	0	0	0	0	0	0	0	0	0	0	0	0	0	0	0	0	0	0
8.61067e-05	0.00313112	Ralstonia unknown_species	0	0	0	0	0	0	0	0	0	0	0	0	0	0	0	0	0	0	0	0	0	0	0	0	0	0	0	0	0	0	0	0	0	0	0	0	0	0	0	0	0	0	0	0	0	0	0
0.000177859	0.0172211	Ruminobacter unknown_species	0	0	0	0	0	0	0	0	0	0	0	0	0	0	0	0	0	0	0	0	0	0	0	0	0	0	0	0	0	0	0	0	0	0	0	0	0	0	0	0	0	0	0	0	0	0	0
0.000185065	0.0391389	Succinatimonas unknown_species	0	0	0	0	0	0	0	0	0	0	0	0	0	0	0	0	0	0	0	0	0	0	0	0	0	0	0	0	0	0	0	0	0	0	0	0	0	0	0	0	0	0	0	0	0	0	0
9.25217e-05	0.0152642	Treponema berlinense	0	0	0	0	0	0	0	0	0	0	0	0	0	0	0	0	0	0	0	0	0	0	0	0	0	0	0	0	0	0	0	0	0	0	0	0	0	0	0	0	0	0	0	0	0	0	0
0.0189604	0.978082	Ruminococcus gnavus	0.0342871	0.019186	0.0124636	0.00845827	0.022437	0.0155962	0.00447859	0.0117603	0.00791694	0.014393	0.00798386	0.0125826	0.00968628	0.010027	0.00334631	0.0304175	0.0291239	0.0219168	0.0306001	0.00766012	0.0086306	0.0173689	0.00247751	0.00453079	0.0143715	0.0432611	0.0072546	0.147405	0.021869	0.0117012	0.00552749	0.00562531	0.00943577	0.00565127	0.00564288	0.02328	0.00266944	0.00815163	0.00534257	0.00411583	0.0174506	0.0115294	0.0191215	0.0138364	0.0294672	0.0281039	0.0323658
5.56676e-05	0.00313112	Cupriavidus pauculus	0	0	0	0	0	0	0	0	0	0	0	0	0	0	0	0	0	0	0	0	0	0	0	0	0	0	0	0	0	0	0	0	0	0	0	0	0	0	0	0	0	0	0	0	0	0	0
3.55795e-05	0.00117417	Brevilactibacter unknown_species	0	0	0	0	0	0	0	0	0	0	0	0	0	0	0	0	0	0	0	0	0	0	0	0	0	0	0	0	0	0	0	0	0	0	0	0	0	0	0	0	0	0	0	0	0	0	0
2.62629e-05	0.00273973	Enorma timonensis	0	0	0	0	0	0	0	0	0	0	0	0	0	0	0	0	0	0	0	0	0	0	0	0	0	0	0	0	0	0	0	0	0	0	0	0	0	0	0	0	0	0	0	0	0	0	0
2.13761e-05	0.000782779	Zymomonas mobilis	0	0	0	0	0	0	0	0	0	0	0	0	0	0	0	0	0	0	0	0	0	0	0	0	0	0	0	0	0	0	0	0	0	0	0	0	0	0	0	0	0	0	0	0	0	0	0
1.54627e-05	0.000391389	Psychrobacter pacificensis	0	0	0	0	0	0	0	0	0	0	0	0	0	0	0	0	0	0	0	0	0	0	0	0	0	0	0	0	0	0	0	0	0	0	0	0	0	0	0	0	0	0	0	0	0	0	0
1.51126e-05	0.000391389	Helicobacter rodentium	0	0	0	0	0	0	0	0	0	0	0	0	0	0	0	0	0	0	0	0	0	0	0	0	0	0	0	0	0	0	0	0	0	0	0	0	0	0	0	0	0	0	0	0	0	0	0
1.45587e-05	0.00195695	Clavibacter michiganensis	0	0	0	0	0	0	0	0	0	0	0	0	0	0	0	0	0	0	0	0	0	0	0	0	0	0	0	0	0	0	0	0	0	0	0	0	0	0	0	0	0	0	0	0	0	0	0
1.27809e-05	0.000782779	Deferribacter unknown_species	0	0	0	0	0	0	0	0	0	0	0	0	0	0	0	0	0	0	0	0	0	0	0	0	0	0	0	0	0	0	0	0	0	0	0	0	0	0	0	0	0	0	0	0	0	0	0
1.08058e-05	0.00156556	Actinomyces radicidentis	0	0	0	0	0	0	0	0	0	0	0	0	0	0	0	0	0	0	0	0	0	0	0	0	0	0	0	0	0	0	0	0	0	0	0	0	0	0	0	0	0	0	0	0	0	0	0
1.0474e-05	0.000782779	Aromatoleum evansii	0	0	0	0	0	0	0	0	0	0	0	0	0	0	0	0	0	0	0	0	0	0	0	0	0	0	0	0	0	0	0	0	0	0	0	0	0	0	0	0	0	0	0	0	0	0	0
1.0384e-05	0.000391389	Amniculibacterium unknown_species	0	0	0	0	0	0	0	0	0	0	0	0	0	0	0	0	0	0	0	0	0	0	0	0	0	0	0	0	0	0	0	0	0	0	0	0	0	0	0	0	0	0	0	0	0	0	0
8.41877e-06	0.000391389	Pseudomonas caeni	0	0	0	0	0	0	0	0	0	0	0	0	0	0	0	0	0	0	0	0	0	0	0	0	0	0	0	0	0	0	0	0	0	0	0	0	0	0	0	0	0	0	0	0	0	0	0
6.0156e-06	0.000391389	Desulfonatronovibrio unknown_species	0	0	0	0	0	0	0	0	0	0	0	0	0	0	0	0	0	0	0	0	0	0	0	0	0	0	0	0	0	0	0	0	0	0	0	0	0	0	0	0	0	0	0	0	0	0	0
		Taxa below 1.5 %	0.00685437	0.00897077	0.0022526	0.00144	0.00139369	0.0052336	-8.6e-07	0.00299526	-9.9e-07	0.0242804	1e-08	0.0120245	0.00380095	7.8e-07	1.16e-06	0.00167325	0.00091398	9.1e-07	0.0213553	0.0148676	0.00243391	0.00538985	0.00949984	0.00501867	0.00739548	0.0178206	0.00367471	0.0134685	0.00954643	0.00306426	0.00126042	0.0114506	1.92e-06	0.00560217	0.00674231	0.0206187	-2.9e-07	0.0101309	1.47e-06	0.00650268	0.00625558	0.00301703	0.00134967	0.0112602	0.0136336	0.00901382	0.0193042
[truncated: 2,508 more columns]
