# Supplementary material for: Gut microbe metabolism of small molecules supports human development across the early stages of life
Source: Front Microbiol. 2022 Sep 13;13:1006721. doi: 10.3389/fmicb.2022.1006721 (PMC9512645; doi:10.3389/fmicb.2022.1006721)
Supplement: Supplementary file 4 [file Data_Sheet_4.XLSX]

## Sheet: Table S3
Table S3. Comparison of MetaCyc-based microbial functional profiling between ages (statistically significant comparisons were highlighted in green).
													Bonferroni
	Mean						Std. Deviation						A					B				C			D		E
	A	B	C	D	E	F	A	B	C	D	E	F	B	C	D	E	F	C	D	E	F	D	E	F	E	F	F
4.3.1.19	0.000178913	0.000189522	0.000175918	0.000117445	0.000134061	7.69861e-05	0.00015	0.00013	0.00012	7e-05	9e-05	7e-05	0.36	1	0	0	0	0.041	0	0	0	0	0	0	0.081	0	0
3.5.4.4	5.32861e-05	3.94527e-05	3.79327e-05	2.23581e-05	2.46692e-05	1.65001e-05	7e-05	4e-05	4e-05	2e-05	2e-05	2e-05	0	0	0	0	0	1	0	0	0	0	0	0	1	0	0
5.4.99.5	0.000109647	0.000113667	0.000115767	9.92594e-05	0.000124439	6.28909e-05	0.0001	8e-05	7e-05	6e-05	7e-05	5e-05	1	1	0.031	0.007	0	1	0	0.075	0	0	0.448	0	0	0	0
6.3.4.2	0.000214766	0.000231215	0.000240817	0.00020295	0.000245869	0.000141343	0.00015	0.00014	0.00012	0.0001	0.00012	0.00012	0.088	0.001	0.972	0.001	0	1	0	0.587	0	0	1	0	0	0	0
2.7.4.3	8.23383e-05	8.85338e-05	9.58486e-05	8.06008e-05	9.59846e-05	5.33368e-05	7e-05	6e-05	5e-05	4e-05	5e-05	5e-05	0.132	0	1	0	0	0.03	0.006	0.135	0	0	1	0	0	0	0
6.3.5.4	0.00011063	0.000177734	0.000236652	0.000213021	0.000264355	0.000142844	0.00012	0.0002	0.00019	0.00012	0.00014	0.00013	0	0	0	0	0	0	0	0	0	0.019	0.028	0	0	0	0
6.2.1.1	8.26976e-05	5.41654e-05	3.13441e-05	1.29828e-05	1.57072e-05	9.76774e-06	0.00011	7e-05	6e-05	2e-05	2e-05	2e-05	0	0	0	0	0	0	0	0	0	0	0	0	1	1	0.455
5.3.1.4	9.19293e-05	0.000107733	0.000122476	0.000113925	0.000130863	5.93771e-05	9e-05	9e-05	8e-05	6e-05	7e-05	5e-05	0	0	0	0	0	0	0.621	0	0	0.202	0.634	0	0.001	0	0
6.3.4.4	0.000204329	0.000212582	0.000223517	0.000189384	0.000230527	0.000129164	0.00016	0.00013	0.00012	9e-05	0.00012	0.00011	1	0.037	0.212	0.006	0	0.853	0	0.126	0	0	1	0	0	0	0
2.7.4.9	6.30222e-05	6.74486e-05	5.93037e-05	2.98784e-05	3.11143e-05	1.92259e-05	6e-05	6e-05	5e-05	3e-05	3e-05	2e-05	0.362	1	0	0	0	0	0	0	0	0	0	0	1	0	0
3.6.1.23	5.37289e-05	6.01059e-05	6.57731e-05	5.29967e-05	6.0791e-05	3.37103e-05	5e-05	4e-05	4e-05	3e-05	3e-05	3e-05	0.001	0	1	0.012	0	0.006	0	1	0	0	0.347	0	0.002	0	0
2.6.1.52	0.00010479	0.000148278	0.000152332	0.000131634	0.000160714	8.7142e-05	8e-05	0.0001	9e-05	6e-05	8e-05	8e-05	0	0	0	0	0	1	0	0.102	0	0	1	0	0	0	0
2.7.4.6	2.84532e-05	2.0334e-05	2.031e-05	1.81876e-05	2.14782e-05	7.66226e-06	3e-05	2e-05	2e-05	1e-05	1e-05	1e-05	0	0	0	0	0	1	0.028	1	0	0.064	1	0	0.005	0	0
3.2.2.9	3.38354e-05	3.10499e-05	5.05077e-05	6.02996e-05	7.34081e-05	4.11024e-05	5e-05	3e-05	4e-05	4e-05	4e-05	4e-05	1	0	0	0	0	0	0	0	0	0	0	0	0	0	0
5.3.1.25	8.20128e-05	0.000100482	0.000109101	0.000104843	0.0001335	5.74022e-05	9e-05	9e-05	8e-05	7e-05	7e-05	5e-05	0	0	0	0	0	0.124	1	0	0	1	0	0	0	0	0
6.3.2.-	8.02958e-05	0.000139877	0.000101045	2.66108e-05	1.7463e-05	4.80409e-06	0.00011	0.00016	0.00013	6e-05	5e-05	2e-05	0	0	0	0	0	0	0	0	0	0	0	0	1	0	0.157
6.3.2.17	2.34182e-06	2.99074e-06	3.87472e-06	2.179e-06	4.63286e-06	3.94096e-06	0	0	1e-05	0	1e-05	0	0.243	0	1	0	0	0.02	0.024	0	0	0	0.546	1	0	0	0.426
7.1.2.2	0.00101929	0.00119574	0.00135892	0.00113787	0.00136994	0.000732058	0.0007	0.00075	0.0007	0.00055	0.00072	0.00064	0	0	0.005	0	0	0	0.782	0	0	0	1	0	0	0	0
6.3.4.21	0.000172563	0.000271883	0.000247448	0.000191946	0.000651342	9.50997e-05	0.00015	0.0021	0.00121	0.00156	0.00859	9e-05	1	1	1	0.021	1	1	1	0.094	0.556	1	0.094	1	0.022	1	0
6.1.1.9	0.000395172	0.000426251	0.000445196	0.000370619	0.000446372	0.000241407	0.0003	0.00026	0.00023	0.00018	0.00022	0.00021	0.065	0	0.496	0.004	0	1	0	1	0	0	1	0	0	0	0
4.2.1.47	0.000199985	0.000225852	0.000257483	0.000282345	0.000387743	0.00017859	0.0002	0.00018	0.0002	0.00019	0.00021	0.00017	0.051	0	0	0	0.088	0.003	0	0	0	0.102	0	0	0	0	0
6.1.1.11	0.000180913	0.000193282	0.000206934	0.000170489	0.00020465	0.000118364	0.00015	0.00012	0.00011	8e-05	0.0001	0.0001	0.259	0	0.925	0.007	0	0.128	0	1	0	0	1	0	0	0	0
2.1.2.1	0.000146808	0.000136851	0.000143825	0.0001279	0.000162056	9.31708e-05	0.00011	9e-05	9e-05	7e-05	8e-05	8e-05	0.239	1	0	0.046	0	1	0.272	0	0	0.002	0.006	0	0	0	0
6.4.1.2	0.000147371	0.000120722	0.000157241	0.000123305	0.000144717	9.22518e-05	0.0002	0.00011	0.00012	9e-05	0.0001	9e-05	0	1	0.001	1	0	0	1	0.004	0	0	1	0	0.027	0	0
6.3.5.3	0.000501896	0.000534344	0.000560293	0.000483033	0.000586348	0.000311282	0.00039	0.00032	0.0003	0.00025	0.0003	0.00027	0.316	0.002	1	0	0	0.923	0.001	0.027	0	0	1	0	0	0	0
3.5.4.5	5.85113e-05	5.83724e-05	6.75128e-05	6.42342e-05	8.98614e-05	4.32615e-05	5e-05	4e-05	5e-05	4e-05	5e-05	5e-05	1	0.002	0.175	0	0	0	0.054	0	0	1	0	0	0	0	0
2.7.4.8	9.74452e-05	0.000122783	0.000120658	8.32539e-05	9.36969e-05	4.87611e-05	7e-05	9e-05	7e-05	4e-05	5e-05	4e-05	0	0	0	1	0	1	0	0	0	0	0	0	0.05	0	0
2.3.1.180	9.19571e-05	6.89092e-05	6.7182e-05	5.70976e-05	8.68777e-05	5.20661e-05	0.0001	6e-05	6e-05	5e-05	7e-05	5e-05	0	0	0	1	0	1	0	0	0	0.007	0	0	0	0.461	0
6.2.1.3	7.85329e-05	6.44386e-05	4.26749e-05	1.98785e-05	3.26068e-05	2.13542e-05	0.0001	6e-05	5e-05	3e-05	4e-05	3e-05	0	0	0	0	0	0	0	0	0	0	0.013	0	0	1	0
2.7.1.121	0.000127189	9.84235e-05	7.05847e-05	3.20404e-05	3.12342e-05	1.57024e-05	0.00015	0.00011	8e-05	4e-05	3e-05	2e-05	0	0	0	0	0	0	0	0	0	0	0	0	1	0	0.003
2.7.1.48	4.9046e-05	3.80837e-05	4.58694e-05	5.04543e-05	6.40572e-05	2.96166e-05	6e-05	3e-05	3e-05	3e-05	3e-05	3e-05	0	1	1	0	0	0	0	0	0	0.085	0	0	0	0	0
1.2.1.88	0.000133716	8.59634e-05	4.72832e-05	1.4697e-05	1.89498e-05	1.05931e-05	0.00016	0.0001	9e-05	2e-05	3e-05	2e-05	0	0	0	0	0	0	0	0	0	0	0	0	1	1	0.694
5.1.3.3	7.29697e-05	6.9976e-05	8.27196e-05	9.02758e-05	0.000143541	6.165e-05	9e-05	9e-05	0.00011	0.0001	0.00013	7e-05	1	0.45	0.001	0	0.041	0.025	0	0	0.114	1	0	0	0	0	0
2.7.9.2	9.93215e-05	8.49161e-05	6.04811e-05	3.14124e-05	4.28583e-05	2.25821e-05	0.00011	8e-05	7e-05	4e-05	4e-05	3e-05	0	0	0	0	0	0	0	0	0	0	0	0	0.032	0.004	0
3.1.3.7	3.72524e-05	2.94163e-05	2.86645e-05	3.30432e-05	4.44822e-05	1.18641e-05	4e-05	3e-05	3e-05	3e-05	3e-05	2e-05	0	0	0.015	0	0	1	0.024	0	0	0.011	0	0	0	0	0
5.3.1.14	8.9465e-05	6.98748e-05	7.19368e-05	7.14027e-05	9.1868e-05	3.96362e-05	0.00059	6e-05	6e-05	5e-05	5e-05	4e-05	0.568	1	1	1	0	1	1	0.785	0	1	1	0.001	1	0.001	0
3.5.4.3	5.54364e-05	5.32478e-05	4.61629e-05	2.05662e-05	2.39389e-05	1.44558e-05	7e-05	5e-05	5e-05	2e-05	2e-05	1e-05	1	0	0	0	0	0.001	0	0	0	0	0	0	1	0	0
4.3.1.18	3.93801e-05	3.30033e-05	2.10327e-05	9.53663e-06	1.10049e-05	6.62661e-06	6e-05	5e-05	4e-05	1e-05	1e-05	1e-05	0	0	0	0	0	0	0	0	0	0	0	0	1	0.26	0.158
3.5.4.1	3.95041e-05	3.5255e-05	1.96521e-05	4.1169e-06	3.95401e-06	3.32505e-06	5e-05	4e-05	3e-05	1e-05	1e-05	1e-05	0.019	0	0	0	0	0	0	0	0	0	0	0	1	1	1
2.7.2.15	2.94745e-05	2.20222e-05	1.33804e-05	2.83048e-06	2.8875e-06	1.92145e-06	5e-05	3e-05	3e-05	1e-05	1e-05	1e-05	0	0	0	0	0	0	0	0	0	0	0	0	1	1	1
2.7.7.2	2.6665e-05	5.47494e-05	3.71069e-05	1.06769e-05	7.61116e-06	1.85537e-06	5e-05	7e-05	6e-05	3e-05	3e-05	1e-05	0	0	0	0	0	0	0	0	0	0	0	0	1	0	0.166
4.2.1.12	3.33177e-05	2.39794e-05	1.27047e-05	2.35932e-06	1.82548e-06	1.40117e-06	5e-05	3e-05	3e-05	1e-05	1e-05	1e-05	0	0	0	0	0	0	0	0	0	0	0	0	1	1	1
3.5.3.23	2.80882e-05	1.96474e-05	9.06874e-06	1.68829e-06	1.55707e-06	1.00425e-06	4e-05	3e-05	2e-05	1e-05	1e-05	0	0	0	0	0	0	0	0	0	0	0	0	0	1	1	1
2.3.1.-	0.00170675	0.00185579	0.0018026	0.00136488	0.00183741	0.000953379	0.0012	0.00119	0.00108	0.00079	0.00113	0.0008	0.016	0.858	0	0.391	0	1	0	1	0	0	1	0	0	0	0
2.7.13.3	0.00126595	0.00101046	0.000602947	0.000173321	0.000211457	0.000138259	0.00152	0.00113	0.00099	0.00028	0.00031	0.00021	0	0	0	0	0	0	0	0	0	0	0	0	1	1	1
1.17.4.1	0.000449868	0.000521656	0.000476347	0.000296233	0.000330739	0.000115962	0.00031	0.00034	0.00031	0.00018	0.00016	0.00012	0	0.447	0	0	0	0	0	0	0	0	0	0	0.166	0	0
2.7.4.1	0.000251841	0.000351063	0.00038593	0.000334919	0.00038691	0.000171929	0.00019	0.00022	0.0002	0.00016	0.00018	0.00016	0	0	0	0	0	0	0.646	0.006	0	0	1	0	0	0	0
2.7.2.1	0.000158774	0.000156955	0.000126777	7.41107e-05	0.000103864	7.11872e-05	0.00012	0.0001	9e-05	6e-05	0.0001	7e-05	1	0	0	0	0	0	0	0	0	0	0	0	0	1	0
1.1.1.1	0.000652657	0.000719729	0.000695133	0.000439053	0.000496991	0.000277976	0.00049	0.0005	0.00044	0.00026	0.00033	0.00026	0.001	0.382	0	0	0	1	0	0	0	0	0	0	0.116	0	0
2.1.1.45	0.000112464	0.000673493	0.000766845	0.000471717	0.00110005	4.72996e-05	9e-05	0.01339	0.01263	0.01145	0.01427	5e-05	1	1	1	1	1	1	1	1	0.727	1	1	0.783	1	1	0.441
6.1.1.7	0.000327486	0.000352915	0.00036824	0.000319173	0.000393606	0.000219147	0.00023	0.00021	0.00019	0.00016	0.0002	0.00019	0.087	0.001	1	0	0	1	0.001	0.003	0	0	0.406	0	0	0	0
2.3.3.13	0.000228914	0.000286385	0.000279419	0.000212103	0.000247153	0.000121156	0.00017	0.00019	0.00016	0.00011	0.00012	0.00011	0	0	0.223	0.479	0	1	0	0	0	0	0.003	0	0	0	0
5.3.1.9	0.000227919	0.00025637	0.000259903	0.000195085	0.000225478	0.000123047	0.00018	0.00017	0.00014	0.0001	0.00012	0.00011	0	0	0	1	0	1	0	0.001	0	0	0	0	0.001	0	0
1.1.1.205	0.00023177	0.000242052	0.000246281	0.00019978	0.000242778	0.000132108	0.00019	0.00015	0.00013	0.0001	0.00013	0.00012	1	0.556	0	1	0	1	0	1	0	0	1	0	0	0	0
2.5.1.47	0.000211636	0.000222054	0.000234076	0.000199825	0.000279709	0.00016948	0.00017	0.00016	0.00015	0.00013	0.0002	0.00015	1	0.072	1	0	0	1	0.015	0	0	0	0	0	0	0	0
4.3.2.1	0.000169289	0.00020399	0.000213749	0.000180644	0.000216537	0.000110943	0.00015	0.00012	0.00011	9e-05	0.0001	0.0001	0	0	0.553	0	0	0.847	0	0.59	0	0	1	0	0	0	0
2.6.1.42	0.0001328	0.000186448	0.000234653	0.000144227	0.000310462	8.92664e-05	0.0001	0.00136	0.00189	7e-05	0.00202	8e-05	1	0.748	1	0.064	1	1	1	0.465	0.087	0.981	1	0.006	0.081	1	0.001
6.3.4.15	0.000119178	0.00012422	0.000143111	0.000128911	0.000156163	7.75807e-05	0.00022	8e-05	8e-05	7e-05	8e-05	7e-05	1	0	0.731	0	0	0.001	1	0	0	0.066	0.399	0	0	0	0
2.7.2.11	0.000125305	0.00014553	0.000138238	0.000107474	0.000128315	6.25942e-05	9e-05	9e-05	8e-05	6e-05	7e-05	6e-05	0	0.007	0	1	0	0.375	0	0	0	0	0.406	0	0	0	0
6.3.1.2	0.000212927	0.000255083	0.000221773	0.000104255	9.91785e-05	6.04469e-05	0.00018	0.00021	0.00018	0.0001	9e-05	6e-05	0	1	0	0	0	0	0	0	0	0	0	0	1	0	0
4.3.3.7	0.000140832	0.000180307	0.000177833	0.000135581	0.000163435	8.59725e-05	0.00011	0.00013	0.00011	7e-05	9e-05	8e-05	0	0	1	0.002	0	1	0	0.036	0	0	0.264	0	0	0	0
3.5.1.2	0.000115121	0.000125656	0.000114215	9.50309e-05	0.00011907	4.83316e-05	0.0001	8e-05	8e-05	6e-05	6e-05	4e-05	0.01	1	0	1	0	0.002	0	1	0	0	1	0	0	0	0
2.4.2.10	9.30171e-05	0.000123728	0.000124716	9.13751e-05	0.000104537	5.45284e-05	7e-05	9e-05	8e-05	5e-05	6e-05	5e-05	0	0	1	0.051	0	1	0	0	0	0	0	0	0.007	0	0
1.17.1.9	0.000197252	0.000136977	0.000102703	4.80467e-05	4.79994e-05	3.06311e-05	0.00023	0.00015	0.00012	5e-05	5e-05	4e-05	0	0	0	0	0	0	0	0	0	0	0	0	1	0.001	0.07
4.3.2.2	0.000192458	0.000213782	0.000227788	0.0001947	0.000233489	0.000125339	0.00015	0.00013	0.00012	9e-05	0.00011	0.00011	0.002	0	1	0	0	0.159	0.003	0.042	0	0	1	0	0	0	0
2.7.1.17	0.000163589	0.00021285	0.000218668	0.000155234	0.000181824	9.54521e-05	0.00014	0.00016	0.00015	9e-05	0.00012	8e-05	0	0	1	0.135	0	1	0	0	0	0	0	0	0.002	0	0
4.2.1.46	0.000151806	0.000197578	0.000202619	0.000184577	0.000210727	9.50251e-05	0.00011	0.00014	0.00012	0.0001	0.0001	9e-05	0	0	0	0	0	1	0.095	0.423	0	0.01	1	0	0.001	0	0
4.2.3.1	0.000173367	0.000195188	0.000202667	0.00016497	0.00019971	0.000106675	0.00014	0.00012	0.00011	8e-05	0.0001	9e-05	0	0	1	0.001	0	1	0	1	0	0	1	0	0	0	0
2.7.6.1	0.000191308	0.000219055	0.000205189	0.000119368	0.000134511	8.71568e-05	0.00018	0.00017	0.00015	8e-05	0.00011	8e-05	0	0.515	0	0	0	0.202	0	0	0	0	0	0	0.605	0	0
4.1.1.23	0.000122407	0.00014895	0.000147585	0.000116048	0.000136747	6.78449e-05	8e-05	0.0001	8e-05	6e-05	7e-05	6e-05	0	0	1	0.025	0	1	0	0.07	0	0	0.297	0	0	0	0
6.2.1.5	0.000159773	0.000171383	0.000126565	5.43763e-05	5.43691e-05	1.77977e-05	0.00015	0.00014	0.00012	6e-05	5e-05	3e-05	0.195	0	0	0	0	0	0	0	0	0	0	0	1	0	0
5.4.2.7	0.000140885	0.000124411	0.000123733	7.77235e-05	8.80106e-05	5.47273e-05	0.00014	0.00011	0.0001	6e-05	6e-05	5e-05	0.001	0.001	0	0	0	1	0	0	0	0	0	0	0.63	0	0
2.4.2.1	0.000107897	8.95381e-05	0.000104027	9.81583e-05	0.000122208	6.52689e-05	0.00011	8e-05	7e-05	5e-05	6e-05	6e-05	0	1	0.077	0.008	0	0	0.063	0	0	1	0	0	0	0	0
4.2.1.10	9.67657e-05	9.3433e-05	9.67604e-05	7.576e-05	9.00061e-05	5.01448e-05	8e-05	6e-05	5e-05	4e-05	5e-05	4e-05	1	1	0	0.682	0	1	0	1	0	0	0.661	0	0	0	0
2.7.4.22	0.000106788	0.000107023	0.000108952	8.93288e-05	0.000116043	6.62551e-05	8e-05	6e-05	6e-05	5e-05	7e-05	6e-05	1	1	0	0.184	0	1	0	0.134	0	0	0.737	0	0	0	0
5.1.1.7	9.32194e-05	0.000131638	0.000143865	0.000109765	0.000129351	6.46768e-05	7e-05	9e-05	8e-05	6e-05	7e-05	5e-05	0	0	0	0	0	0.001	0	1	0	0	0.008	0	0	0	0
2.4.2.8	7.43344e-05	8.44973e-05	8.60489e-05	6.77614e-05	7.79656e-05	4.22484e-05	6e-05	6e-05	5e-05	3e-05	4e-05	4e-05	0	0	0.05	1	0	1	0	0.177	0	0	0.056	0	0.002	0	0
5.3.1.16	6.36787e-05	7.84636e-05	7.24417e-05	5.75601e-05	6.94005e-05	3.24029e-05	5e-05	5e-05	5e-05	3e-05	4e-05	3e-05	0	0	0.029	0.295	0	0.016	0	0.002	0	0	1	0	0	0	0
3.5.1.1	0.000123304	0.000107014	0.000112024	0.000120657	0.000164428	7.12599e-05	0.0001	8e-05	9e-05	9e-05	8e-05	6e-05	0	0.114	1	0	0	1	0.002	0	0	0.497	0	0	0	0	0
4.6.1.12	4.9757e-05	7.01431e-05	7.2311e-05	6.47331e-05	8.16189e-05	4.12819e-05	4e-05	5e-05	4e-05	3e-05	4e-05	4e-05	0	0	0	0	0	1	0.035	0	0	0.002	0.002	0	0	0	0
5.4.2.2	0.000141559	0.000174388	0.000128749	4.37716e-05	5.09296e-05	3.64282e-05	0.00011	0.00014	0.00012	6e-05	7e-05	4e-05	0	0.079	0	0	0	0	0	0	0	0	0	0	1	0.505	0.042
3.6.1.66	4.27161e-05	4.54655e-05	4.83396e-05	3.44578e-05	4.63965e-05	3.15092e-05	4e-05	3e-05	3e-05	3e-05	4e-05	3e-05	0.794	0.006	0	0.741	0	0.7	0	1	0	0	1	0	0	0.171	0
2.7.1.35	9.52722e-05	0.000119457	0.000113694	7.88771e-05	9.02568e-05	4.026e-05	7e-05	7e-05	7e-05	4e-05	5e-05	4e-05	0	0	0	1	0	0.345	0	0	0	0	0	0	0.006	0	0
2.7.1.21	4.36999e-05	3.38086e-05	3.77009e-05	4.11147e-05	5.3062e-05	2.63565e-05	4e-05	3e-05	3e-05	3e-05	3e-05	3e-05	0	0.001	1	0	0	0.048	0	0	0	0.237	0	0	0	0	0
4.1.2.40	0.000116009	8.74054e-05	6.12988e-05	1.88411e-05	1.65009e-05	1.00309e-05	0.00015	0.00011	0.0001	3e-05	3e-05	2e-05	0	0	0	0	0	0	0	0	0	0	0	0	1	0.048	1
3.6.1.22	7.78472e-05	0.000118288	0.000114164	7.98874e-05	8.52581e-05	3.64988e-05	7e-05	9e-05	8e-05	5e-05	5e-05	3e-05	0	0	1	0.668	0	1	0	0	0	0	0	0	1	0	0
1.1.1.6	8.44818e-05	6.36008e-05	4.45236e-05	1.82087e-05	1.76001e-05	1.17439e-05	0.0001	7e-05	5e-05	2e-05	2e-05	2e-05	0	0	0	0	0	0	0	0	0	0	0	0	1	0.008	0.351
2.1.2.10	5.67534e-05	4.71498e-05	4.57091e-05	5.35165e-05	7.49272e-05	2.92194e-05	6e-05	4e-05	5e-05	4e-05	4e-05	3e-05	0	0	1	0	0	1	0.009	0	0	0.003	0	0	0	0	0
6.1.1.18	8.60958e-05	8.36553e-05	8.76002e-05	6.99504e-05	0.000110727	8.00897e-05	9e-05	7e-05	7e-05	6e-05	0.0001	8e-05	1	1	0	0	0.966	1	0	0	1	0	0	0.215	0	0.008	0
7.3.2.3	2.86306e-05	3.39065e-05	3.28805e-05	2.37672e-05	3.2219e-05	2.16982e-05	3e-05	3e-05	3e-05	2e-05	3e-05	2e-05	0	0.031	0.005	0.395	0	1	0	1	0	0	1	0	0	0.535	0
3.5.4.13	4.48332e-05	5.3916e-05	4.15927e-05	1.48364e-05	1.03133e-05	4.01252e-06	0.00015	5e-05	5e-05	2e-05	2e-05	1e-05	0.013	1	0	0	0	0	0	0	0	0	0	0	1	0	0.605
1.1.1.77	9.71285e-05	0.000143639	0.000144414	0.000105999	0.000125032	5.88655e-05	8e-05	0.0001	9e-05	6e-05	7e-05	6e-05	0	0	0.269	0	0	1	0	0	0	0	0.001	0	0	0	0
5.1.3.22	5.83901e-05	5.56286e-05	4.33081e-05	1.67225e-05	1.15797e-05	4.89915e-06	7e-05	6e-05	5e-05	2e-05	1e-05	1e-05	1	0	0	0	0	0	0	0	0	0	0	0	0.479	0	0.028
5.3.1.5	9.07731e-05	9.94867e-05	8.82566e-05	6.79771e-05	9.40836e-05	2.2919e-05	9e-05	8e-05	7e-05	5e-05	0.00025	3e-05	0.406	1	0	1	0	0.067	0	1	0	0	1	0	0	0	0
2.5.1.55	3.7617e-05	3.67621e-05	3.75709e-05	4.21861e-05	5.37571e-05	2.24698e-05	4e-05	3e-05	4e-05	3e-05	3e-05	3e-05	1	1	0.047	0	0	1	0.001	0	0	0.04	0	0	0	0	0
5.3.1.17	5.14622e-05	5.62999e-05	7.21893e-05	8.73927e-05	0.000108367	4.1428e-05	6e-05	5e-05	6e-05	6e-05	5e-05	4e-05	0.873	0	0	0	0	0	0	0	0	0	0	0	0	0	0
3.2.2.4	4.28366e-05	3.76659e-05	3.03235e-05	2.79883e-05	8.68878e-05	9.09099e-06	5e-05	4e-05	4e-05	2e-05	0.00104	1e-05	1	1	1	0.092	0.032	1	1	0.014	0.026	1	0.006	0.681	0.002	0.91	0
3.5.3.11	3.79599e-05	4.02862e-05	3.81262e-05	2.28709e-05	3.02922e-05	1.81921e-05	6e-05	5e-05	4e-05	2e-05	3e-05	2e-05	1	1	0	0.008	0	1	0	0	0	0	0.004	0	0.006	0.008	0
4.1.1.15	6.15114e-05	7.0116e-05	7.12318e-05	7.29943e-05	8.97843e-05	2.18545e-05	8e-05	8e-05	8e-05	6e-05	5e-05	3e-05	0.053	0.025	0.003	0	0	1	1	0	0	1	0	0	0	0	0
1.4.3.5	2.01784e-05	1.79749e-05	1.67562e-05	1.76145e-05	2.2238e-05	4.73298e-06	3e-05	2e-05	2e-05	2e-05	2e-05	1e-05	0.069	0.001	0.023	0.481	0	1	1	0	0	1	0	0	0	0	0
4.1.3.6	1.54275e-05	1.40135e-05	1.19694e-05	5.45228e-06	5.16249e-06	2.46353e-06	3e-05	2e-05	2e-05	1e-05	1e-05	0	0.985	0	0	0	0	0.069	0	0	0	0	0	0	1	0	0.02
4.2.1.42	4.53926e-05	3.80823e-05	2.46738e-05	8.87002e-06	1.01496e-05	5.02517e-06	6e-05	5e-05	4e-05	1e-05	2e-05	1e-05	0	0	0	0	0	0	0	0	0	0	0	0	1	0.055	0.071
4.2.1.40	7.33292e-05	5.59024e-05	3.13723e-05	9.44503e-06	8.19914e-06	5.24661e-06	0.0001	7e-05	6e-05	2e-05	2e-05	1e-05	0	0	0	0	0	0	0	0	0	0	0	0	1	0.517	1
4.3.2.3	1.0747e-05	1.02947e-05	7.66638e-06	3.66401e-06	4.03162e-06	2.68616e-06	2e-05	1e-05	1e-05	0	0	0	1	0	0	0	0	0	0	0	0	0	0	0	1	0.151	0.177
4.1.99.1	3.52543e-05	3.63995e-05	3.14881e-05	2.96965e-05	4.12176e-05	1.48013e-05	6e-05	5e-05	5e-05	3e-05	3e-05	2e-05	1	0.905	0.042	0.156	0	0.117	0.001	0.304	0	1	0	0	0	0	0
1.3.1.1	3.1834e-05	3.18642e-05	2.52797e-05	1.19638e-05	1.35277e-05	6.28629e-06	6e-05	5e-05	5e-05	2e-05	2e-05	1e-05	1	0.003	0	0	0	0.001	0	0	0	0	0	0	1	0	0.001
4.1.3.38	2.75062e-05	2.49692e-05	1.56703e-05	3.87449e-06	3.33397e-06	1.93935e-06	4e-05	3e-05	2e-05	1e-05	1e-05	1e-05	0.105	0	0	0	0	0	0	0	0	0	0	0	1	0.167	1
3.2.2.8	1.56108e-05	1.64243e-05	1.10778e-05	2.85802e-06	2.56113e-06	1.41439e-06	3e-05	2e-05	2e-05	1e-05	1e-05	0	1	0	0	0	0	0	0	0	0	0	0	0	1	0.25	1
4.4.1.15	2.56964e-05	1.94867e-05	1.03696e-05	2.32905e-06	2.2442e-06	1.73009e-06	4e-05	3e-05	2e-05	1e-05	1e-05	0	0	0	0	0	0	0	0	0	0	0	0	0	1	1	1
4.1.1.8	3.00686e-05	3.19145e-05	2.47573e-05	7.34113e-06	7.39724e-06	2.50438e-06	6e-05	5e-05	5e-05	2e-05	2e-05	1e-05	1	0.058	0	0	0	0	0	0	0	0	0	0	1	0.005	0.142
3.1.2.12	3.97306e-05	2.80251e-05	1.58745e-05	3.00712e-06	2.41451e-06	1.59312e-06	7e-05	4e-05	4e-05	1e-05	1e-05	1e-05	0	0	0	0	0	0	0	0	0	0	0	0	1	1	1
1.1.1.305	4.95958e-05	4.04451e-05	2.13492e-05	4.18645e-06	3.79461e-06	2.99907e-06	7e-05	6e-05	5e-05	2e-05	1e-05	1e-05	0	0	0	0	0	0	0	0	0	0	0	0	1	1	1
3.6.1.40	4.53181e-05	3.36121e-05	1.74385e-05	3.18669e-06	2.59368e-06	2.03241e-06	7e-05	5e-05	4e-05	1e-05	1e-05	1e-05	0	0	0	0	0	0	0	0	0	0	0	0	1	1	1
2.6.1.57	3.82356e-05	2.77974e-05	1.39576e-05	2.682e-06	2.20971e-06	1.60645e-06	5e-05	4e-05	3e-05	1e-05	1e-05	1e-05	0	0	0	0	0	0	0	0	0	0	0	0	1	1	1
2.3.1.174	2.27052e-05	1.51093e-05	5.82137e-06	1.58059e-06	2.35941e-06	2.47993e-06	5e-05	3e-05	2e-05	0	1e-05	0	0	0	0	0	0	0	0	0	0	0.001	0.109	0.002	1	1	1
2.7.1.73	3.44141e-05	2.52329e-05	1.29055e-05	2.58204e-06	1.9917e-06	1.40897e-06	5e-05	3e-05	3e-05	1e-05	1e-05	1e-05	0	0	0	0	0	0	0	0	0	0	0	0	1	1	1
6.3.2.5	1.41422e-05	2.86432e-06	3.40682e-06	1.64863e-06	4.59386e-07	4.51486e-07	4e-05	1e-05	1e-05	1e-05	0	0	0	0	0	0	0	1	0.563	0.025	0	0.108	0.005	0	1	0.308	1
4.1.1.47	3.23461e-05	2.80709e-05	1.68902e-05	2.91034e-06	2.54447e-06	1.82992e-06	7e-05	5e-05	5e-05	1e-05	1e-05	1e-05	0.123	0	0	0	0	0	0	0	0	0	0	0	1	1	1
4.2.1.104	2.95151e-05	1.31853e-05	1.02957e-05	1.56624e-06	1.1563e-06	1.20931e-06	0.00022	3e-05	5e-05	1e-05	0	0	0	0	0	0	0	1	0.007	0.083	0	0.258	0.702	0.048	1	1	1
4.2.1.79	1.52884e-05	1.2335e-05	8.11014e-06	1.31423e-06	1.22635e-06	9.21779e-07	3e-05	2e-05	2e-05	0	1e-05	0	0.001	0	0	0	0	0	0	0	0	0	0	0	1	1	1
2.7.1.184	1.35754e-05	9.85546e-06	5.48264e-06	9.23837e-07	8.39844e-07	7.5419e-07	3e-05	2e-05	2e-05	0	0	0	0	0	0	0	0	0	0	0	0	0	0	0	1	1	1
1.7.5.1	1.73633e-06	1.52855e-06	9.62484e-07	1.4792e-07	1.38303e-07	1.04606e-07	0	0	0	0	0	0	0.327	0	0	0	0	0	0	0	0	0	0	0	1	1	1
4.2.1.9	0.000305297	0.000341111	0.000344706	0.000263351	0.000319003	0.000158342	0.00026	0.00022	0.0002	0.00013	0.00018	0.00014	0	0	0	1	0	1	0	0.58	0	0	0.379	0	0	0	0
1.1.1.3	0.000284806	0.00030477	0.000283592	0.000248315	0.000269615	0.000136281	0.0002	0.00028	0.00017	0.00074	0.00014	0.00012	1	1	0.347	1	0	1	0.001	0.94	0	0.368	1	0	1	0	0
6.1.1.15	0.000243508	0.000261599	0.000267935	0.000208704	0.000244584	0.00013774	0.00027	0.00017	0.00015	0.0001	0.00012	0.00012	0.176	0.032	0	1	0	1	0	0.868	0	0	0.227	0	0.001	0	0
5.1.1.1	0.000244107	0.000247554	0.000231569	0.000156579	0.000203101	0.000123653	0.00017	0.00016	0.00015	0.0001	0.00014	0.00011	1	0.976	0	0	0	0.128	0	0	0	0	0.008	0	0	0	0
6.1.1.16	0.000201181	0.000228431	0.000235338	0.000200016	0.00024026	0.000130689	0.00014	0.00014	0.00013	0.0001	0.00012	0.00011	0	0	1	0	0	1	0	1	0	0	1	0	0	0	0
2.7.1.23	9.88813e-05	9.8546e-05	8.74184e-05	6.2318e-05	7.09426e-05	3.18068e-05	8e-05	7e-05	6e-05	4e-05	4e-05	3e-05	1	0	0	0	0	0	0	0	0	0	0	0	0.06	0	0
1.4.1.13	0.000604933	0.000729375	0.000746281	0.000619026	0.000766713	0.00043625	0.00058	0.00044	0.00042	0.00033	0.00044	0.00038	0	0	1	0	0	1	0	1	0	0	1	0	0	0	0
6.1.1.20	0.000421132	0.000467504	0.000487535	0.000413944	0.000502109	0.000276922	0.00031	0.00029	0.00026	0.0002	0.00025	0.00024	0.002	0	1	0	0	1	0	0.23	0	0	1	0	0	0	0
1.5.1.3	5.96635e-05	0.000341905	0.000441609	0.000217057	0.000803259	2.82018e-05	5e-05	0.00654	0.00719	0.00516	0.01075	2e-05	1	1	1	0.234	1	1	1	1	1	1	1	0.629	0.712	1	0.052
2.3.1.179	0.000288239	0.000321078	0.000306677	0.00020964	0.000254083	0.000126483	0.00028	0.00026	0.00023	0.00013	0.0002	0.00013	0.004	0.909	0	0.089	0	1	0	0	0	0	0	0	0.002	0	0
6.1.1.14	0.000310289	0.000290129	0.000291604	0.000229968	0.000266506	0.000152152	0.00025	0.00017	0.00016	0.00011	0.00013	0.00013	0.098	0.314	0	0	0	1	0	0.151	0	0	0.156	0	0.001	0	0
6.1.1.3	0.000255934	0.000278985	0.000295469	0.000252269	0.000304861	0.000174006	0.00019	0.00017	0.00015	0.00012	0.00014	0.00015	0.023	0	1	0	0	0.349	0.001	0.046	0	0	1	0	0	0	0
6.3.5.2	0.000241257	0.000257885	0.00027534	0.00024867	0.000303306	0.000154425	0.00018	0.00015	0.00014	0.00012	0.00014	0.00013	0.168	0	1	0	0	0.104	1	0	0	0.001	0.011	0	0	0	0
2.5.1.7	0.000229015	0.000231166	0.000251809	0.000209068	0.000255547	0.00014606	0.00021	0.00015	0.00013	0.00011	0.00015	0.00013	1	0.034	0.081	0.033	0	0.03	0.007	0.036	0	0	1	0	0	0	0
5.4.2.10	0.000191174	0.000209339	0.000226578	0.000196128	0.000233991	0.000132381	0.00013	0.00012	0.00012	0.0001	0.00012	0.00012	0.015	0	1	0	0	0.024	0.162	0.003	0	0	1	0	0	0	0
3.1.3.11	0.000188675	0.00017888	0.000208415	0.000210441	0.000257013	0.00012757	0.00017	0.00013	0.00012	0.00011	0.00012	0.00011	1	0.026	0.005	0	0	0	0	0	0	1	0	0	0	0	0
2.1.1.14	0.000273106	0.000243196	0.000216502	0.00011507	0.00011442	7.83793e-05	0.00026	0.00018	0.00017	9e-05	0.0001	8e-05	0	0	0	0	0	0.001	0	0	0	0	0	0	1	0	0
6.3.4.13	0.000181501	0.000191033	0.000198894	0.000172028	0.000206696	0.000107562	0.00014	0.00012	0.0001	9e-05	0.0001	9e-05	0.768	0.019	0.995	0.001	0	1	0	0.1	0	0	1	0	0	0	0
6.3.1.5	0.000113297	0.00013825	0.000184409	0.000204123	0.000264886	0.000143835	9e-05	0.00011	0.00011	0.00011	0.00013	0.00013	0	0	0	0	0	0	0	0	1	0.006	0	0	0	0	0
2.6.1.9	0.000138546	0.000154241	0.000159228	0.000126324	0.00014513	7.40032e-05	0.00049	0.0001	9e-05	6e-05	7e-05	7e-05	0.885	0.363	1	1	0	1	0.005	1	0	0.002	1	0	1	0	0
5.3.1.6	9.0375e-05	0.000106831	0.000107571	8.31639e-05	0.000106351	4.3899e-05	6e-05	7e-05	6e-05	4e-05	0.00026	4e-05	0	0.001	1	0.021	0	1	0	1	0	0	1	0	0	0	0
6.1.1.5	0.000425719	0.000496801	0.000534107	0.00044355	0.000527519	0.000298026	0.00031	0.00031	0.00028	0.00021	0.00025	0.00026	0	0	1	0	0	0.045	0	0.615	0	0	1	0	0	0	0
6.1.1.4	0.000371226	0.000394347	0.000414265	0.000366881	0.000447129	0.000247473	0.00028	0.00023	0.00021	0.00018	0.0002	0.00021	0.379	0.002	1	0	0	0.752	0.065	0	0	0	0.167	0	0	0	0
6.1.1.10	0.0002825	0.000327579	0.000352905	0.000299973	0.000356357	0.000195603	0.0002	0.0002	0.00018	0.00014	0.00016	0.00016	0	0	0.652	0	0	0.026	0.005	0.047	0	0	1	0	0	0	0
4.2.1.20	0.000266023	0.000314476	0.000304306	0.000219688	0.000258172	0.000129053	0.00024	0.00021	0.00019	0.00012	0.00015	0.00011	0	0	0	1	0	1	0	0	0	0	0	0	0.001	0	0
4.2.1.3	0.000315951	0.000339777	0.000267555	0.000170495	0.000192518	9.05591e-05	0.00025	0.00023	0.0002	0.00011	0.00012	8e-05	0.036	0	0	0	0	0	0	0	0	0	0	0	0.315	0	0
5.3.1.1	0.000158127	0.000185885	0.000195719	0.000175613	0.000231374	0.000138337	0.00011	0.00012	0.00011	0.0001	0.00015	0.00012	0	0	0.042	0	0.001	1	0.692	0	0	0.007	0	0	0	0	0
6.1.1.1	0.00017325	0.000182621	0.000192041	0.000167299	0.000203048	0.000111961	0.00014	0.00011	0.0001	8e-05	0.0001	0.0001	0.784	0.006	1	0	0	0.704	0.01	0.006	0	0	0.971	0	0	0	0
6.1.1.21	0.000174651	0.000191709	0.000193705	0.000158901	0.000192606	0.000106429	0.00013	0.00012	0.0001	8e-05	0.0001	9e-05	0.006	0.005	0.028	0.056	0	1	0	1	0	0	1	0	0	0	0
1.8.1.4	0.000230363	0.000183986	0.00015721	0.000121595	0.000154159	5.09026e-05	0.00022	0.00012	0.00012	9e-05	9e-05	6e-05	0	0	0	0	0	0	0	0	0	0	1	0	0	0	0
6.1.1.2	0.000169548	0.000174479	0.000174364	0.000146016	0.000172757	9.4859e-05	0.00013	0.00011	9e-05	7e-05	8e-05	8e-05	1	1	0	1	0	1	0	1	0	0	1	0	0	0	0
6.3.3.1	0.000135445	0.000146555	0.00015324	0.000117055	0.000143396	8.15599e-05	0.00011	9e-05	9e-05	6e-05	8e-05	7e-05	0.057	0	0	1	0	1	0	1	0	0	0.881	0	0	0	0
2.4.2.9	0.00010866	0.000109513	0.000115361	9.46404e-05	0.000109277	5.96555e-05	0.0001	7e-05	6e-05	5e-05	5e-05	5e-05	1	0.601	0	1	0	0.691	0	1	0	0	1	0	0.001	0	0
6.3.3.2	0.000102386	0.000107575	0.000114264	8.72645e-05	0.000113085	6.76506e-05	0.0001	8e-05	7e-05	5e-05	8e-05	6e-05	1	0.014	0	0.16	0	0.605	0	1	0	0	1	0	0	0	0
2.4.2.7	9.63031e-05	0.000110183	0.00010082	7.31691e-05	8.95318e-05	5.28893e-05	7e-05	8e-05	6e-05	4e-05	6e-05	5e-05	0	1	0	0.927	0	0.006	0	0	0	0	0.026	0	0	0	0
6.1.1.6	0.000270085	0.000306373	0.000323789	0.000266863	0.00031681	0.000180694	0.00018	0.00019	0.00017	0.00013	0.00015	0.00016	0	0	1	0	0	0.314	0	1	0	0	1	0	0	0	0
6.1.1.19	0.000241274	0.000280167	0.000290219	0.000247092	0.000294024	0.000157094	0.00018	0.00017	0.00015	0.00012	0.00014	0.00013	0	0	1	0	0	1	0	1	0	0	1	0	0	0	0
6.1.1.12	0.000238288	0.000257475	0.000273713	0.000233771	0.000282291	0.000170778	0.00019	0.00016	0.00015	0.00012	0.00015	0.00015	0.107	0	1	0	0	0.329	0.006	0.056	0	0	1	0	0	0	0
2.7.2.4	0.000204482	0.00022419	0.000234307	0.000189935	0.000228029	0.00011947	0.00014	0.00014	0.00013	9e-05	0.00011	0.0001	0.005	0	0.191	0.013	0	0.946	0	1	0	0	1	0	0	0	0
2.7.1.11	0.000142346	0.000147693	0.000192905	0.0001988	0.000264505	0.000132406	0.00012	0.00012	0.00013	0.00011	0.00014	0.00012	1	0	0	0	0.85	0	0	0	0.005	1	0	0	0	0	0
1.2.1.11	0.000176172	0.000190738	0.000183411	0.000137173	0.000159284	8.75779e-05	0.00012	0.00012	0.0001	7e-05	8e-05	8e-05	0.011	1	0	0.054	0	1	0	0	0	0	0	0	0.001	0	0
1.4.4.2	0.000153928	0.000125889	0.000120849	0.000137481	0.000187037	7.15064e-05	0.00015	0.00011	0.00012	0.00011	0.0001	8e-05	0	0	0.029	0	0	1	0.211	0	0	0.029	0	0	0	0	0
2.1.3.3	0.000135264	0.000141916	0.000148102	9.69272e-05	0.000111955	6.8276e-05	0.00012	0.00011	0.0001	7e-05	8e-05	7e-05	1	0.069	0	0	0	1	0	0	0	0	0	0	0.058	0	0
6.3.2.6	9.31612e-05	0.000107109	0.000119575	0.000108807	0.000127149	6.59828e-05	7e-05	7e-05	6e-05	5e-05	6e-05	6e-05	0	0	0	0	0	0	1	0	0	0.004	0.49	0	0	0	0
2.7.7.60	7.80159e-05	0.000101821	0.000103204	8.55668e-05	0.000106252	5.44357e-05	6e-05	7e-05	7e-05	5e-05	6e-05	4e-05	0	0	0.117	0	0	1	0	1	0	0	1	0	0	0	0
3.1.3.3	7.45534e-05	7.98442e-05	7.71793e-05	6.99665e-05	8.53837e-05	3.49925e-05	6e-05	5e-05	5e-05	4e-05	4e-05	3e-05	0.133	1	0.516	0.001	0	1	0	0.311	0	0.009	0.022	0	0	0	0
2.5.1.48	0.000127802	0.000124673	0.000155624	0.000168164	0.000207769	0.000109122	0.00011	9e-05	9e-05	8e-05	9e-05	0.0001	1	0	0	0	0.008	0	0	0	0.002	0.072	0	0	0	0	0
1.1.1.85	0.000130852	0.000160097	0.000159468	0.000130627	0.00016007	7.8807e-05	0.0001	0.0001	9e-05	6e-05	8e-05	7e-05	0	0	1	0	0	1	0	1	0	0	1	0	0	0	0
1.5.1.20	0.000122824	0.000136303	0.00015563	0.00015048	0.000186334	8.54802e-05	0.0001	8e-05	8e-05	8e-05	8e-05	7e-05	0.006	0	0	0	0	0	0.001	0	0	1	0	0	0	0	0
4.2.3.5	0.000133999	0.000147411	0.000157337	0.000133793	0.000161382	8.10909e-05	0.0001	9e-05	9e-05	7e-05	9e-05	7e-05	0.008	0	1	0	0	0.134	0.002	0.034	0	0	1	0	0	0	0
3.5.99.6	0.000119628	0.000153653	0.000153244	0.000129024	0.000154906	7.18552e-05	9e-05	0.00011	0.0001	8e-05	9e-05	7e-05	0	0	0.446	0	0	1	0	1	0	0	1	0	0	0	0
3.1.1.96	6.21624e-05	7.891e-05	8.82842e-05	7.41285e-05	8.8156e-05	4.75611e-05	4e-05	5e-05	5e-05	4e-05	4e-05	4e-05	0	0	0	0	0	0	0.195	0.003	0	0	1	0	0	0	0
2.7.7.9	0.000128308	0.000140748	0.000117187	5.21112e-05	5.23251e-05	3.40944e-05	0.00011	0.00012	0.0001	6e-05	5e-05	3e-05	0.01	0.066	0	0	0	0	0	0	0	0	0	0	1	0	0
6.1.1.22	0.000128834	0.00012468	8.5042e-05	2.81707e-05	2.22222e-05	1.25945e-05	0.00011	0.00011	9e-05	4e-05	4e-05	2e-05	1	0	0	0	0	0	0	0	0	0	0	0	1	0	0.168
2.7.1.56	9.1533e-05	7.18994e-05	8.32635e-05	5.61532e-05	6.14222e-05	4.15564e-05	0.00011	7e-05	7e-05	4e-05	5e-05	4e-05	0	0.169	0	0	0	0.001	0	0.054	0	0	0	0	1	0	0
5.3.1.8	9.01819e-05	5.4788e-05	5.4525e-05	4.09297e-05	4.96433e-05	3.62636e-05	0.00011	5e-05	4e-05	3e-05	4e-05	3e-05	0	0	0	0	0	1	0	1	0	0	1	0	0.074	0.296	0
4.4.1.21	5.18559e-05	5.70614e-05	6.02432e-05	4.71837e-05	5.12276e-05	2.78718e-05	4e-05	4e-05	4e-05	3e-05	3e-05	2e-05	0.01	0	0.061	1	0	0.575	0	0.027	0	0	0	0	0.556	0	0
2.7.1.50	8.29022e-05	0.000100347	9.436e-05	5.40899e-05	6.07144e-05	3.51706e-05	7e-05	8e-05	7e-05	4e-05	5e-05	4e-05	0	0.001	0	0	0	0.263	0	0	0	0	0	0	0.7	0	0
2.4.2.22	6.21932e-05	7.3708e-05	7.83804e-05	6.10914e-05	6.80576e-05	3.84934e-05	5e-05	5e-05	4e-05	3e-05	4e-05	3e-05	0	0	1	0.213	0	0.159	0	0.225	0	0	0	0	0.037	0	0
4.2.1.59	5.5515e-05	4.41369e-05	4.7712e-05	3.90035e-05	4.77002e-05	2.82328e-05	5e-05	4e-05	3e-05	2e-05	3e-05	2e-05	0	0	0	0.002	0	0.232	0.003	0.669	0	0	1	0	0	0	0
2.3.1.46	0.00011265	0.000158098	0.000158399	0.000120888	0.000134605	6.46297e-05	9e-05	0.00011	9e-05	6e-05	6e-05	6e-05	0	0	0.506	0	0	1	0	0	0	0	0	0	0.037	0	0
2.6.1.62	8.33151e-05	0.000117501	8.28803e-05	8.84371e-05	0.000110703	6.87899e-05	0.0001	0.00036	0.0001	7e-05	8e-05	0.0005	0.596	1	1	1	1	0.512	0.902	1	0.001	1	1	1	1	1	0.364
4.3.1.3	0.000122179	0.000100247	8.03212e-05	6.76302e-05	8.94411e-05	3.14517e-05	0.00041	9e-05	8e-05	6e-05	6e-05	4e-05	0.028	0	0	0.007	0	0.049	0	1	0	1	1	0	0.17	0	0
4.3.1.1	0.000124811	0.000155564	0.000134727	8.52001e-05	9.58926e-05	4.40967e-05	0.0001	0.00011	0.0001	5e-05	6e-05	4e-05	0	0.159	0	0	0	0	0	0	0	0	0	0	0.188	0	0
2.7.1.15	8.68823e-05	8.48175e-05	7.17545e-05	4.46564e-05	5.17223e-05	1.74904e-05	9e-05	7e-05	7e-05	4e-05	4e-05	2e-05	1	0	0	0	0	0	0	0	0	0	0	0	0.303	0	0
1.15.1.1	6.60734e-05	4.23464e-05	2.84802e-05	1.20727e-05	1.70992e-05	8.62784e-06	7e-05	4e-05	4e-05	2e-05	2e-05	1e-05	0	0	0	0	0	0	0	0	0	0	0	0	0.171	0.118	0
5.1.3.4	8.38759e-05	7.66719e-05	7.46865e-05	6.16212e-05	7.07858e-05	3.6651e-05	9e-05	7e-05	6e-05	4e-05	4e-05	3e-05	0.058	0.015	0	0.001	0	1	0	0.958	0	0	1	0	0.058	0	0
2.6.1.2	0.000102669	8.76986e-05	5.67227e-05	1.76929e-05	1.90527e-05	1.41651e-05	0.0001	8e-05	7e-05	3e-05	3e-05	2e-05	0	0	0	0	0	0	0	0	0	0	0	0	1	1	1
3.1.4.46	9.2156e-05	6.96245e-05	4.86171e-05	2.26815e-05	3.05996e-05	1.26119e-05	0.00011	7e-05	7e-05	3e-05	3e-05	2e-05	0	0	0	0	0	0	0	0	0	0	0	0	0.209	0	0
4.1.99.12	3.77762e-05	2.43917e-05	2.44904e-05	2.3491e-05	2.88352e-05	9.13778e-06	5e-05	3e-05	3e-05	2e-05	2e-05	1e-05	0	0	0	0	0	1	1	0.043	0	1	0.099	0	0.01	0	0
1.1.5.3	0.000181292	0.00011897	7.1326e-05	2.38802e-05	2.81612e-05	2.01243e-05	0.00023	0.00015	0.00014	5e-05	5e-05	4e-05	0	0	0	0	0	0	0	0	0	0	0	0	1	1	1
5.1.3.9	5.4642e-05	5.36516e-05	3.96334e-05	1.30781e-05	1.55524e-05	9.57535e-06	7e-05	6e-05	5e-05	2e-05	2e-05	1e-05	1	0	0	0	0	0	0	0	0	0	0	0	1	0.265	0.053
3.1.3.5	0.000177286	0.000130291	7.37701e-05	1.96382e-05	2.06312e-05	1.29864e-05	0.00023	0.00017	0.00014	5e-05	4e-05	3e-05	0	0	0	0	0	0	0	0	0	0	0	0	1	1	1
3.6.1.11	7.55706e-05	5.95632e-05	4.67986e-05	1.33477e-05	1.48836e-05	9.75878e-06	9e-05	6e-05	5e-05	2e-05	2e-05	1e-05	0	0	0	0	0	0	0	0	0	0	0	0	1	0.44	0.383
6.2.1.26	6.99827e-05	4.62826e-05	3.2007e-05	8.53991e-06	8.54828e-06	5.36957e-06	8e-05	4e-05	4e-05	2e-05	1e-05	1e-05	0	0	0	0	0	0	0	0	0	0	0	0	1	0.398	1
4.1.2.50	2.50785e-05	1.93337e-05	2.01438e-05	2.01745e-05	2.50902e-05	1.02444e-05	3e-05	2e-05	2e-05	1e-05	2e-05	1e-05	0	0	0	1	0	1	1	0	0	1	0	0	0	0	0
2.8.1.8	5.2183e-05	3.74459e-05	3.69896e-05	4.23482e-05	5.54941e-05	1.52757e-05	6e-05	4e-05	4e-05	4e-05	3e-05	2e-05	0	0	0	1	0	1	0.016	0	0	0.025	0	0	0	0	0
2.4.2.19	6.08603e-05	8.90592e-05	9.02327e-05	7.87334e-05	9.18581e-05	4.561e-05	5e-05	6e-05	5e-05	4e-05	5e-05	4e-05	0	0	0	0	0	1	0	1	0	0	1	0	0	0	0
4.1.1.37	6.15469e-05	3.87735e-05	2.968e-05	1.24082e-05	1.40106e-05	3.88595e-06	9e-05	4e-05	4e-05	2e-05	2e-05	1e-05	0	0	0	0	0	0	0	0	0	0	0	0	1	0	0
1.1.1.69	4.73418e-05	4.80791e-05	5.75181e-05	6.60214e-05	8.49557e-05	3.57653e-05	6e-05	5e-05	5e-05	5e-05	4e-05	4e-05	1	0	0	0	0	0	0	0	0	0.002	0	0	0	0	0
4.1.1.19	0.0001303	0.000124409	0.000114865	0.000121438	0.000159844	7.24209e-05	0.00017	0.00012	0.00013	9e-05	8e-05	8e-05	1	0.089	1	0	0	0.987	1	0	0	1	0	0	0	0	0
4.2.1.75	3.84796e-05	3.2701e-05	3.24643e-05	3.83327e-05	4.89111e-05	2.09993e-05	4e-05	3e-05	4e-05	3e-05	3e-05	3e-05	0.001	0.002	1	0	0	1	0	0	0	0.002	0	0	0	0	0
5.1.3.13	3.57318e-05	4.55833e-05	6.46368e-05	9.18958e-05	0.000114281	5.17891e-05	4e-05	5e-05	5e-05	6e-05	6e-05	5e-05	0.001	0	0	0	0	0	0	0	0.01	0	0	0	0	0	0
4.1.1.11	1.87199e-05	1.9473e-05	2.40843e-05	2.72708e-05	3.28494e-05	1.40718e-05	2e-05	2e-05	2e-05	2e-05	2e-05	1e-05	1	0	0	0	0	0	0	0	0	0	0	0	0	0	0
1.17.1.4	0.000122627	0.000145057	0.00015173	7.38936e-05	8.15724e-05	5.64474e-05	0.00016	0.00017	0.00016	7e-05	9e-05	7e-05	0.001	0	0	0	0	1	0	0	0	0	0	0	1	0.002	0.001
2.3.1.181	3.38492e-05	2.59968e-05	2.33288e-05	2.1275e-05	3.3629e-05	1.17909e-05	4e-05	3e-05	3e-05	2e-05	3e-05	2e-05	0	0	0	1	0	0.23	0	0	0	0.914	0	0	0	0	0
2.3.1.29	5.68199e-05	5.54691e-05	5.53294e-05	6.21157e-05	8.36728e-05	2.8465e-05	6e-05	5e-05	6e-05	5e-05	5e-05	3e-05	1	1	0.334	0	0	1	0.016	0	0	0.052	0	0	0	0	0
4.2.3.3	2.62234e-05	3.24223e-05	4.75154e-05	5.56667e-05	7.18256e-05	2.86219e-05	3e-05	3e-05	4e-05	4e-05	3e-05	3e-05	0	0	0	0	0.853	0	0	0	0.006	0	0	0	0	0	0
2.3.1.41	5.37676e-05	4.9903e-05	3.26961e-05	8.63168e-06	1.05889e-05	5.75813e-06	6e-05	4e-05	4e-05	1e-05	2e-05	1e-05	0.114	0	0	0	0	0	0	0	0	0	0	0	1	0.201	0.041
5.3.1.12	9.65591e-05	0.000123202	0.000132324	0.000121182	0.000148408	6.60283e-05	0.0001	0.00011	0.0001	7e-05	7e-05	6e-05	0	0	0	0	0	0.223	1	0	0	0.077	0.018	0	0	0	0
2.4.2.4	5.63781e-05	4.23311e-05	2.67781e-05	1.17629e-05	1.73325e-05	1.20692e-05	7e-05	5e-05	5e-05	2e-05	2e-05	2e-05	0	0	0	0	0	0	0	0	0	0	0.001	0	0.226	1	0.153
2.7.7.38	4.65485e-05	4.2092e-05	3.99944e-05	4.14431e-05	5.51504e-05	2.33072e-05	5e-05	4e-05	4e-05	3e-05	3e-05	2e-05	0.073	0.003	0.035	0.001	0	1	1	0	0	1	0	0	0	0	0
4.1.1.17	0.000119647	8.99492e-05	5.96789e-05	2.23508e-05	2.21195e-05	1.07587e-05	0.00016	0.00011	0.0001	4e-05	4e-05	2e-05	0	0	0	0	0	0	0	0	0	0	0	0	1	0.006	0.173
1.1.1.58	6.00203e-05	7.55768e-05	9.5054e-05	0.000109208	0.000142979	7.05786e-05	7e-05	7e-05	8e-05	7e-05	7e-05	7e-05	0	0	0	0	0.006	0	0	0	0.691	0.001	0	0	0	0	0
3.2.1.52	0.000123757	9.87693e-05	6.01073e-05	1.56768e-05	1.87196e-05	1.37138e-05	0.00018	0.00014	0.00013	4e-05	3e-05	2e-05	0	0	0	0	0	0	0	0	0	0	0	0	1	1	1
2.6.1.19	5.92899e-05	4.32775e-05	2.39834e-05	7.98797e-06	9.35302e-06	8.04106e-06	8e-05	6e-05	5e-05	2e-05	2e-05	1e-05	0	0	0	0	0	0	0	0	0	0	0	0	1	1	1
3.5.4.2	5.69722e-05	7.69571e-05	8.9509e-05	7.09787e-05	8.7281e-05	4.51607e-05	8e-05	8e-05	8e-05	5e-05	7e-05	5e-05	0	0	0	0	0	0	0.576	0.064	0	0	1	0	0	0	0
1.4.1.1	3.41342e-05	2.63854e-05	3.54457e-05	4.9044e-05	6.33962e-05	2.51802e-05	6e-05	3e-05	4e-05	5e-05	5e-05	3e-05	0	1	0	0	0	0	0	0	1	0	0	0	0	0	0
4.4.1.5	2.09839e-05	1.22466e-05	8.20919e-06	3.34702e-06	3.74951e-06	2.54374e-06	3e-05	1e-05	1e-05	0	0	0	0	0	0	0	0	0	0	0	0	0	0	0	1	0.96	0.713
1.2.5.1	5.58389e-05	4.53435e-05	2.98902e-05	1.119e-05	1.24005e-05	3.94939e-06	7e-05	5e-05	4e-05	2e-05	2e-05	1e-05	0	0	0	0	0	0	0	0	0	0	0	0	1	0	0
4.3.1.7	8.02525e-05	6.27695e-05	3.65063e-05	1.27515e-05	1.42615e-05	8.17972e-06	0.00011	8e-05	6e-05	2e-05	2e-05	1e-05	0	0	0	0	0	0	0	0	0	0	0	0	1	0.449	0.556
2.3.1.61	4.9478e-05	3.1373e-05	1.98164e-05	6.03796e-06	7.18585e-06	2.80983e-06	6e-05	4e-05	4e-05	1e-05	1e-05	1e-05	0	0	0	0	0	0	0	0	0	0	0	0	1	0.131	0.154
4.2.1.6	4.63391e-05	3.68878e-05	2.61086e-05	1.3503e-05	1.48549e-05	7.20863e-06	7e-05	5e-05	4e-05	2e-05	2e-05	1e-05	0	0	0	0	0	0	0	0	0	0	0	0	1	0	0
2.5.1.129	5.50098e-05	4.0624e-05	2.34156e-05	8.98386e-06	9.22395e-06	5.68429e-06	9e-05	6e-05	4e-05	2e-05	1e-05	1e-05	0	0	0	0	0	0	0	0	0	0	0	0	1	0.598	1
2.3.1.9	2.8524e-05	2.10497e-05	1.34272e-05	5.67622e-06	9.63822e-06	8.10145e-06	4e-05	3e-05	2e-05	1e-05	1e-05	1e-05	0	0	0	0	0	0	0	0	0	0	0.047	0	0.032	0.051	1
1.1.1.57	9.39039e-05	7.71484e-05	4.536e-05	1.12886e-05	1.55065e-05	1.16857e-05	0.00014	0.0001	0.0001	2e-05	3e-05	2e-05	0	0	0	0	0	0	0	0	0	0	0	0	1	1	1
5.1.3.20	4.14379e-05	3.38236e-05	2.41674e-05	1.02078e-05	9.46627e-06	6.72832e-06	6e-05	4e-05	4e-05	2e-05	1e-05	1e-05	0	0	0	0	0	0	0	0	0	0	0	0	1	0.04	1
3.1.5.1	4.38734e-05	3.65141e-05	2.23481e-05	6.15974e-06	8.04673e-06	4.28224e-06	6e-05	4e-05	4e-05	1e-05	2e-05	1e-05	0	0	0	0	0	0	0	0	0	0	0	0	1	1	0.411
5.3.1.13	6.05441e-05	4.5765e-05	2.60024e-05	7.11566e-06	1.09342e-05	9.6641e-06	8e-05	5e-05	5e-05	2e-05	2e-05	1e-05	0	0	0	0	0	0	0	0	0	0	0	0	1	1	1
2.3.1.12	6.38319e-05	3.62358e-05	2.04661e-05	4.2072e-06	3.92899e-06	2.78599e-06	8e-05	5e-05	4e-05	1e-05	1e-05	1e-05	0	0	0	0	0	0	0	0	0	0	0	0	1	1	1
5.1.3.29	1.42205e-05	1.86848e-05	1.24303e-05	4.42838e-06	4.51027e-06	2.65833e-06	2e-05	3e-05	2e-05	1e-05	1e-05	0	0	0.428	0	0	0	0	0	0	0	0	0	0	1	0.05	0.394
4.4.1.13	3.00976e-05	2.53454e-05	1.55565e-05	5.04468e-06	9.09834e-06	7.14709e-06	4e-05	3e-05	2e-05	1e-05	1e-05	1e-05	0	0	0	0	0	0	0	0	0	0	0	0	0.008	0.081	0.92
1.1.1.140	3.24482e-05	2.39843e-05	1.68559e-05	5.56422e-06	4.52863e-06	2.67565e-06	4e-05	3e-05	3e-05	1e-05	1e-05	1e-05	0	0	0	0	0	0	0	0	0	0	0	0	1	0.011	1
5.4.2.8	4.18873e-05	3.0396e-05	1.92342e-05	5.70576e-06	7.61141e-06	7.70276e-06	6e-05	5e-05	4e-05	1e-05	2e-05	1e-05	0	0	0	0	0	0	0	0	0	0	0	0	1	1	1
2.7.7.77	3.88285e-05	2.52725e-05	1.54979e-05	4.01052e-06	3.56238e-06	1.93924e-06	5e-05	4e-05	3e-05	1e-05	1e-05	1e-05	0	0	0	0	0	0	0	0	0	0	0	0	1	0.57	1
3.2.1.140	0.000130208	9.68021e-05	5.42321e-05	1.31447e-05	1.17471e-05	9.39062e-06	0.00019	0.00013	0.00012	4e-05	3e-05	3e-05	0	0	0	0	0	0	0	0	0	0	0	0	1	1	1
2.8.3.8	3.12823e-05	3.43341e-05	2.40966e-05	6.72471e-06	7.55912e-06	4.38421e-06	6e-05	5e-05	4e-05	1e-05	1e-05	1e-05	1	0	0	0	0	0	0	0	0	0	0	0	1	1	1
1.14.12.17	3.30601e-05	2.32201e-05	1.30558e-05	3.70787e-06	3.36222e-06	1.83639e-06	4e-05	3e-05	3e-05	1e-05	1e-05	0	0	0	0	0	0	0	0	0	0	0	0	0	1	0.41	1
4.6.1.1	9.61393e-05	6.57207e-05	3.89902e-05	8.2007e-06	6.43103e-06	4.28402e-06	0.00014	9e-05	8e-05	3e-05	2e-05	1e-05	0	0	0	0	0	0	0	0	0	0	0	0	1	1	1
3.1.3.18	2.70619e-05	1.71967e-05	1.05497e-05	2.77821e-06	3.48745e-06	3.02446e-06	4e-05	2e-05	2e-05	1e-05	1e-05	1e-05	0	0	0	0	0	0	0	0	0	0	0	0	1	1	1
3.1.2.20	4.3622e-05	3.26309e-05	1.7864e-05	3.48785e-06	2.97784e-06	2.11468e-06	6e-05	4e-05	3e-05	1e-05	1e-05	1e-05	0	0	0	0	0	0	0	0	0	0	0	0	1	1	1
1.1.99.14	8.58074e-05	6.7019e-05	4.56375e-05	8.57776e-06	9.86182e-06	7.38676e-06	0.00018	0.00011	0.00012	2e-05	3e-05	2e-05	0	0	0	0	0	0	0	0	0	0	0	0	1	1	1
2.7.1.55	1.60408e-05	1.33362e-05	7.74778e-06	2.30911e-06	2.29614e-06	1.54072e-06	3e-05	2e-05	2e-05	1e-05	0	0	0.003	0	0	0	0	0	0	0	0	0	0	0	1	1	1
3.6.1.13	3.02949e-05	2.01689e-05	1.09771e-05	2.22361e-06	2.28115e-06	1.97473e-06	4e-05	3e-05	2e-05	1e-05	1e-05	0	0	0	0	0	0	0	0	0	0	0	0	0	1	1	1
3.1.3.74	2.15093e-05	1.60442e-05	8.71511e-06	2.05206e-06	2.3294e-06	2.01786e-06	3e-05	2e-05	2e-05	1e-05	0	0	0	0	0	0	0	0	0	0	0	0	0	0	1	1	1
3.1.3.10	7.7818e-05	5.86957e-05	3.09718e-05	5.56076e-06	3.7158e-06	2.95445e-06	0.00016	0.00011	9e-05	2e-05	1e-05	2e-05	0	0	0	0	0	0	0	0	0	0	0	0	1	1	1
2.6.1.66	3.15196e-05	2.47168e-05	1.40326e-05	5.09335e-06	4.70779e-06	2.28057e-06	5e-05	3e-05	3e-05	2e-05	1e-05	1e-05	0	0	0	0	0	0	0	0	0	0	0	0	1	0.037	0.884
1.3.1.34	5.31207e-05	3.9019e-05	2.03685e-05	3.63576e-06	3.3771e-06	2.58714e-06	7e-05	5e-05	5e-05	1e-05	1e-05	1e-05	0	0	0	0	0	0	0	0	0	0	0	0	1	1	1
4.1.1.98	4.69364e-05	3.38996e-05	1.80252e-05	3.70762e-06	2.90282e-06	2.11766e-06	7e-05	5e-05	4e-05	1e-05	1e-05	1e-05	0	0	0	0	0	0	0	0	0	0	0	0	1	1	1
2.1.1.144	1.76389e-05	1.67871e-05	9.27351e-06	1.83416e-06	1.79482e-06	1.07252e-06	2e-05	2e-05	2e-05	1e-05	0	0	1	0	0	0	0	0	0	0	0	0	0	0	1	1	1
1.9.6.1	7.14359e-06	5.00568e-06	3.91237e-06	1.15225e-06	1.12273e-06	5.67104e-07	1e-05	1e-05	1e-05	0	0	0	0	0	0	0	0	0.006	0	0	0	0	0	0	1	0.314	1
4.2.1.136	4.11803e-05	2.91853e-05	1.49799e-05	2.76787e-06	2.4401e-06	2.10084e-06	6e-05	4e-05	3e-05	1e-05	1e-05	1e-05	0	0	0	0	0	0	0	0	0	0	0	0	1	1	1
1.1.1.284	3.93927e-05	2.29019e-05	1.15943e-05	2.29432e-06	1.78379e-06	1.21301e-06	8e-05	3e-05	3e-05	1e-05	1e-05	0	0	0	0	0	0	0	0	0	0	0	0	0	1	1	1
1.1.5.2	6.45942e-05	4.60445e-05	2.47116e-05	4.73485e-06	3.71508e-06	2.6391e-06	9e-05	6e-05	6e-05	2e-05	1e-05	1e-05	0	0	0	0	0	0	0	0	0	0	0	0	1	1	1
2.5.1.31	1.08366e-06	1.08317e-06	1.3323e-06	1.1823e-06	2.02825e-06	1.33928e-06	0	0	0	0	0	0	1	0.086	1	0	0.009	0.028	1	0	0.001	1	0	1	0	0.292	0
5.3.1.22	1.68323e-05	1.50959e-05	8.53432e-06	1.46761e-06	1.49838e-06	1.13956e-06	3e-05	3e-05	2e-05	0	1e-05	0	0.53	0	0	0	0	0	0	0	0	0	0	0	1	1	1
4.2.1.70	2.01594e-05	4.22404e-05	3.00209e-05	7.36574e-06	4.0864e-06	8.20213e-07	4e-05	6e-05	5e-05	2e-05	2e-05	0	0	0	0	0	0	0	0	0	0	0	0	0	1	0	1
2.7.1.89	1.83996e-05	1.35036e-05	6.74596e-06	1.14804e-06	9.50118e-07	7.36222e-07	3e-05	2e-05	2e-05	0	0	0	0	0	0	0	0	0	0	0	0	0	0	0	1	1	1
4.1.1.85	1.67227e-05	1.25622e-05	6.892e-06	1.28947e-06	1.00088e-06	7.00898e-07	3e-05	2e-05	2e-05	0	0	0	0	0	0	0	0	0	0	0	0	0	0	0	1	1	1
2.7.1.58	1.75694e-05	1.37024e-05	7.60515e-06	1.27724e-06	9.97497e-07	9.60749e-07	3e-05	2e-05	2e-05	0	0	0	0	0	0	0	0	0	0	0	0	0	0	0	1	1	1
6.2.1.17	2.83135e-05	2.32067e-05	1.52558e-05	2.63691e-06	2.45788e-06	1.60465e-06	6e-05	4e-05	4e-05	1e-05	1e-05	1e-05	0.002	0	0	0	0	0	0	0	0	0	0	0	1	1	1
2.7.7.76	7.99966e-06	7.49416e-06	4.36498e-06	8.96685e-07	8.7933e-07	6.45828e-07	2e-05	1e-05	1e-05	0	0	0	1	0	0	0	0	0	0	0	0	0	0	0	1	1	1
4.2.1.80	1.24045e-05	9.95605e-06	5.29609e-06	1.17667e-06	1.13674e-06	9.36427e-07	3e-05	2e-05	1e-05	0	0	0	0.001	0	0	0	0	0	0	0	0	0	0	0	1	1	1
5.1.99.7	7.77457e-06	5.94921e-06	2.84419e-06	5.57385e-07	4.17879e-07	3.09385e-07	1e-05	1e-05	1e-05	0	0	0	0	0	0	0	0	0	0	0	0	0	0	0	1	1	1
1.4.3.21	2.77427e-05	1.95626e-05	8.73968e-06	2.14752e-06	1.30978e-06	1.42445e-06	6e-05	4e-05	2e-05	1e-05	1e-05	1e-05	0	0	0	0	0	0	0	0	0	0	0	0	1	1	1
3.7.1.14	9.21128e-06	8.03143e-06	4.20938e-06	9.88417e-07	8.93773e-07	7.54376e-07	2e-05	1e-05	1e-05	0	0	0	0.258	0	0	0	0	0	0	0	0	0	0	0	1	1	1
1.1.1.159	7.32166e-06	6.79e-06	4.38297e-06	7.2276e-07	6.701e-07	4.42321e-07	2e-05	1e-05	1e-05	0	0	0	1	0	0	0	0	0	0	0	0	0	0	0	1	1	1
2.7.1.31	3.32956e-06	2.87756e-06	1.82551e-06	3.03032e-07	3.10799e-07	2.64085e-07	1e-05	0	0	0	0	0	0.059	0	0	0	0	0	0	0	0	0	0	0	1	1	1
4.2.1.82	2.03828e-05	1.34917e-05	5.8657e-06	1.40324e-06	1.03855e-06	3.69946e-07	6e-05	3e-05	2e-05	1e-05	1e-05	0	0	0	0	0	0	0	0	0	0	0.004	0.024	0	1	1	1
