# Supplementary material for: Gut microbe metabolism of small molecules supports human development across the early stages of life
Source: Front Microbiol. 2022 Sep 13;13:1006721. doi: 10.3389/fmicb.2022.1006721 (PMC9512645; doi:10.3389/fmicb.2022.1006721)
Supplement: Supplementary file 5 [file Data_Sheet_5.XLSX]

## Sheet: Table S4
Table S4. Comparison of the GO-enriched functional profiling based between ages (statistically significant comparisons were highlighted in green).
														Bonferroni Post Hoc
		Mean						Std. Deviation						A					B				C			D		E
		A	B	C	D	E	F	A	B	C	D	E	F	B	C	D	E	F	C	D	E	F	D	E	F	E	F	F
GO:0015986	ATP synthesis coupled proton transport	0.0272695	0.0282607	0.0253809	0.0190448	0.0257348	0.0677862	0.01643	0.0246	0.02253	0.01848	0.02869	0.01161	1	0.742	0	1	0	0.011	0	0.353	0	0	1	0	0	0	0
GO:0031388	organic acid phosphorylation	0.0258284	0.0269528	0.0242399	0.0181855	0.0246224	0.0647157	0.01556	0.02418	0.02216	0.01827	0.0283	0.01113	1	1	0	1	0	0.016	0	0.491	0	0	1	0	0	0	0
GO:0046949	fatty-acyl-CoA biosynthetic process	0.0258284	0.0269528	0.0242399	0.0181855	0.0246224	0.0647157	0.01556	0.02418	0.02216	0.01827	0.0283	0.01113	1	1	0	1	0	0.016	0	0.491	0	0	1	0	0	0	0
GO:0046050	UMP catabolic process	0.020135	0.0214746	0.0196906	0.0150726	0.0201843	0.0530903	0.01213	0.01777	0.01568	0.01344	0.01925	0.00945	0.503	1	0	1	0	0.057	0	1	0	0	1	0	0	0	0
GO:0009697	salicylic acid biosynthetic process	0.0171385	0.0175135	0.0156722	0.0118913	0.0158255	0.0427357	0.01033	0.01188	0.01114	0.00807	0.01409	0.00748	1	0.051	0	0.613	0	0	0	0.054	0	0	1	0	0	0	0
GO:0019318	hexose metabolic process	0.0168205	0.0171504	0.0153225	0.0116058	0.0154788	0.0418664	0.01015	0.01172	0.01101	0.00797	0.01401	0.00734	1	0.036	0	0.504	0	0	0	0.052	0	0	1	0	0	0	0
GO:0006235	dTTP biosynthetic process	0.0157556	0.0171347	0.0160135	0.0123795	0.017172	0.042793	0.00957	0.02057	0.01887	0.01642	0.02547	0.0076	0.751	1	0	1	0	1	0	1	0	0	1	0	0	0	0
GO:0006428	isoleucyl-tRNA aminoacylation	0.0138242	0.0151953	0.0143211	0.0111334	0.0154497	0.0380526	0.00852	0.02018	0.01854	0.01621	0.02527	0.00679	0.68	1	0.004	0.955	0	1	0	1	0	0	1	0	0	0	0
GO:0015970	guanosine tetraphosphate biosynthetic process	0.00774495	0.00857505	0.00797102	0.00612362	0.0086499	0.0208116	0.00474	0.01334	0.01169	0.01104	0.01577	0.0036	0.87	1	0.008	1	0	1	0	1	0	0.001	1	0	0	0	0
GO:0006104	succinyl-CoA metabolic process	0.00808323	0.00828711	0.00733463	0.00537544	0.0070791	0.0199795	0.0049	0.00499	0.00448	0.00302	0.00456	0.00352	1	0.006	0	0.002	0	0	0	0	0	0	1	0	0	0	0
GO:0006771	riboflavin metabolic process	0.00808323	0.00828711	0.00733463	0.00537544	0.0070791	0.0199795	0.0049	0.00499	0.00448	0.00302	0.00456	0.00352	1	0.006	0	0.002	0	0	0	0	0	0	1	0	0	0	0
GO:0006542	glutamine biosynthetic process	0.00713175	0.00775621	0.00723317	0.0055537	0.00752427	0.0187735	0.00435	0.01309	0.01156	0.0109	0.01368	0.00322	1	1	0.007	1	0	1	0	1	0	0.002	1	0	0.003	0	0.003
GO:0009070	serine family amino acid biosynthetic process	0.00679178	0.00732154	0.00699694	0.00550746	0.00763782	0.0193654	0.00422	0.0072	0.00709	0.00544	0.0106	0.00362	0.73	1	0	0.206	0	1	0	1	0	0	0.819	0	0	0	0
GO:0019628	urate catabolic process	0.00630932	0.00710164	0.00664243	0.00505186	0.00725045	0.0169836	0.00386	0.01314	0.01153	0.01093	0.01569	0.00287	0.95	1	0.088	1	0	1	0	1	0	0.006	1	0	0.001	0	0.001
GO:0009072	aromatic amino acid family metabolic process	0.00616678	0.00649168	0.00618019	0.00499562	0.00646201	0.0176247	0.00385	0.00378	0.00333	0.0026	0.00367	0.0034	0.609	1	0	1	0	0.639	0	1	0	0	1	0	0	0	0
GO:0036104	Kdo2-lipid A biosynthetic process	0.00571261	0.00647834	0.00609716	0.00462312	0.00671766	0.0155264	0.00355	0.01308	0.01148	0.0109	0.01568	0.00264	1	1	0.242	0.996	0	1	0	1	0	0.013	1	0	0.001	0	0.001
GO:0006543	glutamine catabolic process	0.00547641	0.00612577	0.00586498	0.00461323	0.00637679	0.0152795	0.00337	0.01289	0.0114	0.01082	0.0136	0.00269	1	1	0.738	1	0	1	0.001	1	0	0.054	1	0	0.01	0	0.01
GO:0009231	riboflavin biosynthetic process	0.00526898	0.00610971	0.0058249	0.00450165	0.00658837	0.0149222	0.0033	0.01304	0.01145	0.0109	0.01568	0.00257	0.701	1	1	0.245	0	1	0.001	1	0	0.042	1	0	0.001	0	0.001
GO:0043442	acetoacetic acid catabolic process	0.00561496	0.005916	0.0056097	0.00456802	0.0059124	0.0160901	0.00353	0.00343	0.00302	0.00237	0.00332	0.00312	0.567	1	0	1	0	0.436	0	1	0	0	1	0	0	0	0
GO:0030573	bile acid catabolic process	0.0055759	0.00589034	0.00559558	0.00456445	0.00590914	0.0160562	0.00351	0.00342	0.00301	0.00237	0.00332	0.00312	0.448	1	0	0.916	0	0.529	0	1	0	0	1	0	0	0	0
GO:0032150	ubiquinone biosynthetic process from chorismate	0.0055759	0.00589034	0.00559558	0.00456445	0.00590914	0.0160562	0.00351	0.00342	0.00301	0.00237	0.00332	0.00312	0.448	1	0	0.916	0	0.529	0	1	0	0	1	0	0	0	0
GO:0061475	cytosolic valyl-tRNA aminoacylation	0.00583845	0.00573474	0.00477243	0.0032194	0.00460759	0.0120702	0.00462	0.01306	0.01156	0.01077	0.01352	0.00179	1	0.288	0	0.409	0	0.251	0	0.422	0	0.004	1	0	0.105	0.026	0.105
GO:0006546	glycine catabolic process	0.00485962	0.00562005	0.00535967	0.00410256	0.00608554	0.0136606	0.0031	0.013	0.01142	0.01087	0.01567	0.00235	1	1	1	0.374	0	1	0.002	1	0	0.064	1	0	0.003	0.001	0.003
GO:0019324	L-lyxose metabolic process	0.00464066	0.00472066	0.00449379	0.0035183	0.00446022	0.0122416	0.00287	0.00273	0.00243	0.00184	0.00267	0.00226	1	1	0	1	0	0.536	0	1	0	0	1	0	0	0	0
GO:0042354	L-fucose metabolic process	0.00365822	0.00445698	0.00437355	0.00341335	0.00480912	0.011028	0.00232	0.01278	0.01131	0.01075	0.01353	0.00194	0.712	1	1	0.425	0.002	1	0.086	1	0	0.34	1	0	0.089	0.007	0.089
GO:0019544	arginine catabolic process to glutamate	0.00430477	0.00439781	0.00414437	0.00329204	0.00418538	0.0113673	0.00267	0.00253	0.00221	0.00171	0.00249	0.0021	1	1	0	1	0	0.178	0	1	0	0	1	0	0	0	0
GO:0019316	D-allose catabolic process	0.00430477	0.00439781	0.00414437	0.00329204	0.00418538	0.0113673	0.00267	0.00253	0.00221	0.00171	0.00249	0.0021	1	1	0	1	0	0.178	0	1	0	0	1	0	0	0	0
GO:0015974	guanosine pentaphosphate catabolic process	0.00411751	0.00435102	0.00419958	0.0035218	0.00444812	0.012137	0.00274	0.00255	0.00219	0.00179	0.00244	0.00244	0.514	1	0	0.269	0	1	0	1	0	0	0.962	0	0	0	0
GO:0006071	glycerol metabolic process	0.00411751	0.00435102	0.00419958	0.0035218	0.00444812	0.012137	0.00274	0.00255	0.00219	0.00179	0.00244	0.00244	0.514	1	0	0.269	0	1	0	1	0	0	0.962	0	0	0	0
GO:0019309	mannose catabolic process	0.00407845	0.00432535	0.00418546	0.00351823	0.00444486	0.012103	0.00273	0.00254	0.00218	0.00179	0.00244	0.00244	0.377	1	0	0.135	0	1	0	1	0	0	0.807	0	0	0	0
GO:0033068	polyketide metabolic process	0.00407845	0.00432535	0.00418546	0.00351823	0.00444486	0.012103	0.00273	0.00254	0.00218	0.00179	0.00244	0.00244	0.377	1	0	0.135	0	1	0	1	0	0	0.807	0	0	0	0
GO:0046705	CDP biosynthetic process	0.00407845	0.00432535	0.00418546	0.00351823	0.00444486	0.012103	0.00273	0.00254	0.00218	0.00179	0.00244	0.00244	0.377	1	0	0.135	0	1	0	1	0	0	0.807	0	0	0	0
GO:0006145	purine nucleobase catabolic process	0.00407845	0.00432535	0.00418546	0.00351823	0.00444486	0.012103	0.00273	0.00254	0.00218	0.00179	0.00244	0.00244	0.377	1	0	0.135	0	1	0	1	0	0	0.807	0	0	0	0
GO:0019470	4-hydroxyproline catabolic process	0.00407845	0.00432535	0.00418546	0.00351823	0.00444486	0.012103	0.00273	0.00254	0.00218	0.00179	0.00244	0.00244	0.377	1	0	0.135	0	1	0	1	0	0	0.807	0	0	0	0
GO:0050427	3'-phosphoadenosine 5'-phosphosulfate metabolic process	0.00397733	0.00408775	0.00339819	0.00225371	0.0033747	0.00831433	0.00317	0.01285	0.01138	0.01072	0.01349	0.00118	1	1	0.001	1	0	1	0	1	0	0.094	1	0	0.395	0.179	0.395
GO:0046080	dUTP metabolic process	0.00315739	0.00391169	0.00389499	0.00306458	0.00439542	0.00984256	0.00206	0.01275	0.01129	0.01073	0.01353	0.00175	0.904	1	1	0.273	0.029	1	0.366	1	0	0.72	1	0	0.128	0.028	0.128
GO:0032263	GMP salvage	0.00348385	0.00375966	0.0036301	0.00292056	0.00369529	0.00987412	0.0022	0.00222	0.00193	0.00152	0.00224	0.00186	0.036	1	0	0.897	0	1	0	1	0	0	1	0	0	0	0
GO:0019365	pyridine nucleotide salvage	0.00352758	0.00360268	0.00348065	0.00280089	0.00359077	0.0096984	0.00225	0.00209	0.00186	0.00147	0.00223	0.00184	1	1	0	1	0	1	0	1	0	0	1	0	0	0	0
GO:0019545	arginine catabolic process to succinate	0.00351604	0.00359974	0.0034943	0.00285455	0.0036595	0.00977727	0.00223	0.00208	0.00184	0.00149	0.00224	0.00188	1	1	0	1	0	1	0	1	0	0	1	0	0	0	0
GO:0006419	alanyl-tRNA aminoacylation	0.00362704	0.00315031	0.00238348	0.00161117	0.00209377	0.00655024	0.00322	0.00237	0.0021	0.001	0.00125	0.00101	0	0	0	0	0	0	0	0	0	0	0.201	0	0	0	0
GO:0006772	thiamine metabolic process	0.00361552	0.00314253	0.00237948	0.00161047	0.00209312	0.0065404	0.0032	0.00236	0.00209	0.001	0.00125	0.00101	0	0	0	0	0	0	0	0	0	0	0.213	0	0	0	0
GO:0019676	ammonia assimilation cycle	0.00299603	0.00309139	0.00290476	0.00222048	0.00298533	0.00807808	0.00184	0.00187	0.00171	0.00126	0.0019	0.00151	1	1	0	1	0	0.17	0	1	0	0	1	0	0	0	0
GO:0042355	L-fucose catabolic process	0.0028294	0.00308917	0.00309195	0.00258598	0.00329656	0.00852509	0.00181	0.00181	0.00162	0.00133	0.002	0.00165	0.013	0.038	0.059	0	0	1	0	0.339	0	0	0.473	0	0	0	0
GO:0032261	purine nucleotide salvage	0.00282321	0.00303391	0.00299471	0.00248103	0.0031746	0.00830309	0.00182	0.00178	0.00158	0.00129	0.00197	0.00161	0.086	0.669	0	0.005	0	1	0	1	0	0	0.776	0	0	0	0
GO:0006069	Ethanol oxidation	0.00295554	0.00299263	0.00294774	0.0024295	0.00312592	0.00827538	0.00189	0.00172	0.00154	0.00127	0.00196	0.0016	1	1	0	1	0	1	0	1	0	0	0.772	0	0	0	0
GO:0006217	deoxycytidine catabolic process	0.00282714	0.00275194	0.00237612	0.00168896	0.00232302	0.00662062	0.00179	0.00166	0.00152	0.00102	0.00155	0.00118	1	0	0	0	0	0	0	0	0	0	1	0	0	0	0
GO:0006229	alginic acid biosynthetic process	0.00218125	0.00272234	0.00258272	0.00189732	0.00289831	0.00621132	0.00136	0.0127	0.01126	0.01071	0.0135	0.001	1	1	1	1	0.074	1	0.399	1	0	1	1	0.001	0.686	0.408	0.686
GO:0046081	dUTP catabolic process	0.00253006	0.00270229	0.00271084	0.00227402	0.00292341	0.00757925	0.00165	0.00158	0.00142	0.00118	0.00184	0.00149	0.199	0.304	0.01	0	0	1	0	0.105	0	0	0.199	0	0	0	0
GO:0046365	monosaccharide catabolic process	0.00270915	0.00266018	0.0023193	0.00166205	0.00228669	0.00646588	0.00169	0.0016	0.00147	0.001	0.00152	0.00116	1	0	0	0	0	0	0	0	0	0	1	0	0	0	0
GO:0033499	galactose catabolic process via UDP-galactose	0.00259142	0.00221071	0.00162189	0.00108121	0.00142556	0.00452775	0.00225	0.00166	0.00148	0.00069	0.00088	0.00069	0	0	0	0	0	0	0	0	0	0	0.255	0	0	0	0
GO:0010133	proline catabolic process to glutamate	0.00254153	0.00217626	0.00160451	0.00107517	0.00141828	0.00447392	0.0022	0.00163	0.00145	0.00068	0.00087	0.00069	0	0	0	0	0	0	0	0	0	0	0.318	0	0	0	0
GO:0046087	cytidine metabolic process	0.00187477	0.00209112	0.00210134	0.0017183	0.0021485	0.00565111	0.00117	0.00124	0.00111	0.00089	0.00122	0.00109	0	0.001	0.076	0.001	0	1	0	1	0	0	1	0	0	0	0
GO:0042128	nitrate assimilation	0.00210025	0.00197253	0.00179472	0.00142312	0.00183128	0.00492198	0.0015	0.00127	0.00115	0.00079	0.00102	0.00084	0.172	0	0	0.001	0	0.003	0	0.446	0	0	1	0	0	0	0
GO:0070178	D-serine metabolic process	0.00174232	0.00181343	0.00156386	0.00111107	0.00153541	0.00427893	0.00114	0.00113	0.00102	0.00068	0.00102	0.00077	1	0.003	0	0.009	0	0	0	0	0	0	1	0	0	0	0
GO:0097040	phthiocerol biosynthetic process	0.00159359	0.00171663	0.00152933	0.00110506	0.00152577	0.00419067	0.00102	0.00107	0.00098	0.00067	0.00101	0.00077	0.045	1	0	1	0	0	0	0.006	0	0	1	0	0	0	0
GO:0051143	propanediol metabolic process	0.00157887	0.00169654	0.001497	0.00107113	0.00148699	0.00409606	0.00101	0.00105	0.00097	0.00066	0.001	0.00076	0.058	1	0	1	0	0	0	0.001	0	0	1	0	0	0	0
GO:0005996	monosaccharide metabolic process	0.00161667	0.00166332	0.00151891	0.0012392	0.00160134	0.00430867	0.00097	0.00093	0.00083	0.00065	0.00089	0.0008	1	0.334	0	1	0	0.002	0	1	0	0	1	0	0	0	0
GO:0046047	TTP catabolic process	0.00143457	0.00163892	0.00171212	0.00143894	0.00180885	0.00463807	0.00089	0.00098	0.00091	0.00076	0.00103	0.00092	0	0	1	0	0	1	0	0.011	0	0	0.866	0	0	0	0
GO:0000105	histidine biosynthetic process	0.001495	0.00162851	0.00145274	0.00104744	0.00145366	0.00397182	0.00096	0.00102	0.00094	0.00064	0.00097	0.00074	0.011	1	0	1	0	0	0	0.01	0	0	1	0	0	0	0
GO:0046132	pyrimidine ribonucleoside biosynthetic process	0.00104868	0.00154519	0.00150232	0.00105398	0.00182391	0.00320065	0.00066	0.0127	0.01127	0.01071	0.01352	0.00043	1	1	1	1	1	1	1	1	0.008	1	1	0.066	1	1	1
GO:0009067	aspartate family amino acid biosynthetic process	0.00149453	0.00154031	0.00143637	0.00116673	0.00189684	0.00402584	0.00092	0.00213	0.00132	0.00155	0.00808	0.00072	1	1	0.089	0.083	0	1	0.005	0.121	0	0.316	0.02	0	0	0.008	0
GO:0019509	L-methionine salvage from methylthioadenosine	0.00142333	0.00151222	0.00137606	0.00102735	0.00143922	0.00385466	0.00093	0.00096	0.00089	0.00063	0.00096	0.00074	0.299	1	0	1	0	0.004	0	1	0	0	1	0	0	0	0
GO:0046940	nucleoside monophosphate phosphorylation	0.00142333	0.00151222	0.00137606	0.00102735	0.00143922	0.00385466	0.00093	0.00096	0.00089	0.00063	0.00096	0.00074	0.299	1	0	1	0	0.004	0	1	0	0	1	0	0	0	0
GO:0015942	formate metabolic process	0.00142333	0.00151222	0.00137606	0.00102735	0.00143922	0.00385466	0.00093	0.00096	0.00089	0.00063	0.00096	0.00074	0.299	1	0	1	0	0.004	0	1	0	0	1	0	0	0	0
GO:0019673	GDP-mannose metabolic process	0.00142333	0.00151222	0.00137606	0.00102735	0.00143922	0.00385466	0.00093	0.00096	0.00089	0.00063	0.00096	0.00074	0.299	1	0	1	0	0.004	0	1	0	0	1	0	0	0	0
GO:0006545	glycine biosynthetic process	0.000999317	0.00150905	0.00147481	0.00102796	0.00178819	0.00312155	0.00063	0.0127	0.01127	0.01071	0.01352	0.00042	1	1	1	1	1	1	1	1	0.01	1	1	0.076	1	1	1
GO:0032265	XMP salvage	0.000963973	0.00147201	0.00143778	0.00100182	0.00175141	0.00301065	0.00061	0.0127	0.01127	0.01071	0.01352	0.0004	1	1	1	1	1	1	1	1	0.012	1	1	0.082	1	1	1
GO:0019303	D-ribose catabolic process	0.000928322	0.00144453	0.00138767	0.000963937	0.00169886	0.00289644	0.00061	0.0127	0.01128	0.01071	0.01353	0.00039	1	1	1	1	1	1	1	1	0.012	1	1	0.1	1	1	1
GO:0006107	oxaloacetate metabolic process	0.00144975	0.00137242	0.00109307	0.000655025	0.000793183	0.00275987	0.00099	0.00087	0.00074	0.00041	0.00057	0.00042	0.211	0	0	0	0	0	0	0	0	0	0	0	0.003	0	0.003
GO:0019619	3,4-dihydroxybenzoate catabolic proces	0.000779513	0.00134182	0.00133446	0.000949428	0.00168316	0.00275825	0.00054	0.0127	0.01128	0.01071	0.01353	0.00038	1	1	1	1	1	1	1	1	0.034	1	1	0.144	1	1	1
GO:0019272	L-alanine biosynthetic process from pyruvate	0.000760365	0.00131903	0.00126503	0.000802755	0.00147114	0.00228509	0.00052	0.0127	0.01128	0.01072	0.01353	0.00023	1	1	1	1	1	1	1	1	0.006	1	1	0.057	1	1	1
GO:0006064	glucuronate catabolic process	0.00118228	0.00131542	0.00138477	0.00116291	0.0014719	0.0038011	0.00075	0.00079	0.00074	0.00062	0.00086	0.00077	0.002	0	1	0	0	0.759	0	0.003	0	0	0.596	0	0	0	0
GO:0019427	acetyl-CoA biosynthetic process from acetate	0.00156749	0.00123313	0.00079519	0.000449389	0.000593555	0.0021822	0.00163	0.00115	0.00102	0.00036	0.00042	0.00031	0	0	0	0	0	0	0	0	0	0	0.002	0	0.039	0.002	0.039
GO:0019588	anaerobic glycerol catabolic process	0.000645261	0.00121985	0.00117228	0.000744825	0.00140201	0.00204827	0.00046	0.0127	0.01128	0.01072	0.01354	0.0002	1	1	1	1	1	1	1	1	0.01	1	1	0.085	1	1	1
GO:0009062	fatty acid catabolic process	0.00103426	0.00119026	0.00108186	0.00082885	0.00104366	0.0029286	0.0007	0.0007	0.00062	0.00046	0.00065	0.00054	0	1	0	1	0	0.001	0	0.001	0	0	1	0	0	0	0
GO:0019367	fatty acid elongation, saturated fatty acid	0.000989012	0.0011878	0.00112423	0.000939246	0.00158858	0.00309465	0.00059	0.00207	0.00124	0.00151	0.00808	0.00056	1	1	1	0	0.01	1	0.231	0.037	0	1	0.015	0	0	0.023	0
GO:0019580	galactarate metabolic process	0.00103635	0.00109378	0.00103259	0.000900371	0.00115592	0.00296964	0.00062	0.0006	0.00055	0.00049	0.00061	0.00058	0.484	1	0	0.007	0	0.282	0	0.615	0	0	0.003	0	0	0	0
GO:0042351	'de novo' GDP-L-fucose biosynthetic process	0.00103083	0.00108156	0.00099498	0.000706919	0.000875119	0.0026234	0.00066	0.00066	0.0006	0.00038	0.00054	0.00048	0.626	1	0	0	0	0.006	0	0	0	0	0.007	0	0	0	0
GO:0006177	GMP biosynthetic process	0.000902705	0.00100466	0.00095645	0.000698009	0.00101804	0.00255523	0.00058	0.0014	0.00164	0.00038	0.00195	0.00047	0.492	1	0.001	0.876	0	1	0	1	0	0	1	0	0	0.004	0
GO:0006094	gluconeogenesis	0.000852038	0.000972513	0.0010287	0.000854252	0.00107254	0.00279572	0.00055	0.0006	0.00056	0.00046	0.00064	0.00057	0	0	1	0	0	0.499	0	0.018	0	0	1	0	0	0	0
GO:0006768	biotin metabolic process	0.000852038	0.000972513	0.0010287	0.000854252	0.00107254	0.00279572	0.00055	0.0006	0.00056	0.00046	0.00064	0.00057	0	0	1	0	0	0.499	0	0.018	0	0	1	0	0	0	0
GO:0006418	tRNA aminoacylation for protein translation	0.000852038	0.000972513	0.0010287	0.000854252	0.00107254	0.00279572	0.00055	0.0006	0.00056	0.00046	0.00064	0.00057	0	0	1	0	0	0.499	0	0.018	0	0	1	0	0	0	0
GO:0006144	purine nucleobase metabolic process	0.000852038	0.000972513	0.0010287	0.000854252	0.00107254	0.00279572	0.00055	0.0006	0.00056	0.00046	0.00064	0.00057	0	0	1	0	0	0.499	0	0.018	0	0	1	0	0	0	0
GO:0009239	enterobactin biosynthetic process	0.000852038	0.000972513	0.0010287	0.000854252	0.00107254	0.00279572	0.00055	0.0006	0.00056	0.00046	0.00064	0.00057	0	0	1	0	0	0.499	0	0.018	0	0	1	0	0	0	0
GO:0046084	adenine biosynthetic process	0.000396769	0.000950067	0.000981751	0.00068473	0.00135143	0.00178513	0.00027	0.01271	0.01129	0.01072	0.01354	0.0002	1	1	1	1	1	1	1	1	0.221	1	1	0.439	1	1	1
GO:0046044	TMP metabolic process	0.000838618	0.000944652	0.000934983	0.000769556	0.000962698	0.00250393	0.00053	0.00056	0.00049	0.00039	0.00053	0.00047	0	0.002	0.076	0	0	1	0	1	0	0	1	0	0	0	0
GO:0046040	IMP metabolic process	0.000434981	0.00092213	0.00090526	0.000586599	0.00123108	0.00158779	0.00029	0.01271	0.01129	0.01072	0.01355	0.00015	1	1	1	1	1	1	1	1	0.165	1	1	0.501	1	1	1
GO:0034194	D-galactonate catabolic process	0.000991842	0.000854215	0.000660769	0.000440702	0.000571073	0.00182903	0.00083	0.00063	0.00055	0.00028	0.00036	0.00029	0	0	0	0	0	0	0	0	0	0	0.056	0	0	0	0
GO:0006115	ethanol biosynthetic process	0.000695085	0.000846144	0.00082568	0.000706871	0.00130092	0.00230753	0.00044	0.00203	0.00118	0.00149	0.00809	0.00042	1	1	1	0	0.597	1	1	0.008	0	1	0.01	0.007	0	0.255	0
GO:0006562	proline catabolic process	0.000733725	0.000817042	0.000777904	0.000556286	0.000836462	0.00205605	0.00046	0.00136	0.00162	0.0003	0.00193	0.00037	1	1	0.004	1	0	1	0	1	0	0	1	0	0	0.038	0
GO:0046086	adenosine biosynthetic process	0.000675014	0.000785524	0.000793674	0.000666853	0.000830624	0.00211433	0.00042	0.00047	0.00041	0.00034	0.00045	0.0004	0	0	1	0	0	1	0	0.618	0	0	1	0	0	0	0
GO:0006538	glutamate catabolic process	0.000808295	0.000774584	0.000640266	0.000370287	0.000432397	0.00154269	0.00059	0.00054	0.00045	0.00025	0.00032	0.00024	1	0	0	0	0	0	0	0	0	0	0	0	0.077	0	0.077
GO:0019516	lactate oxidation	0.000750782	0.000767375	0.000673541	0.000491197	0.000608727	0.00180843	0.00048	0.00046	0.00039	0.00026	0.00036	0.00031	1	0.001	0	0	0	0	0	0	0	0	0.097	0	0	0	0
GO:0033543	fatty acid beta-oxidation, unsaturated, even number, reductase/isomerase pathway	0.000733716	0.000752769	0.000705706	0.000559716	0.000700916	0.00198321	0.0005	0.00045	0.00039	0.00029	0.00041	0.00038	1	1	0	1	0	0.13	0	0.45	0	0	1	0	0	0	0
GO:0034628	'de novo' NAD biosynthetic process from aspartate	0.000756224	0.000735338	0.000642431	0.000491252	0.00062791	0.00179481	0.00049	0.00043	0.00037	0.00026	0.00036	0.00033	1	0	0	0	0	0	0	0	0	0	1	0	0	0	0
GO:0046052	UTP catabolic process	0.000880842	0.000730635	0.000570613	0.000401653	0.000524294	0.00162137	0.00077	0.00058	0.00051	0.00026	0.00032	0.00026	0	0	0	0	0	0	0	0	0	0	1	0	0	0	0
GO:0019306	GDP-D-rhamnose biosynthetic process	0.000243212	0.000724507	0.000719893	0.000437351	0.00104103	0.00106475	0.00021	0.01272	0.0113	0.01072	0.01356	5e-05	1	1	1	1	1	1	1	1	0.351	1	1	0.808	1	1	1
GO:0042838	D-glucarate catabolic process	0.000770259	0.000683533	0.00054457	0.00038196	0.000493179	0.00152453	0.00061	0.00048	0.00043	0.00023	0.00029	0.00025	0	0	0	0	0	0	0	0	0	0	0.545	0	0	0	0
GO:0015949	nucleobase-containing small molecule interconversion	0.000835154	0.000674568	0.000508322	0.000371905	0.000489719	0.0014423	0.00081	0.00057	0.00051	0.00026	0.00028	0.00023	0	0	0	0	0	0	0	0	0	0	1	0	0	0	0
GO:0019854	L-ascorbic acid catabolic process	9.44026e-05	0.000621804	0.000666682	0.000422841	0.00102533	0.000926557	8e-05	0.01272	0.0113	0.01072	0.01356	4e-05	1	1	1	1	1	1	1	1	0.753	1	1	1	1	1	1
GO:0033539	fatty acid beta-oxidation using acyl-CoA dehydrogenase	9.44026e-05	0.000621804	0.000666682	0.000422841	0.00102533	0.000926557	8e-05	0.01272	0.0113	0.01072	0.01356	4e-05	1	1	1	1	1	1	1	1	0.753	1	1	1	1	1	1
GO:0006730	one-carbon metabolic process	9.44026e-05	0.000621804	0.000666682	0.000422841	0.00102533	0.000926557	8e-05	0.01272	0.0113	0.01072	0.01356	4e-05	1	1	1	1	1	1	1	1	0.753	1	1	1	1	1	1
GO:0019243	methylglyoxal catabolic process to D-lactate via S-lactoyl-glutathione	0.000625244	0.000620748	0.000537918	0.000394134	0.00049599	0.00147302	0.0004	0.00037	0.00031	0.00021	0.0003	0.00026	1	0	0	0	0	0	0	0	0	0	0.496	0	0	0	0
GO:0019287	isopentenyl diphosphate biosynthetic process, mevalonate pathway	0.000597529	0.000620009	0.000582604	0.000476223	0.000613283	0.00164489	0.00038	0.00036	0.00031	0.00025	0.00035	0.00032	1	1	0	1	0	0.161	0	1	0	0	1	0	0	0	0
GO:0033359	lysine biosynthetic process via diaminopimelate and N-succinyl-2-amino-6-ketopimelate	0.000668715	0.000617191	0.000564869	0.000376884	0.000460542	0.00146809	0.0005	0.00044	0.00039	0.00023	0.00032	0.00026	0.031	0	0	0	0	0.013	0	0	0	0	0	0	0.001	0	0.001
GO:0006223	uracil salvage	0.000565504	0.000598531	0.000536303	0.000332385	0.000392966	0.00128946	0.00039	0.0004	0.00035	0.00021	0.00029	0.00022	0.257	0.881	0	0	0	0	0	0	0	0	0	0	0.007	0	0.007
GO:0019518	L-threonine catabolic process to glycine	0.000560388	0.000591178	0.000566365	0.00047151	0.000607136	0.00160526	0.00036	0.00035	0.0003	0.00024	0.00034	0.00032	0.559	1	0	0.183	0	1	0	1	0	0	0.368	0	0	0	0
GO:0009086	methionine biosynthetic process	0.000542934	0.00058492	0.000528757	0.000330318	0.000390282	0.00126758	0.00038	0.00039	0.00035	0.00021	0.00028	0.00022	0.033	1	0	0	0	0	0	0	0	0	0	0	0.007	0	0.007
GO:0006082	organic acid metabolic process	0.000542934	0.00058492	0.000528757	0.000330318	0.000390282	0.00126758	0.00038	0.00039	0.00035	0.00021	0.00028	0.00022	0.033	1	0	0	0	0	0	0	0	0	0	0	0.007	0	0.007
GO:0006527	arginine catabolic process	0.000310984	0.000563581	0.000629672	0.00039388	0.00101297	0.00124787	0.00023	0.00621	0.00641	0.00483	0.0102	0.00016	1	1	1	0.213	1	1	1	1	0.355	1	1	0.337	0.369	1	0.369
GO:0033389	putrescine biosynthetic process from arginine, using agmatinase	0.000422425	0.000557319	0.000565045	0.000514643	0.00106917	0.00163327	0.00026	0.00201	0.00115	0.00147	0.00809	0.00031	1	1	1	0	1	1	1	0.001	0.2	1	0.005	0.423	0.001	1	0.001
GO:0019852	L-ascorbic acid metabolic process	0.00051262	0.000544297	0.000515762	0.00042342	0.00053645	0.00144885	0.00033	0.00032	0.00027	0.00022	0.0003	0.00028	0.264	1	0	1	0	0.407	0	1	0	0	1	0	0	0	0
GO:0008652	cellular amino acid biosynthetic process	0.00026369	0.000519866	0.000584458	0.00035813	0.000973147	0.00113156	0.00018	0.00621	0.00641	0.00483	0.0102	0.00014	1	1	1	0.198	1	1	1	1	0.482	1	1	0.447	0.384	1	0.384
GO:0006530	asparagine catabolic process	0.000652861	0.000506919	0.000394915	0.000241288	0.000312689	0.00106912	0.00051	0.00035	0.0003	0.00015	0.00022	0.00016	0	0	0	0	0	0	0	0	0	0	0	0	0	0	0
GO:0006574	Valine catabolic process	0.000652861	0.000506919	0.000394915	0.000241288	0.000312689	0.00106912	0.00051	0.00035	0.0003	0.00015	0.00022	0.00016	0	0	0	0	0	0	0	0	0	0	0	0	0	0	0
GO:0042278	purine nucleoside metabolic process	0.000506756	0.000503844	0.000405912	0.000272114	0.000339568	0.00103787	0.00035	0.00031	0.00027	0.00016	0.0002	0.00016	1	0	0	0	0	0	0	0	0	0	0	0	0	0	0
GO:0005998	xylulose catabolic process	0.000477868	0.000501355	0.000423027	0.000310853	0.000391447	0.00111194	0.00031	0.0003	0.00025	0.00018	0.00024	0.00018	0.45	0	0	0	0	0	0	0	0	0	0.601	0	0	0	0
GO:0009423	chorismate biosynthetic process	0.000488405	0.000492355	0.000442241	0.000349502	0.000455646	0.00124701	0.00032	0.00029	0.00028	0.0002	0.00027	0.00023	1	0.007	0	0.865	0	0	0	0.291	0	0	1	0	0	0	0
GO:0046336	ethanolamine catabolic process	0.000265395	0.000476226	0.000400384	0.000227117	0.000150808	0.000498324	0.0002	0.00018	0.00016	9e-05	0.00011	7e-05	1	0	0	0	0	0	0	0	0	0	0	0	0.022	0	0.022
GO:0006421	asparaginyl-tRNA aminoacylation	0.000461142	0.000462551	0.000396822	0.000270367	0.000344802	0.00107988	0.0003	0.00029	0.00025	0.00017	0.00024	0.0002	1	0	0	0	0	0	0	0	0	0	0.007	0	0	0	0
GO:0015969	guanosine tetraphosphate metabolic process	0.00044774	0.000455705	0.000430534	0.0003625	0.000460082	0.00123139	0.00031	0.00026	0.00023	0.0002	0.00027	0.00024	1	1	0	1	0	0.353	0	1	0	0	0.541	0	0	0	0
GO:0046098	guanine metabolic process	0.000497042	0.000448798	0.000388435	0.00030775	0.000404004	0.00114383	0.0004	0.00031	0.00029	0.00019	0.00025	0.00021	0.002	0	0	0	0	0	0	0.081	0	0	1	0	0	0	0
GO:0019478	D-amino acid catabolic process	0.000425257	0.00044464	0.000358088	0.000223541	0.000319547	0.00092398	0.00028	0.00028	0.00024	0.00014	0.00096	0.00014	1	0	0	0	0	0	0	0	0	0	0.789	0	0	0.001	0
GO:0009063	cellular amino acid catabolic process	0.000398509	0.000442876	0.000386481	0.000271417	0.000325166	0.000978085	0.00027	0.00029	0.00024	0.00015	0.0002	0.00016	0	1	0	0	0	0	0	0	0	0	0	0	0	0	0
GO:0019677	NAD catabolic process	0.00037545	0.000406792	0.000320414	0.000224534	0.000275706	0.000822265	0.00025	0.00026	0.00022	0.00013	0.00017	0.00013	0.005	0	0	0	0	0	0	0	0	0	0.002	0	0	0	0
GO:0009116	nucleoside metabolic process	0.000390584	0.000390387	0.000374659	0.000306299	0.000386409	0.00108081	0.00026	0.00023	0.0002	0.00017	0.00024	0.00022	1	1	0	1	0	1	0	1	0	0	1	0	0	0	0
GO:0006524	alanine catabolic process	0.000393226	0.00038289	0.000360205	0.000307126	0.000422674	0.00112591	0.00025	0.00022	0.00021	0.00018	0.00027	0.00023	1	0.069	0	0.349	0	0.392	0	0.019	0	0	0	0	0	0.001	0
GO:0006426	glycyl-tRNA aminoacylation	0.000287672	0.000376368	0.000358134	0.000281311	0.000353655	0.000947481	0.00019	0.00025	0.00021	0.00015	0.0002	0.00018	0	0	1	0	0	0.572	0	0.866	0	0	1	0	0	0	0
GO:0006566	threonine metabolic process	0.000368668	0.000375918	0.000336061	0.000259612	0.000328094	0.000909975	0.00024	0.00022	0.0002	0.00014	0.00019	0.00016	1	0.009	0	0.01	0	0	0	0	0	0	1	0	0	0	0
GO:0006541	glutamine metabolic process	0.00037257	0.000372302	0.000334393	0.000265145	0.000328749	0.000911034	0.00023	0.00021	0.00018	0.00014	0.00017	0.00016	1	0	0	0.002	0	0	0	0	0	0	1	0	0	0	0
GO:0046133	pyrimidine ribonucleoside catabolic process	0.000353585	0.000356637	0.000307528	0.000205972	0.000265819	0.000836873	0.00023	0.00023	0.0002	0.00013	0.0002	0.00016	1	0	0	0	0	0	0	0	0	0	0.006	0	0	0.001	0
GO:0006569	tryptophan catabolic process	0.000307564	0.000350803	0.000307946	0.000229549	0.000288256	0.000790101	0.00022	0.00022	0.00019	0.00013	0.00017	0.00013	0	1	0	1	0	0	0	0	0	0	1	0	0	0	0
GO:0019301	rhamnose catabolic process	0.000343719	0.000339412	0.00030429	0.000234177	0.000290789	0.00085494	0.00022	0.0002	0.00017	0.00012	0.00017	0.00016	1	0	0	0	0	0	0	0	0	0	1	0	0	0	0
GO:0006520	cellular amino acid metabolic process	0.00031434	0.000330944	0.00028058	0.000196079	0.00024575	0.000739207	0.00025	0.00021	0.00018	0.00011	0.00014	0.00013	0.471	0.001	0	0	0	0	0	0	0	0	0.015	0	0	0	0
GO:0019546	arginine deiminase pathway	0.000378953	0.00032697	0.000251181	0.000166116	0.00020767	0.00069336	0.00028	0.00021	0.00018	0.0001	0.00013	0.00011	0	0	0	0	0	0	0	0	0	0	0.001	0	0	0	0
GO:0046392	galactarate catabolic process	0.000299139	0.0003107	0.000284854	0.000209253	0.000262222	0.000779267	0.00021	0.0002	0.00017	0.00012	0.00016	0.00014	1	1	0	0.006	0	0.007	0	0	0	0	0.47	0	0	0	0
GO:0001561	fatty acid alpha-oxidation	0.00031648	0.000292523	0.000228107	0.000135151	0.000178897	0.000625712	0.00022	0.00019	0.00017	0.0001	0.00014	0.00011	0.015	0	0	0	0	0	0	0	0	0	0	0	0	0.957	0
GO:0006103	2-oxoglutarate metabolic process	0.000296449	0.000290558	0.000256754	0.000195939	0.000243008	0.000697563	0.00019	0.00017	0.00014	0.00011	0.00014	0.00012	1	0	0	0	0	0	0	0	0	0	1	0	0	0	0
GO:0006097	glyoxylate cycle	0.000273416	0.000288166	0.000276885	0.000238279	0.000307816	0.000821378	0.00018	0.00017	0.00015	0.00013	0.00018	0.00017	0.808	1	0	0.007	0	1	0	0.413	0	0	0.019	0	0	0	0
GO:0032264	IMP salvage	0.000364099	0.00028782	0.000226283	0.000144042	0.000185056	0.000624145	0.00034	0.00025	0.00021	0.0001	0.00012	0.0001	0	0	0	0	0	0	0	0	0	0	0.008	0	0.002	0.002	0.002
GO:0046452	dihydrofolate metabolic process	0.000216948	0.000286455	0.000290318	0.000249899	0.000300174	0.000726063	0.00016	0.00018	0.00016	0.00013	0.00016	0.00014	0	0	0	0	0	1	0	1	0	0	1	0	0	0	0
GO:0046100	hypoxanthine metabolic process	0.000216948	0.000286455	0.000290318	0.000249899	0.000300174	0.000726063	0.00016	0.00018	0.00016	0.00013	0.00016	0.00014	0	0	0	0	0	1	0	1	0	0	1	0	0	0	0
GO:0019592	mannitol catabolic process	0.000265405	0.000280187	0.000258003	0.000139613	0.000168776	0.000590941	0.00029	0.00027	0.00025	0.00012	0.00016	0.00012	1	1	0	0	0	0.182	0	0	0	0	0	0	0.16	0.005	0.16
GO:0006165	nucleoside diphosphate phosphorylation	0.000253553	0.000278276	0.000261401	0.000197785	0.000250527	0.000675469	0.0002	0.00017	0.00016	0.00011	0.00016	0.00013	0.006	1	0	1	0	0.184	0	0.025	0	0	1	0	0	0	0
GO:0006568	tryptophan metabolic process	0.000253553	0.000278276	0.000261401	0.000197785	0.000250527	0.000675469	0.0002	0.00017	0.00016	0.00011	0.00016	0.00013	0.006	1	0	1	0	0.184	0	0.025	0	0	1	0	0	0	0
GO:0043602	nitrate catabolic process	0.000290173	0.000271886	0.000243602	0.000203086	0.000255777	0.000691258	0.00019	0.00015	0.00013	0.00011	0.00013	0.00012	0.074	0	0	0.001	0	0	0	0.792	0	0	1	0	0	0	0
GO:0046487	glyoxylate metabolic process	0.000274717	0.000261621	0.000228947	0.000180081	0.000228946	0.000636147	0.00018	0.00016	0.00014	0.00011	0.00015	0.00011	0.633	0	0	0	0	0	0	0.001	0	0	1	0	0	0	0
GO:0009152	purine ribonucleotide biosynthetic process	0.000210149	0.000258453	0.000248148	0.00021114	0.000267993	0.00065872	0.00014	0.00015	0.00013	0.00011	0.00013	0.00012	0	0	1	0	0	1	0	1	0	0	0.125	0	0	0	0
GO:0009123	nucleoside monophosphate metabolic process	0.000224207	0.000258133	0.000230936	0.000164733	0.000202182	0.000578515	0.0002	0.00017	0.00015	0.0001	0.00013	0.0001	0	1	0	0.167	0	0	0	0	0	0	0.011	0	0	0	0
GO:0009236	cobalamin biosynthetic process	0.000243774	0.000257582	0.00024398	0.000194641	0.000243149	0.000676749	0.00017	0.00016	0.00014	0.0001	0.00014	0.00013	0.497	1	0	1	0	0.459	0	1	0	0	1	0	0	0	0
GO:0061621	canonical glycolysis	0.000364961	0.000254144	0.000223399	0.000152578	0.000200509	0.000664501	0.00031	0.00021	0.00017	0.0001	0.00015	0.00012	0	0	0	0	0	0.002	0	0	0	0	0.673	0	0	1	0
GO:0006531	aspartate metabolic process	0.000364961	0.000254144	0.000223399	0.000152578	0.000200509	0.000664501	0.00031	0.00021	0.00017	0.0001	0.00015	0.00012	0	0	0	0	0	0.002	0	0	0	0	0.673	0	0	1	0
GO:0006220	pyrimidine nucleotide metabolic process	0.000364961	0.000254144	0.000223399	0.000152578	0.000200509	0.000664501	0.00031	0.00021	0.00017	0.0001	0.00015	0.00012	0	0	0	0	0	0.002	0	0	0	0	0.673	0	0	1	0
GO:0046417	chorismate metabolic process	0.000240314	0.00024718	0.000213336	0.000190699	0.00021112	0.000595209	0.00016	0.00025	0.00013	0.00069	0.00012	0.0001	1	1	0.011	1	0	0.184	0	0.576	0	1	1	0	1	0	1
GO:0009117	nucleotide metabolic process	0.000241766	0.000245299	0.000214437	0.000151101	0.000185046	0.000569027	0.00016	0.00015	0.00013	8e-05	0.00012	0.0001	1	0	0	0	0	0	0	0	0	0	0.002	0	0	0	0
GO:0043041	amino acid activation for nonribosomal peptide biosynthetic process	0.000242426	0.000237122	0.000202796	0.000150091	0.000184633	0.00054128	0.00019	0.00015	0.00013	8e-05	0.0001	9e-05	1	0	0	0	0	0	0	0	0	0	0.312	0	0	0	0
GO:0006560	proline metabolic process	0.000194409	0.000233953	0.000209825	0.000157305	0.000192475	0.000531569	0.00014	0.00015	0.00013	8e-05	0.00011	9e-05	0	0.151	0	1	0	0	0	0	0	0	0.301	0	0	0	0
GO:0009403	toxin biosynthetic process	0.000194408	0.000233953	0.000209824	0.000157302	0.000192464	0.000531514	0.00014	0.00015	0.00013	8e-05	0.00011	9e-05	0	0.151	0	1	0	0	0	0	0	0	0.299	0	0	0	0
GO:0006631	fatty acid metabolic process	0.000143595	0.000230826	0.000193659	0.000153137	0.000589845	0.000525829	0.00012	0.002	0.00114	0.00146	0.00811	8e-05	1	1	1	0.024	1	1	1	0.092	0.968	1	0.068	1	0.02	1	0.02
GO:0009255	Entner-Doudoroff pathway through 6-phosphogluconate	0.000196113	0.000226897	0.000263186	0.000249352	0.000334118	0.000765187	0.00015	0.00019	0.00018	0.00015	0.00018	0.00016	0.001	0	0	0	1	0	0.03	0	0	1	0	0	0	0	0
GO:0019698	D-galacturonate catabolic process	0.000230144	0.000224266	0.00019797	0.000151607	0.000191971	0.000555166	0.00015	0.00013	0.00011	8e-05	0.00011	0.0001	1	0	0	0	0	0	0	0	0	0	1	0	0	0	0
GO:0030497	fatty acid elongation	0.000218925	0.000218145	0.000214232	0.000188569	0.000241275	0.000638934	0.00015	0.00013	0.00011	0.0001	0.00013	0.00013	1	1	0	0.046	0	1	0	0.015	0	0.001	0.004	0	0	0	0
GO:0006089	lactate metabolic process	0.000199681	0.00020925	0.00020699	0.0001854	0.00023595	0.000595607	0.00013	0.00012	0.00011	0.0001	0.00012	0.00012	1	1	0.2	0	0	1	0	0	0	0.002	0	0	0	0	0
GO:0046061	dATP catabolic process	0.000190521	0.00020859	0.000195146	0.000145676	0.000176429	0.000510056	0.00014	0.00013	0.00011	8e-05	0.00011	9e-05	0.004	1	0	0.667	0	0.08	0	0	0	0	0.096	0	0	0	0
GO:0042777	plasma membrane ATP synthesis coupled proton transport	0.000203586	0.000201568	0.000174847	0.000117824	0.000160196	0.000534866	0.00013	0.00013	0.00011	8e-05	0.00012	0.0001	1	0	0	0	0	0	0	0	0	0	0.61	0	0	0.692	0
GO:0019249	lactate biosynthetic process	0.000203586	0.000201568	0.000174847	0.000117824	0.000160196	0.000534866	0.00013	0.00013	0.00011	8e-05	0.00012	0.0001	1	0	0	0	0	0	0	0	0	0	0.61	0	0	0.692	0
GO:1902777	6-sulfoquinovose(1-) catabolic process	0.000197113	0.000196725	0.000187428	0.000153951	0.000223369	0.000606991	0.00014	0.00013	0.00013	0.00011	0.00018	0.00014	1	1	0	0.012	0	1	0	0.004	0	0	0	0	0	1	0
GO:0042732	D-xylose metabolic process	0.000179299	0.000188141	0.000180379	0.000151088	0.000191625	0.000529383	0.00012	0.00011	9e-05	8e-05	0.00011	0.00011	1	1	0	0.706	0	1	0	1	0	0	0.92	0	0	0	0
GO:0006206	pyrimidine nucleobase metabolic process	0.000169567	0.000182195	0.000194813	0.000211419	0.000300903	0.000637399	0.00017	0.00015	0.00016	0.00015	0.00017	0.00016	1	0.026	0	0	1	1	0	0	0	0.465	0	0	0	0	0
GO:0036198	dTMP salvage	0.000169567	0.000182195	0.000194813	0.000211419	0.000300903	0.000637399	0.00017	0.00015	0.00016	0.00015	0.00017	0.00016	1	0.026	0	0	1	1	0	0	0	0.465	0	0	0	0	0
GO:0097054	L-glutamate biosynthetic process	0.000169567	0.000182195	0.000194813	0.000211419	0.000300903	0.000637399	0.00017	0.00015	0.00016	0.00015	0.00017	0.00016	1	0.026	0	0	1	1	0	0	0	0.465	0	0	0	0	0
GO:0030632	D-alanine biosynthetic process	0.000175351	0.000181415	0.000179977	0.000152208	0.000221642	0.000587236	0.00013	0.00013	0.00012	0.00011	0.00017	0.00014	1	1	0.007	0	0.001	1	0	0	0	0	0	0	0	1	0
GO:0046104	thymidine metabolic process	0.000175351	0.000181415	0.000179977	0.000152208	0.000221642	0.000587236	0.00013	0.00013	0.00012	0.00011	0.00017	0.00014	1	1	0.007	0	0.001	1	0	0	0	0	0	0	0	1	0
GO:0046124	purine deoxyribonucleoside catabolic process	0.000198811	0.000173921	0.00017738	0.000149041	0.000188583	0.000515165	0.00016	0.00012	0.00011	8e-05	0.0001	0.0001	0	0.002	0	1	0	1	0	0.228	0	0	1	0	0	0	0
GO:0006020	inositol metabolic process	0.000140729	0.000143073	0.00012654	8.92615e-05	0.000115624	0.000550062	0.00011	9e-05	8e-05	5e-05	8e-05	7e-05	1	0.007	0	0	0	0	0	0	0	0	0.494	0	0	0	0
GO:0006707	cholesterol catabolic process	8.96533e-05	0.000121533	0.000114796	9.79782e-05	0.000125014	0.000626679	7e-05	8e-05	7e-05	5e-05	7e-05	7e-05	0	0	0.209	0	0	0.457	0	1	0	0	0.163	0	0	0	0
GO:0019240	citrulline biosynthetic process	0.000120129	0.000102434	9.45992e-05	8.33462e-05	0.000118006	0.000591134	0.0001	7e-05	6e-05	5e-05	7e-05	6e-05	0	0	0	1	0	0.186	0	0.001	0	0.013	0	0	0	0	0
GO:0044579	butyryl-CoA biosynthetic process from acetyl-CoA	9.08276e-05	9.27416e-05	8.7501e-05	7.49103e-05	9.79745e-05	0.000521497	7e-05	6e-05	5e-05	5e-05	7e-05	5e-05	1	1	0	0.421	0	0.581	0	1	0	0	0.021	0	0	0	0
GO:0046656	folic acid biosynthetic process	9.38365e-05	0.000111027	0.000239369	0.000252246	0.000206472	0.000463584	7e-05	9e-05	9e-05	9e-05	0.00011	0.00011	0.003	0	0	0	0	0	0	0	0	0.079	0	0.024	0	0	0
GO:0006152	purine nucleoside catabolic process	0.0272848	0.0282743	0.0253877	0.0190462	0.0257362	0.0678017	0.01644	0.0246	0.02253	0.01848	0.02869	0.01162	1	0.727	0	1	0	0.01	0	0.343	0	0	1	0	0	0	0
GO:0042136	neurotransmitter biosynthetic process	0.0272848	0.0282743	0.0253877	0.0190462	0.0257362	0.0678017	0.01644	0.0246	0.02253	0.01848	0.02869	0.01162	1	0.727	0	1	0	0.01	0	0.343	0	0	1	0	0	0	0
GO:0042844	glycol metabolic process	0.0270566	0.0281016	0.0252808	0.0189838	0.0256563	0.0675125	0.0163	0.02455	0.02248	0.01846	0.02868	0.01158	1	0.961	0	1	0	0.013	0	0.422	0	0	1	0	0	0	0
GO:0044106	cellular amine metabolic process	0.0240224	0.0249723	0.0225985	0.0172881	0.0230649	0.0611698	0.0144	0.01893	0.0168	0.01407	0.02004	0.01072	1	0.904	0	1	0	0.006	0	0.474	0	0	1	0	0	0	0
GO:0046134	pyrimidine nucleoside biosynthetic process	0.0217458	0.0231907	0.0211884	0.0161241	0.0220178	0.0567217	0.01305	0.02306	0.0212	0.01779	0.0278	0.00993	1	1	0	1	0	0.158	0	1	0	0	1	0	0	0	0
GO:1902759	Mo(VI)-molybdopterin cytosine dinucleotide metabolic process	0.0203248	0.0216383	0.0198219	0.0151674	0.0202948	0.0534356	0.01223	0.01782	0.01573	0.01346	0.01927	0.0095	0.566	1	0	1	0	0.05	0	1	0	0	1	0	0	0	0
GO:0006796	phosphate-containing compound metabolic process	0.0203096	0.0216247	0.0198151	0.015166	0.0202934	0.0534201	0.01222	0.01782	0.01572	0.01346	0.01927	0.0095	0.562	1	0	1	0	0.051	0	1	0	0	1	0	0	0	0
GO:0006790	sulfur compound metabolic process	0.0199879	0.0213367	0.0195042	0.0148275	0.0203909	0.0522508	0.01202	0.02258	0.02081	0.01753	0.02758	0.00915	1	1	0	1	0	0.24	0	1	0	0	1	0	0	0	0
GO:0006071	glycerol metabolic process	0.0171765	0.017534	0.0156852	0.0118933	0.0158273	0.0427652	0.01035	0.01189	0.01116	0.00807	0.01409	0.00748	1	0.044	0	0.532	0	0	0	0.049	0	0	1	0	0	0	0
GO:0006793	phosphorus metabolic process	0.0160973	0.0173002	0.0159997	0.0123589	0.0167945	0.0434877	0.00977	0.01643	0.01453	0.01277	0.0185	0.00786	0.533	1	0	1	0	0.294	0	1	0	0	1	0	0	0	0
GO:0016259	selenocysteine metabolic process	0.0154618	0.0169285	0.0159269	0.0123385	0.0171251	0.0425539	0.0094	0.02053	0.01885	0.01641	0.02546	0.00759	0.554	1	0.001	0.944	0	1	0	1	0	0	1	0	0	0	0
GO:0042402	cellular biogenic amine catabolic process	0.0152501	0.0166796	0.0156229	0.0120644	0.01677	0.0417212	0.0093	0.02049	0.0188	0.01637	0.02543	0.00743	0.616	1	0	1	0	1	0	1	0	0	1	0	0	0	0
GO:0030638	polyketide metabolic process	0.0132871	0.0144934	0.0136702	0.0107887	0.0146826	0.0371199	0.00818	0.01464	0.01278	0.01176	0.01652	0.00677	0.266	1	0	0.462	0	1	0	1	0	0	1	0	0	0	0
GO:0035738	envenomation resulting in modulation of process in another organism	0.0121623	0.0132677	0.0125404	0.00988691	0.0133755	0.0338093	0.00757	0.01431	0.01249	0.01157	0.01629	0.00617	0.369	1	0	0.787	0	1	0	1	0	0	1	0	0	0	0
GO:0006591	ornithine metabolic process	0.0112022	0.0120058	0.01075	0.00778601	0.0105804	0.0281597	0.00681	0.01502	0.01345	0.01192	0.01598	0.00479	1	1	0	1	0	0.134	0	0.337	0	0	1	0	0	0	0
GO:0065007	biological regulation	0.011542	0.0118011	0.0106107	0.00827787	0.0106032	0.0295774	0.00696	0.00675	0.00595	0.00432	0.00601	0.00538	1	0.027	0	0.204	0	0	0	0.008	0	0	1	0	0	0	0
GO:0046036	CTP metabolic process	0.00801397	0.00886016	0.00828345	0.0063279	0.00888245	0.0215409	0.0049	0.01338	0.01174	0.01106	0.01579	0.00373	0.818	1	0.005	1	0	1	0	1	0	0	1	0	0	0	0
GO:0042732	D-xylose metabolic process	0.00803742	0.00885353	0.00823299	0.00635056	0.00893788	0.0215259	0.00491	0.01338	0.01173	0.01106	0.01579	0.00372	0.955	1	0.005	1	0	1	0	1	0	0.001	1	0	0	0	0
GO:0016138	-	0.0076246	0.00849237	0.00794612	0.00613945	0.00866209	0.0207257	0.00469	0.01333	0.01168	0.01104	0.01577	0.00359	0.712	1	0.023	0.973	0	1	0	1	0	0.001	1	0	0	0	0
GO:0046174	polyol catabolic process	0.00721682	0.00802577	0.00749754	0.00575351	0.00816156	0.0194174	0.00439	0.01325	0.01163	0.011	0.01573	0.00333	0.928	1	0.024	1	0	1	0	1	0	0.002	1	0	0	0	0
GO:0042724	thiamine-containing compound biosynthetic process	0.0065847	0.00737499	0.00693664	0.00534332	0.00766811	0.018054	0.00408	0.01317	0.01156	0.01096	0.01572	0.00313	0.99	1	0.104	0.762	0	1	0	1	0	0.006	1	0	0	0	0
GO:0006797	polyphosphate metabolic process	0.00715278	0.00714155	0.00619117	0.00459253	0.0059476	0.0168166	0.00453	0.00434	0.00391	0.00252	0.00372	0.00287	1	0	0	0	0	0	0	0	0	0	1	0	0	0	0
GO:0009072	aromatic amino acid family metabolic process	0.00631221	0.00710391	0.00664377	0.00505208	0.00725069	0.0169865	0.00386	0.01314	0.01153	0.01093	0.01569	0.00287	0.953	1	0.087	1	0	1	0	1	0	0.006	1	0	0.001	0	0.001
GO:1902757	bis(molybdopterin guanine dinucleotide)molybdenum metabolic process	0.00711736	0.00689517	0.00577641	0.00396754	0.00557186	0.0147374	0.00552	0.01324	0.01171	0.01081	0.01379	0.0022	1	0.059	0	0.1	0	0.098	0	0.177	0	0.001	1	0	0.034	0.003	0.034
GO:0009636	response to toxic substance	0.00711588	0.00689397	0.0057757	0.00396743	0.00557176	0.014736	0.00552	0.01324	0.01171	0.01081	0.01379	0.0022	1	0.06	0	0.101	0	0.098	0	0.178	0	0.001	1	0	0.034	0.003	0.034
GO:0016137	glycoside metabolic process	0.00625027	0.00658617	0.00609348	0.00466767	0.00601786	0.0163336	0.00375	0.00393	0.00358	0.00244	0.00379	0.00292	0.403	1	0	1	0	0.014	0	0.058	0	0	1	0	0	0	0
GO:0034660	ncRNA metabolic process	0.00567727	0.00644129	0.00606013	0.00459699	0.00668088	0.0154155	0.00353	0.01307	0.01148	0.0109	0.01568	0.00261	1	1	0.255	1	0	1	0	1	0	0.014	1	0	0.001	0	0.001
GO:1901068	guanosine-containing compound metabolic process	0.00565732	0.00602189	0.00568245	0.00458936	0.00593185	0.0161991	0.00356	0.00352	0.00308	0.00239	0.00335	0.00312	0.196	1	0	1	0	0.255	0	1	0	0	1	0	0	0	0
GO:0043097	pyrimidine nucleoside salvage	0.00565732	0.00602189	0.00568245	0.00458936	0.00593185	0.0161991	0.00356	0.00352	0.00308	0.00239	0.00335	0.00312	0.196	1	0	1	0	0.255	0	1	0	0	1	0	0	0	0
GO:0043101	purine-containing compound salvage	0.00561496	0.005916	0.0056097	0.00456802	0.0059124	0.0160901	0.00353	0.00343	0.00302	0.00237	0.00332	0.00312	0.567	1	0	1	0	0.436	0	1	0	0	1	0	0	0	0
GO:0042845	glycol biosynthetic process	0.00609699	0.00530059	0.00422433	0.00296509	0.0038417	0.0116039	0.00504	0.00384	0.00337	0.00175	0.00224	0.00182	0	0	0	0	0	0	0	0	0	0	0.748	0	0	0	0
GO:0042839	D-glucuronate metabolic process	0.00456313	0.00529881	0.00510788	0.00397133	0.00593552	0.0130873	0.0029	0.01297	0.01139	0.01086	0.01567	0.00227	1	1	1	0.18	0	1	0.011	1	0	0.143	1	0	0.003	0.002	0.003
GO:0072330	monocarboxylic acid biosynthetic process	0.00506739	0.00522472	0.00453603	0.00326961	0.00424331	0.0122265	0.00317	0.00336	0.00305	0.00189	0.00306	0.00212	1	0.002	0	0	0	0	0	0	0	0	1	0	0	0	0
GO:0006757	ATP generation from ADP	0.00492553	0.00505665	0.00438941	0.00316543	0.00411271	0.0118476	0.00309	0.00327	0.00298	0.00184	0.003	0.00206	1	0.001	0	0	0	0	0	0	0	0	1	0	0	0	0
GO:0006636	unsaturated fatty acid biosynthetic process	0.00422613	0.00456994	0.00418218	0.0030644	0.00492482	0.0109059	0.00256	0.0068	0.0067	0.00519	0.01294	0.00181	1	1	0	0.486	0	1	0	1	0	0	0.322	0	0	0	0
GO:0019290	siderophore biosynthetic process	0.00463341	0.00451012	0.00397186	0.00295926	0.00393757	0.0110517	0.00294	0.00269	0.00242	0.00167	0.00241	0.00198	1	0	0	0	0	0	0	0	0	0	1	0	0	0	0
GO:0046451	diaminopimelate metabolic process	0.00407845	0.00432535	0.00418546	0.00351823	0.00444486	0.012103	0.00273	0.00254	0.00218	0.00179	0.00244	0.00244	0.377	1	0	0.135	0	1	0	1	0	0	0.807	0	0	0	0
GO:0043094	cellular metabolic compound salvage	0.00407845	0.00432535	0.00418546	0.00351823	0.00444486	0.012103	0.00273	0.00254	0.00218	0.00179	0.00244	0.00244	0.377	1	0	0.135	0	1	0	1	0	0	0.807	0	0	0	0
GO:0019572	L-arabinose catabolic process	0.00407845	0.00432535	0.00418546	0.00351823	0.00444486	0.012103	0.00273	0.00254	0.00218	0.00179	0.00244	0.00244	0.377	1	0	0.135	0	1	0	1	0	0	0.807	0	0	0	0
GO:0046467	membrane lipid biosynthetic process	0.00371955	0.00369887	0.00314069	0.00215229	0.00283336	0.00839705	0.0024	0.00226	0.00201	0.00125	0.0018	0.0014	1	0	0	0	0	0	0	0	0	0	0.13	0	0	0	0
GO:0030639	polyketide biosynthetic process	0.00358598	0.00366374	0.00352903	0.00284662	0.00363036	0.00969998	0.00014	0.00014	0.00013	0.00011	0.00018	0.00014	1	0.202	0	0.664	0	0.478	0	0.112	0	0	0.001	0	0	1	0
GO:0046874	quinolinate metabolic process	0.00354278	0.00363228	0.00350036	0.00283017	0.00361125	0.00962584	0.0022	0.00208	0.00184	0.00147	0.00217	0.0018	1	1	0	1	0	1	0	1	0	0	1	0	0	0	0
GO:0044267	cellular protein metabolic process	0.00351604	0.00359974	0.0034943	0.00285455	0.0036595	0.00977727	0.00223	0.00208	0.00184	0.00149	0.00224	0.00188	1	1	0	1	0	1	0	1	0	0	1	0	0	0	0
GO:0009204	deoxyribonucleoside triphosphate catabolic process	0.00320512	0.00334611	0.00304421	0.00234146	0.00351059	0.00843728	0.00196	0.00271	0.00202	0.00188	0.00816	0.00151	1	1	0	0.889	0	0.252	0	1	0	0	0.063	0	0	0	0
GO:0009190	cyclic nucleotide biosynthetic process	0.0028294	0.00308917	0.00309195	0.00258598	0.00329656	0.00852509	0.00181	0.00181	0.00162	0.00133	0.002	0.00165	0.013	0.038	0.059	0	0	1	0	0.339	0	0	0.473	0	0	0	0
GO:0072527	pyrimidine-containing compound metabolic process	0.00299873	0.00302409	0.0029764	0.00244595	0.00314503	0.00834952	0.00192	0.00174	0.00156	0.00128	0.00197	0.00161	1	1	0	1	0	1	0	1	0	0	0.996	0	0	0	0
GO:0055086	nucleobase-containing small molecule metabolic process	0.00245344	0.00282887	0.00262852	0.00194737	0.00297641	0.00663401	0.0015	0.0063	0.00644	0.00487	0.01017	0.00109	1	1	0.483	1	0	1	0	1	0	0.049	1	0	0.003	0.006	0.003
GO:0006541	glutamine metabolic process	0.00248686	0.00267083	0.00268217	0.00225757	0.0029043	0.00750511	0.00162	0.00156	0.0014	0.00117	0.00183	0.00148	0.115	0.169	0.032	0	0	1	0	0.062	0	0	0.138	0	0	0	0
GO:0046949	fatty-acyl-CoA biosynthetic process	0.00277791	0.00259405	0.0022956	0.00178005	0.0022978	0.00627741	0.00198	0.00165	0.00148	0.00099	0.00127	0.00105	0.069	0	0	0	0	0	0	0.004	0	0	1	0	0	0	0
GO:0006733	oxidoreduction coenzyme metabolic process	0.00224851	0.00252732	0.00236363	0.00171382	0.0030889	0.00594845	0.0014	0.00656	0.00652	0.00507	0.01294	0.00095	1	1	0.6	0.127	0	1	0.006	0.854	0	0.162	0.315	0	0	0.057	0
GO:0043170	macromolecule metabolic process	0.00267976	0.00252634	0.00201989	0.00139246	0.00178548	0.0054939	0.00212	0.00167	0.00149	0.00081	0.00109	0.00089	0.231	0	0	0	0	0	0	0	0	0	0.085	0	0	0	0
GO:1901361	organic cyclic compound catabolic process	0.00247827	0.0024837	0.00221301	0.00162914	0.00223885	0.00620171	0.00154	0.00149	0.00137	0.00097	0.00147	0.00113	1	0.001	0	0.071	0	0	0	0.024	0	0	1	0	0	0	0
GO:0006730	one-carbon metabolic process	0.00244531	0.00240956	0.00211589	0.00150209	0.00207614	0.00587141	0.00153	0.00146	0.00134	0.00091	0.00141	0.00106	1	0	0	0	0	0	0	0	0	0	1	0	0	0	0
GO:0043173	nucleotide salvage	0.00218906	0.00236849	0.00223741	0.00178227	0.00238336	0.00612169	0.00131	0.00196	0.00193	0.00114	0.00221	0.00111	0.158	1	0	0.411	0	0.805	0	1	0	0	1	0	0	0	0
GO:0030258	lipid modification	0.00187983	0.00229399	0.00211582	0.00142134	0.00227272	0.00476556	0.00131	0.0127	0.01128	0.01071	0.01351	0.00068	1	1	1	1	0.039	1	0.28	1	0	1	1	0.002	1	0.889	1
GO:0046383	dTDP-rhamnose metabolic process	0.00179084	0.00223337	0.00208952	0.00141421	0.00226595	0.00468641	0.00122	0.0127	0.01127	0.01071	0.01351	0.00068	1	1	1	1	0.082	1	0.409	1	0	1	1	0.003	1	0.891	1
GO:0034637	cellular carbohydrate biosynthetic process	0.0016858	0.00214082	0.00203987	0.00139889	0.00224907	0.00457117	0.00114	0.0127	0.01127	0.01071	0.01351	0.00067	1	1	1	1	0.181	1	0.683	1	0	1	1	0.005	1	0.93	1
GO:0042133	neurotransmitter metabolic process	0.00217708	0.00209272	0.00187481	0.00132996	0.00181823	0.00500766	0.0014	0.00173	0.00185	0.00072	0.0021	0.00085	1	0	0	0	0	0.005	0	0.007	0	0	1	0	0	0	0
GO:1901293	nucleoside phosphate biosynthetic process	0.00164202	0.00207385	0.0019613	0.00133447	0.00217056	0.00438309	0.00113	0.0127	0.01127	0.01071	0.01351	0.00064	1	1	1	1	0.184	1	0.693	1	0	1	1	0.007	1	1	1
GO:0006771	riboflavin metabolic process	0.00201239	0.00206755	0.00184649	0.00135295	0.00188085	0.00515238	0.00125	0.00126	0.00116	0.00082	0.00126	0.00096	1	0.042	0	1	0	0	0	0.069	0	0	1	0	0	0	0
GO:0009220	pyrimidine ribonucleotide biosynthetic process	0.00195157	0.00190355	0.00175562	0.00139417	0.00179211	0.00473621	0.0013	0.00115	0.00104	0.00075	0.00099	0.0008	1	0.001	0	0.2	0	0.011	0	0.977	0	0	1	0	0	0	0
GO:0046373	L-arabinose metabolic process	0.00176828	0.0018774	0.00166109	0.00120366	0.00165707	0.00456641	0.00112	0.00116	0.00105	0.00073	0.0011	0.00084	0.221	0.461	0	1	0	0	0	0.002	0	0	1	0	0	0	0
GO:0009196	pyrimidine deoxyribonucleoside diphosphate metabolic process	0.00161815	0.00182002	0.00188932	0.00160138	0.00201334	0.0051661	0.00101	0.00108	0.00099	0.00083	0.00113	0.00103	0	0	1	0	0	1	0	0.008	0	0	0.453	0	0	0	0
GO:0003013	-	0.00132431	0.00181135	0.00168271	0.00115264	0.0019398	0.00367495	0.00087	0.0127	0.01127	0.01071	0.01352	0.00051	1	1	1	1	0.615	1	1	1	0.001	1	1	0.025	1	1	1
GO:0009120	deoxyribonucleoside metabolic process	0.00172314	0.00180114	0.00155965	0.00110982	0.00153359	0.00426099	0.00113	0.00112	0.00101	0.00068	0.00101	0.00077	1	0.008	0	0.026	0	0	0	0	0	0	1	0	0	0	0
GO:0009093	cysteine catabolic process	0.00183864	0.00176245	0.00155077	0.00117074	0.00148456	0.00430859	0.00118	0.00103	0.00089	0.00062	0.00085	0.00076	1	0	0	0	0	0	0	0	0	0	1	0	0	0	0
GO:2001057	reactive nitrogen species metabolic process	0.0017845	0.00172881	0.00152989	0.00116158	0.0014712	0.00424984	0.00114	0.00101	0.00087	0.00061	0.00084	0.00076	1	0	0	0	0	0	0	0	0	0	1	0	0	0	0
GO:0006782	protoporphyrinogen IX biosynthetic process	0.00117623	0.00166753	0.00163528	0.00115513	0.00195563	0.00357538	0.00075	0.0127	0.01127	0.01071	0.01352	0.00051	1	1	1	1	1	1	1	1	0.005	1	1	0.045	1	1	1
GO:0009233	menaquinone metabolic process	0.001495	0.00162851	0.00145274	0.00104744	0.00145366	0.00397182	0.00096	0.00102	0.00094	0.00064	0.00097	0.00074	0.011	1	0	1	0	0	0	0.01	0	0	1	0	0	0	0
GO:0009157	deoxyribonucleoside monophosphate biosynthetic process	0.00139923	0.00160188	0.00167509	0.00141281	0.00177207	0.00452716	0.00087	0.00096	0.00089	0.00074	0.001	0.0009	0	0	1	0	0	1	0	0.008	0	0	0.776	0	0	0	0
GO:0033875	ribonucleoside bisphosphate metabolic process	0.00103794	0.00159809	0.00156361	0.00111407	0.00189377	0.00336921	0.0007	0.0127	0.01127	0.01071	0.01352	0.00049	1	1	1	1	1	1	1	1	0.007	1	1	0.058	1	1	1
GO:0009162	deoxyribonucleoside monophosphate metabolic process	0.00137636	0.00158582	0.00166032	0.00139937	0.00175562	0.00448762	0.00086	0.00095	0.00088	0.00073	0.001	0.00089	0	0	1	0	0	1	0	0.007	0	0	0.816	0	0	0	0
GO:0034313	diol catabolic process	0.00144105	0.00157805	0.00163002	0.00136239	0.0017212	0.00449416	0.00093	0.00094	0.00086	0.00072	0.00099	0.0009	0.014	0.001	1	0	0	1	0	0.049	0	0	0.989	0	0	0	0
GO:0009265	2'-deoxyribonucleotide biosynthetic process	0.00173274	0.00157648	0.00126198	0.000791326	0.000983913	0.00328467	0.00132	0.00108	0.00092	0.00048	0.00064	0.0005	0.001	0	0	0	0	0	0	0	0	0	0	0	0.001	0	0.001
GO:0009156	ribonucleoside monophosphate biosynthetic process	0.00140121	0.00153357	0.001599	0.00135148	0.00171317	0.00444003	0.0009	0.00091	0.00084	0.00071	0.00099	0.0009	0.017	0	1	0	0	1	0	0.003	0	0	0.325	0	0	0	0
GO:1901269	lipooligosaccharide metabolic process	0.00142333	0.00151222	0.00137606	0.00102735	0.00143922	0.00385466	0.00093	0.00096	0.00089	0.00063	0.00096	0.00074	0.299	1	0	1	0	0.004	0	1	0	0	1	0	0	0	0
GO:0046164	alcohol catabolic process	0.00142333	0.00151222	0.00137606	0.00102735	0.00143922	0.00385466	0.00093	0.00096	0.00089	0.00063	0.00096	0.00074	0.299	1	0	1	0	0.004	0	1	0	0	1	0	0	0	0
GO:0044283	small molecule biosynthetic process	0.00142333	0.00151222	0.00137606	0.00102735	0.00143922	0.00385466	0.00014	0.00012	0.0001	8e-05	0.00011	0.0001	1	1	0	1	0	0.197	0	1	0	0	1	0	0	0	0
GO:0043650	dicarboxylic acid biosynthetic process	0.00142333	0.00151222	0.00137606	0.00102735	0.00143922	0.00385466	0.00093	0.00096	0.00089	0.00063	0.00096	0.00074	0.299	1	0	1	0	0.004	0	1	0	0	1	0	0	0	0
GO:0033014	tetrapyrrole biosynthetic process	0.00142333	0.00151222	0.00137606	0.00102735	0.00143922	0.00385466	0.00093	0.00096	0.00089	0.00063	0.00096	0.00074	0.299	1	0	1	0	0.004	0	1	0	0	1	0	0	0	0
GO:0019438	aromatic compound biosynthetic process	0.00142333	0.00151222	0.00137606	0.00102735	0.00143922	0.00385466	0.00093	0.00096	0.00089	0.00063	0.00096	0.00074	0.299	1	0	1	0	0.004	0	1	0	0	1	0	0	0	0
GO:0006163	purine nucleotide metabolic process	0.00142333	0.00151222	0.00137606	0.00102735	0.00143922	0.00385466	0.00093	0.00096	0.00089	0.00063	0.00096	0.00074	0.299	1	0	1	0	0.004	0	1	0	0	1	0	0	0	0
GO:0006054	N-acetylneuraminate metabolic process	0.00142333	0.00151222	0.00137606	0.00102735	0.00143922	0.00385466	0.00093	0.00096	0.00089	0.00063	0.00096	0.00074	0.299	1	0	1	0	0.004	0	1	0	0	1	0	0	0	0
GO:0052652	cyclic purine nucleotide metabolic process	0.00150454	0.00150189	0.00131597	0.000983809	0.0012394	0.00360723	0.00095	0.00088	0.00075	0.00052	0.00072	0.00064	1	0	0	0	0	0	0	0	0	0	1	0	0	0	0
GO:0071466	cellular response to xenobiotic stimulus	0.00148387	0.00147612	0.00139189	0.00102492	0.00144232	0.00378419	0.00095	0.00151	0.00171	0.00056	0.00202	0.00069	1	1	0	1	0	1	0	1	0	0	1	0	0	0	0
GO:0070178	D-serine metabolic process	0.00125244	0.00132905	0.00124157	0.00089675	0.00125444	0.00329704	0.00082	0.00148	0.00169	0.00049	0.00198	0.00059	1	1	0	1	0	1	0	1	0	0	1	0	0	0	0
GO:0046219	indolalkylamine biosynthetic process	0.00118228	0.00131542	0.00138477	0.00116291	0.0014719	0.0038011	0.00075	0.00079	0.00074	0.00062	0.00086	0.00077	0.002	0	1	0	0	0.759	0	0.003	0	0	0.596	0	0	0	0
GO:0042445	hormone metabolic process	0.00115941	0.00129937	0.00137	0.00114947	0.00145545	0.00376156	0.00074	0.00079	0.00074	0.00062	0.00085	0.00076	0.001	0	1	0	0	0.673	0	0.002	0	0	0.633	0	0	0	0
GO:0009094	L-phenylalanine biosynthetic process	0.00127444	0.00127358	0.0011414	0.000880877	0.00112538	0.00318065	0.0008	0.00074	0.00063	0.00047	0.00065	0.00058	1	0.001	0	0.004	0	0	0	0.001	0	0	1	0	0	0	0
GO:0044038	cell wall macromolecule biosynthetic process	0.000821871	0.00125819	0.00120584	0.000784918	0.00148285	0.00238681	0.00059	0.0127	0.01128	0.01072	0.01354	0.00028	1	1	1	1	1	1	1	1	0.026	1	1	0.173	1	1	1
GO:1901069	guanosine-containing compound catabolic process	0.00110177	0.00125644	0.00113859	0.000806684	0.00157104	0.00293948	0.00071	0.00244	0.002	0.0015	0.00834	0.00047	1	1	0.275	0.034	0	1	0.001	0.404	0	0.102	0.065	0	0	0.197	0
GO:1901575	organic substance catabolic process	0.00117413	0.00124226	0.00112201	0.00099449	0.00131355	0.00339514	0.00078	0.00073	0.00062	0.00054	0.00071	0.00076	0.574	1	0	0.012	0	0.003	0	0.836	0	0.003	0	0	0	0	0
GO:0046078	dUMP metabolic process	0.00117413	0.00124226	0.00112201	0.00099449	0.00131355	0.00339514	0.00078	0.00073	0.00062	0.00054	0.00071	0.00076	0.574	1	0	0.012	0	0.003	0	0.836	0	0.003	0	0	0	0	0
GO:0046838	phosphorylated carbohydrate dephosphorylation	0.00122031	0.00123993	0.00112052	0.000871718	0.00111203	0.0031219	0.00077	0.00072	0.00062	0.00046	0.00064	0.00058	1	0.026	0	0.112	0	0	0	0.008	0	0	1	0	0	0	0
GO:0044264	cellular polysaccharide metabolic process	0.000645261	0.00121985	0.00117228	0.000744825	0.00140201	0.00204827	0.00046	0.0127	0.01128	0.01072	0.01354	0.0002	1	1	1	1	1	1	1	1	0.01	1	1	0.085	1	1	1
GO:0043648	dicarboxylic acid metabolic process	0.000645261	0.00121985	0.00117228	0.000744825	0.00140201	0.00204827	0.00046	0.0127	0.01128	0.01072	0.01354	0.0002	1	1	1	1	1	1	1	1	0.01	1	1	0.085	1	1	1
GO:0018904	ether metabolic process	0.000645261	0.00121985	0.00117228	0.000744825	0.00140201	0.00204827	0.00046	0.0127	0.01128	0.01072	0.01354	0.0002	1	1	1	1	1	1	1	1	0.01	1	1	0.085	1	1	1
GO:0097293	XMP biosynthetic process	0.00118316	0.0012111	0.00110428	0.000867004	0.00110589	0.00308227	0.00075	0.00071	0.00061	0.00045	0.00064	0.00057	1	0.178	0	0.86	0	0.002	0	0.06	0	0	1	0	0	0	0
GO:0009092	homoserine metabolic process	0.0010868	0.00118973	0.00103288	0.000678803	0.000823697	0.00254908	0.0007	0.00074	0.00063	0.00039	0.00054	0.00042	0.001	0.873	0	0	0	0	0	0	0	0	0	0	0	0	0
GO:0043174	nucleoside salvage	0.000999156	0.00118687	0.00116246	0.000868269	0.00120431	0.0029985	0.00061	0.00145	0.00167	0.00045	0.00195	0.00054	0.002	0.044	0.209	0.021	0	1	0	1	0	0	1	0	0	0	0
GO:0019184	nonribosomal peptide biosynthetic process	0.00120799	0.00116256	0.00111754	0.000932009	0.00121211	0.00304305	0.00089	0.00076	0.0007	0.00052	0.00067	0.00053	1	0.106	0	1	0	1	0	1	0	0	0.152	0	0	0	0
GO:0000271	polysaccharide biosynthetic process	0.00108869	0.00116111	0.00110367	0.000896313	0.00116285	0.00317469	0.00068	0.00068	0.00062	0.00048	0.0007	0.00062	0.192	1	0	0.598	0	0.603	0	1	0	0	1	0	0	0	0
GO:0046496	nicotinamide nucleotide metabolic process	0.00106411	0.00113722	0.0010303	0.00091833	0.00121375	0.00312571	0.00073	0.00067	0.00058	0.0005	0.00065	0.00071	0.263	1	0	0.002	0	0.005	0	0.444	0	0.008	0	0	0	0	0
GO:0016125	-	0.00106411	0.00113722	0.0010303	0.00091833	0.00121375	0.00312571	0.00073	0.00067	0.00058	0.0005	0.00065	0.00071	0.263	1	0	0.002	0	0.005	0	0.444	0	0.008	0	0	0	0	0
GO:0065008	regulation of biological quality	0.00137572	0.00112068	0.00072657	0.00037465	0.000482168	0.0019662	0.00145	0.00103	0.00089	0.00031	0.00038	0.00028	0	0	0	0	0	0	0	0	0	0	0	0	0.165	0.206	0.165
GO:0071767	mycolic acid metabolic process	0.000598257	0.00110849	0.00107919	0.000721549	0.00139198	0.00202472	0.00039	0.0127	0.01128	0.01072	0.01354	0.00022	1	1	1	1	1	1	1	1	0.06	1	1	0.26	1	1	1
GO:0008652	cellular amino acid biosynthetic process	0.00102554	0.00107527	0.00093218	0.000689084	0.000869631	0.00250654	0.00074	0.00062	0.00056	0.00038	0.00053	0.00044	0.617	0.008	0	0	0	0	0	0	0	0	1	0	0	0	0
GO:0019336	phenol-containing compound catabolic process	0.000902681	0.00101675	0.000944485	0.00077334	0.00099799	0.00267158	0.00061	0.00058	0.00054	0.00044	0.00061	0.00051	0	1	0	0.037	0	0.04	0	1	0	0	1	0	0	0	0
GO:1903964	monounsaturated fatty acid metabolic process	0.000814977	0.000981623	0.000952463	0.000817201	0.0014473	0.00267572	0.0005	0.00204	0.0012	0.0015	0.00808	0.0005	1	1	1	0	0.235	1	1	0.006	0	1	0.006	0.001	0	0.112	0
GO:1901616	organic hydroxy compound catabolic process	0.000852038	0.000972513	0.0010287	0.000854252	0.00107254	0.00279572	0.00055	0.0006	0.00056	0.00046	0.00064	0.00057	0	0	1	0	0	0.499	0	0.018	0	0	1	0	0	0	0
GO:0071616	acyl-CoA biosynthetic process	0.000852038	0.000972513	0.0010287	0.000854252	0.00107254	0.00279572	0.00055	0.0006	0.00056	0.00046	0.00064	0.00057	0	0	1	0	0	0.499	0	0.018	0	0	1	0	0	0	0
GO:0046176	aldonic acid catabolic process	0.000852038	0.000972513	0.0010287	0.000854252	0.00107254	0.00279572	0.00055	0.0006	0.00056	0.00046	0.00064	0.00057	0	0	1	0	0	0.499	0	0.018	0	0	1	0	0	0	0
GO:0046135	pyrimidine nucleoside catabolic process	0.000852038	0.000972513	0.0010287	0.000854252	0.00107254	0.00279572	0.00055	0.0006	0.00056	0.00046	0.00064	0.00057	0	0	1	0	0	0.499	0	0.018	0	0	1	0	0	0	0
GO:0046077	dUDP metabolic process	0.000852038	0.000972513	0.0010287	0.000854252	0.00107254	0.00279572	0.00055	0.0006	0.00056	0.00046	0.00064	0.00057	0	0	1	0	0	0.499	0	0.018	0	0	1	0	0	0	0
GO:0046073	dTMP metabolic process	0.000852038	0.000972513	0.0010287	0.000854252	0.00107254	0.00279572	0.00055	0.0006	0.00056	0.00046	0.00064	0.00057	0	0	1	0	0	0.499	0	0.018	0	0	1	0	0	0	0
GO:0046039	GTP metabolic process	0.000852038	0.000972513	0.0010287	0.000854252	0.00107254	0.00279572	0.00036	0.00133	0.0016	0.00021	0.00191	0.00024	0.943	1	0.073	1	0	1	0	1	0	0.001	1	0	0.003	0.019	0.003
GO:0044238	primary metabolic process	0.000852038	0.000972513	0.0010287	0.000854252	0.00107254	0.00279572	0.00055	0.0006	0.00056	0.00046	0.00064	0.00057	0	0	1	0	0	0.499	0	0.018	0	0	1	0	0	0	0
GO:0042135	neurotransmitter catabolic process	0.000852038	0.000972513	0.0010287	0.000854252	0.00107254	0.00279572	0.00055	0.0006	0.00056	0.00046	0.00064	0.00057	0	0	1	0	0	0.499	0	0.018	0	0	1	0	0	0	0
GO:0019579	aldaric acid catabolic process	0.000852038	0.000972513	0.0010287	0.000854252	0.00107254	0.00279572	0.00055	0.0006	0.00056	0.00046	0.00064	0.00057	0	0	1	0	0	0.499	0	0.018	0	0	1	0	0	0	0
GO:0019540	siderophore biosynthetic process from catechol	0.000852038	0.000972513	0.0010287	0.000854252	0.00107254	0.00279572	0.00055	0.0006	0.00056	0.00046	0.00064	0.00057	0	0	1	0	0	0.499	0	0.018	0	0	1	0	0	0	0
GO:0019538	protein metabolic process	0.000852038	0.000972513	0.0010287	0.000854252	0.00107254	0.00279572	0.00055	0.0006	0.00056	0.00046	0.00064	0.00057	0	0	1	0	0	0.499	0	0.018	0	0	1	0	0	0	0
GO:0009698	phenylpropanoid metabolic process	0.00081259	0.000953597	0.000904179	0.000760037	0.00136871	0.00252596	0.00049	0.00204	0.0012	0.00149	0.00809	0.00046	1	1	1	0.001	0.066	1	0.854	0.024	0	1	0.014	0.001	0	0.171	0
GO:0097164	ammonium ion metabolic process	0.00086867	0.000950768	0.000903288	0.000724286	0.000900663	0.00238731	0.00053	0.00055	0.00048	0.00037	0.0005	0.00043	0.003	1	0	1	0	0.367	0	1	0	0	1	0	0	0	0
GO:0046101	hypoxanthine biosynthetic process	0.00091061	0.000904951	0.000823894	0.00062464	0.000779196	0.00225379	0.00058	0.00053	0.00046	0.00033	0.00045	0.0004	1	0.002	0	0	0	0.001	0	0	0	0	1	0	0	0	0
GO:0006586	indolalkylamine metabolic process	0.000763063	0.000872878	0.000875983	0.000733806	0.000921393	0.00236299	0.00048	0.00052	0.00046	0.00038	0.0005	0.00045	0	0	1	0	0	1	0	0.728	0	0	1	0	0	0	0
GO:1902600	proton transmembrane transport	0.000730124	0.000869435	0.000836649	0.000708943	0.00130275	0.00233666	0.00045	0.00203	0.00119	0.00149	0.00809	0.00043	1	1	1	0.001	0.248	1	1	0.015	0	1	0.013	0.005	0	0.254	0
GO:0043039	tRNA aminoacylation	0.00036519	0.000837463	0.00081194	0.000499576	0.00112733	0.00131346	0.00031	0.01271	0.0113	0.01072	0.01355	9e-05	1	1	1	1	1	1	1	1	0.193	1	1	0.597	1	1	1
GO:0006241	CTP biosynthetic process	0.000800575	0.000827313	0.000785927	0.000656083	0.000831331	0.00223656	0.00056	0.00048	0.00042	0.00035	0.00048	0.00044	1	1	0	1	0	0.595	0	1	0	0	1	0	0	0	0
GO:0019594	mannitol metabolic process	0.001092	0.000824735	0.000452999	0.000133118	0.000166409	0.00116762	0.00127	0.0009	0.00076	0.00023	0.00026	0.00017	0	0	0	0	0	0	0	0	0	0	0	0	1	1	1
GO:0034192	D-galactonate metabolic process	0.00106817	0.000809055	0.000446407	0.000131821	0.000165293	0.00114892	0.00124	0.00088	0.00074	0.00022	0.00026	0.00016	0	0	0	0	0	0	0	0	0	0	0	0	1	1	1
GO:0019583	galactonate metabolic process	0.00106817	0.000809055	0.000446407	0.000131821	0.000165293	0.00114892	0.00124	0.00088	0.00074	0.00022	0.00026	0.00016	0	0	0	0	0	0	0	0	0	0	0	0	1	1	1
GO:0009063	cellular amino acid catabolic process	0.00106817	0.000809055	0.000446407	0.000131821	0.000165293	0.00114892	0.00124	0.00088	0.00074	0.00022	0.00026	0.00016	0	0	0	0	0	0	0	0	0	0	0	0	1	1	1
GO:0009852	auxin catabolic process	0.000766004	0.000806671	0.000713631	0.000462195	0.000571207	0.00181113	0.00051	0.00052	0.00045	0.00029	0.00041	0.00032	0.412	0.17	0	0	0	0	0	0	0	0	0	0	0	0	0
GO:0032787	monocarboxylic acid metabolic process	0.000266893	0.000797526	0.000818701	0.000526008	0.00114671	0.0013094	0.00024	0.01271	0.01129	0.01072	0.01355	0.0001	1	1	1	1	1	1	1	1	0.318	1	1	0.629	1	1	1
GO:0010138	-	0.000266893	0.000797526	0.000818701	0.000526008	0.00114671	0.0013094	0.00024	0.01271	0.01129	0.01072	0.01355	0.0001	1	1	1	1	1	1	1	1	0.318	1	1	0.629	1	1	1
GO:0019262	N-acetylneuraminate catabolic process	0.000828585	0.000790891	0.000686428	0.000526508	0.00067523	0.00192953	-	-	-	-	-	-	-	-	-	-	-	-	-	-	-	-	-	-	-	-	-
GO:0009152	purine ribonucleotide biosynthetic process	0.000675014	0.000785524	0.000793674	0.000666853	0.000830624	0.00211433	0.00042	0.00047	0.00041	0.00034	0.00045	0.0004	0	0	1	0	0	1	0	0.618	0	0	1	0	0	0	0
GO:0046058	cAMP metabolic process	0.000781386	0.000778046	0.000695518	0.000522814	0.000664381	0.00189695	0.0005	0.00046	0.00041	0.00029	0.0004	0.00034	1	0	0	0	0	0	0	0	0	0	1	0	0	0	0
GO:0046131	pyrimidine ribonucleoside metabolic process	0.000706315	0.000750694	0.000683462	0.000526779	0.000651943	0.00181263	0.00045	0.00045	0.00038	0.00027	0.00037	0.00031	0.124	1	0	0.339	0	0.001	0	0	0	0	1	0	0	0	0
GO:0006777	Mo-molybdopterin cofactor biosynthetic process	0.000706315	0.000750694	0.000683462	0.000526779	0.000651943	0.00181263	0.00045	0.00045	0.00038	0.00027	0.00037	0.00031	0.124	1	0	0.339	0	0.001	0	0	0	0	1	0	0	0	0
GO:0006083	acetate metabolic process	0.000626945	0.000748943	0.00073982	0.000647152	0.00123455	0.00211946	0.00041	0.00202	0.00117	0.00148	0.00809	0.0004	1	1	1	0	1	1	1	0.003	0.006	1	0.006	0.051	0	0.564	0
GO:0006082	organic acid metabolic process	0.00062694	0.000748942	0.00073982	0.000647152	0.00123455	0.00211946	0.00041	0.00202	0.00117	0.00148	0.00809	0.0004	1	1	1	0	1	1	1	0.003	0.006	1	0.006	0.051	0	0.564	0
GO:0034310	primary alcohol catabolic process	0.000243212	0.000724507	0.000719893	0.000437351	0.00104103	0.00106475	0.00021	0.01272	0.0113	0.01072	0.01356	5e-05	1	1	1	1	1	1	1	1	0.351	1	1	0.808	1	1	1
GO:0046112	nucleobase biosynthetic process	0.000807674	0.000708642	0.000555192	0.000384764	0.000496828	0.00156024	0.00065	0.0005	0.00044	0.00023	0.0003	0.00026	0	0	0	0	0	0	0	0	0	0	0.333	0	0	0	0
GO:0090407	organophosphate biosynthetic process	0.000714109	0.000702719	0.000613203	0.000460238	0.000577004	0.00168844	0.00046	0.00041	0.00035	0.00024	0.00034	0.0003	1	0	0	0	0	0	0	0	0	0	1	0	0	0	0
GO:0009111	vitamin catabolic process	0.000174371	0.00069732	0.000743446	0.000492793	0.00111382	0.00115387	0.00013	0.01272	0.0113	0.01072	0.01355	8e-05	1	1	1	1	1	1	1	1	0.627	1	1	0.909	1	1	1
GO:0009110	vitamin biosynthetic process	0.000174371	0.00069732	0.000743446	0.000492793	0.00111382	0.00115387	0.00013	0.01272	0.0113	0.01072	0.01355	8e-05	1	1	1	1	1	1	1	1	0.627	1	1	0.909	1	1	1
GO:0006811	ion transport	0.000174371	0.00069732	0.000743446	0.000492793	0.00111382	0.00115387	0.00013	0.01272	0.0113	0.01072	0.01355	8e-05	1	1	1	1	1	1	1	1	0.627	1	1	0.909	1	1	1
GO:0006580	ethanolamine metabolic process	0.000174371	0.00069732	0.000743446	0.000492793	0.00111382	0.00115387	0.00013	0.01272	0.0113	0.01072	0.01355	8e-05	1	1	1	1	1	1	1	1	0.627	1	1	0.909	1	1	1
GO:0072525	pyridine-containing compound biosynthetic process	0.000655402	0.000693544	0.000659419	0.000465152	0.000578903	0.00171921	0.00043	0.00045	0.00041	0.00026	0.00037	0.00032	0.349	1	0	0.016	0	0.551	0	0	0	0	0.007	0	0	0	0
GO:1901136	carbohydrate derivative catabolic process	0.000699319	0.000693226	0.00067812	0.000628314	0.000830856	0.00206956	0.00043	0.00038	0.00038	0.00035	0.00044	0.00043	1	1	0.006	0	0	1	0.004	0	0	0.181	0	0	0	0	0
GO:0006629	lipid metabolic process	0.000653784	0.000691662	0.00065425	0.000525064	0.000674911	0.00166903	0.00055	0.00043	0.00039	0.00028	0.00045	0.00027	0.385	1	0	1	0	0.363	0	1	0	0	1	0	0	0	0
GO:0006595	polyamine metabolic process	0.000592617	0.000685108	0.000702883	0.000604794	0.000757652	0.00189455	0.00037	0.0004	0.00037	0.00031	0.00041	0.00037	0	0	1	0	0	1	0	0.005	0	0	0.142	0	0	0	0
GO:0051705	Any process in which an organism has a behavioral effect on another organism of the same or different species. behavioral interaction between organisms	0.000656866	0.0006722	0.000583671	0.000357389	0.000428236	0.00142325	0.00046	0.00044	0.00038	0.00023	0.00031	0.00024	1	0	0	0	0	0	0	0	0	0	0	0	0.003	0	0.003
GO:0009126	purine nucleoside monophosphate metabolic process	0.000139152	0.000670598	0.00071569	0.00046225	0.00107265	0.00105878	0.00011	0.01272	0.0113	0.01072	0.01356	6e-05	1	1	1	1	1	1	1	1	0.646	1	1	0.938	1	1	1
GO:0015949	nucleobase-containing small molecule interconversion	0.00059796	0.000667298	0.000603907	0.000443237	0.000548625	0.00154905	0.00043	0.00043	0.00036	0.00024	0.00034	0.00028	0	1	0	0.372	0	0.001	0	0	0	0	0.163	0	0	0	0
GO:0006518	peptide metabolic process	0.000129622	0.000648526	0.000694439	0.000453384	0.0010665	0.00102165	0.0001	0.01272	0.0113	0.01072	0.01356	6e-05	1	1	1	1	1	1	1	1	0.731	1	1	1	1	1	1
GO:0071267	L-methionine salvage	0.000550076	0.000631639	0.000647728	0.000558782	0.000699779	0.00173434	0.00034	0.00037	0.00034	0.00029	0.00037	0.00033	0	0	1	0	0	1	0	0.003	0	0	0.102	0	0	0	0
GO:0046070	dGTP metabolic process	0.000547191	0.000629364	0.000646391	0.000558557	0.00069953	0.00173144	0.00034	0.00037	0.00034	0.00029	0.00037	0.00033	0	0	1	0	0	1	0	0.002	0	0	0.087	0	0	0	0
GO:0009193	pyrimidine ribonucleoside diphosphate metabolic process	9.44026e-05	0.000621804	0.000666682	0.000422841	0.00102533	0.000926557	8e-05	0.01272	0.0113	0.01072	0.01356	4e-05	1	1	1	1	1	1	1	1	0.753	1	1	1	1	1	1
GO:0009132	nucleoside diphosphate metabolic process	9.44026e-05	0.000621804	0.000666682	0.000422841	0.00102533	0.000926557	8e-05	0.01272	0.0113	0.01072	0.01356	4e-05	1	1	1	1	1	1	1	1	0.753	1	1	1	1	1	1
GO:0006812	cation transport	9.44026e-05	0.000621804	0.000666682	0.000422841	0.00102533	0.000926557	8e-05	0.01272	0.0113	0.01072	0.01356	4e-05	1	1	1	1	1	1	1	1	0.753	1	1	1	1	1	1
GO:0006576	cellular biogenic amine metabolic process	9.44026e-05	0.000621804	0.000666682	0.000422841	0.00102533	0.000926557	8e-05	0.01272	0.0113	0.01072	0.01356	4e-05	1	1	1	1	1	1	1	1	0.753	1	1	1	1	1	1
GO:0046146	tetrahydrobiopterin metabolic process	0.000625244	0.000620748	0.000537918	0.000394134	0.00049599	0.00147302	0.0004	0.00037	0.00031	0.00021	0.0003	0.00026	1	0	0	0	0	0	0	0	0	0	0.496	0	0	0	0
GO:0046031	ADP metabolic process	0.000533008	0.000615251	0.000586125	0.000400134	0.000607592	0.0014325	0.00055	0.0006	0.00056	0.00046	0.00064	0.00057	0	0	1	0	0	0.499	0	0.018	0	0	1	0	0	0	0
GO:0019362	pyridine nucleotide metabolic process	0.000533008	0.000615251	0.000586125	0.000400134	0.000607592	0.0014325	0.00036	0.00133	0.0016	0.00021	0.00191	0.00024	0.943	1	0.073	1	0	1	0	1	0	0.001	1	0	0.003	0.019	0.003
GO:0072528	pyrimidine-containing compound biosynthetic process	0.000524317	0.000613309	0.000631622	0.000545116	0.00068308	0.0016919	0.00033	0.00036	0.00033	0.00028	0.00037	0.00033	0	0	1	0	0	1	0	0.002	0	0	0.098	0	0	0	0
GO:0046368	GDP-L-fucose metabolic process	0.000576093	0.000603164	0.000537053	0.00033198	0.000391584	0.00129117	0.0004	0.0004	0.00035	0.00021	0.00028	0.00022	0.756	0.182	0	0	0	0	0	0	0	0	0	0	0.009	0	0.009
GO:0044597	daunorubicin metabolic process	0.000508597	0.000593816	0.000564687	0.00046536	0.00060344	0.00163745	0.00045	0.00035	0.00033	0.00027	0.0004	0.00034	0	0.029	0.189	0	0	0.864	0	1	0	0	0.664	0	0	0	0
GO:0008653	lipopolysaccharide metabolic process	0.000508597	0.000593816	0.000564687	0.00046536	0.00060344	0.00163745	0.00045	0.00035	0.00033	0.00027	0.0004	0.00034	0	0.029	0.189	0	0	0.864	0	1	0	0	0.664	0	0	0	0
GO:0015980	energy derivation by oxidation of organic compounds	0.000646021	0.000585931	0.000505324	0.000395058	0.000541718	0.00149847	0.00045	0.00036	0.00034	0.00024	0.00035	0.00028	0.001	0	0	0	0	0	0	0.401	0	0	0.625	0	0	0	0
GO:0046092	deoxycytidine metabolic process	0.000536737	0.000559575	0.000521389	0.000413301	0.000519921	0.00145285	0.00035	0.00033	0.00029	0.00023	0.00032	0.00028	1	1	0	1	0	0.062	0	0.392	0	0	1	0	0	0	0
GO:0009226	nucleotide-sugar biosynthetic process	0.000529615	0.000547563	0.000465904	0.000348513	0.000439461	0.00123953	0.00039	0.00034	0.0003	0.00018	0.00024	0.0002	1	0	0	0	0	0	0	0	0	0	1	0	0	0	0
GO:1901566	organonitrogen compound biosynthetic process	0.00063421	0.000546419	0.000434295	0.000295318	0.000384366	0.00122897	0.00053	0.00042	0.00036	0.00019	0.00026	0.0002	0	0	0	0	0	0	0	0	0	0	0.249	0	0	0	0
GO:0008150	biological_process	0.000467111	0.000524264	0.000501954	0.00040713	0.000507359	0.00133282	0.00031	0.00031	0.00027	0.00021	0.00028	0.00024	0	0.162	0	0.143	0	0.924	0	1	0	0	1	0	0	0	0
GO:0006706	-	0.000467111	0.000524264	0.000501954	0.00040713	0.000507359	0.00133282	0.00031	0.00031	0.00027	0.00021	0.00028	0.00024	0	0.162	0	0.143	0	0.924	0	1	0	0	1	0	0	0	0
GO:0046487	glyoxylate metabolic process	0.000257075	0.000515111	0.000582398	0.000357726	0.000972831	0.00112605	0.00018	0.00621	0.00641	0.00483	0.0102	0.00014	1	1	1	0.186	1	1	1	1	0.516	1	1	0.457	0.384	1	0.384
GO:2001293	malonyl-CoA catabolic process	0.000652861	0.000506919	0.000394915	0.000241288	0.000312689	0.00106912	0.00051	0.00035	0.0003	0.00015	0.00022	0.00016	0	0	0	0	0	0	0	0	0	0	0	0	0	0	0
GO:0044419	interspecies interaction between organisms	0.000506756	0.000503844	0.000405912	0.000272114	0.000339568	0.00103787	0.00035	0.00031	0.00027	0.00016	0.0002	0.00016	1	0	0	0	0	0	0	0	0	0	0	0	0	0	0
GO:0010139	pyrimidine deoxyribonucleotide salvage	0.000506756	0.000503844	0.000405912	0.000272114	0.000339568	0.00103787	0.00035	0.00031	0.00027	0.00016	0.0002	0.00016	1	0	0	0	0	0	0	0	0	0	0	0	0	0	0
GO:0046185	aldehyde catabolic process	0.00050117	0.000496945	0.000455721	0.000346785	0.000434498	0.00125161	0.00034	0.0003	0.00026	0.00019	0.00026	0.00023	1	0.008	0	0.001	0	0.005	0	0	0	0	1	0	0	0	0
GO:0018958	phenol-containing compound metabolic process	0.00050117	0.000496945	0.000455721	0.000346785	0.000434498	0.00125161	0.00034	0.0003	0.00026	0.00019	0.00026	0.00023	1	0.008	0	0.001	0	0.005	0	0	0	0	1	0	0	0	0
GO:0006081	cellular aldehyde metabolic process	0.000437944	0.00048904	0.000463124	0.000364212	0.000464187	0.00115052	0.00032	0.00032	0.00029	0.0002	0.00033	0.00018	0	0.782	0	0.931	0	0.344	0	1	0	0	1	0	0	0	0
GO:0006165	nucleoside diphosphate phosphorylation	0.00057449	0.000474686	0.000339696	0.00021434	0.000274962	0.000915329	0.00057	0.0004	0.00036	0.00014	0.00017	0.00013	0	0	0	0	0	0	0	0	0	0	0.01	0	0.006	0	0.006
GO:0070887	cellular response to chemical stimulus	0.00035428	0.000460117	0.000479185	0.000454924	0.00100279	0.00144519	0.00024	0.00201	0.00115	0.00147	0.0081	0.00029	1	1	1	0	1	1	1	0.001	1	1	0.003	1	0.001	1	0.001
GO:0009310	amine catabolic process	0.000572582	0.000454691	0.000358773	0.000213308	0.000276505	0.000969485	0.00045	0.00031	0.00027	0.00014	0.00021	0.00015	0	0	0	0	0	0	0	0	0	0	0	0	0	0.006	0
GO:0046500	S-adenosylmethionine metabolic process	0.000418497	0.000435768	0.000421295	0.000360614	0.000458626	0.00120741	0.00031	0.00026	0.00023	0.0002	0.00027	0.00024	1	1	0	0.087	0	1	0	1	0	0	0.128	0	0	0	0
GO:0046394	carboxylic acid biosynthetic process	0.000418497	0.000435768	0.000421295	0.000360614	0.000458626	0.00120741	0.00031	0.00026	0.00023	0.0002	0.00027	0.00024	1	1	0	0.087	0	1	0	1	0	0	0.128	0	0	0	0
GO:0042851	L-alanine metabolic process	0.000418497	0.000435768	0.000421295	0.000360614	0.000458626	0.00120741	0.00031	0.00026	0.00023	0.0002	0.00027	0.00024	1	1	0	0.087	0	1	0	1	0	0	0.128	0	0	0	0
GO:0033353	S-adenosylmethionine cycle	0.000403552	0.000433346	0.000394083	0.000285936	0.000356161	0.00101753	0.0003	0.00028	0.00024	0.00016	0.00024	0.00018	0.068	1	0	0.016	0	0.002	0	0	0	0	0.135	0	0	0	0
GO:0008610	lipid biosynthetic process	0.000409234	0.000430549	0.000410805	0.000330678	0.000444713	0.0012218	0.00026	0.00026	0.00024	0.0002	0.00031	0.00025	0.962	1	0	0.206	0	1	0	1	0	0	0.234	0	0	0.001	0
GO:0043102	amino acid salvage	0.000379184	0.000428482	0.000373873	0.000305652	0.000828313	0.00104844	0.00026	0.002	0.00114	0.00147	0.00815	0.00016	1	1	1	0.023	0.75	1	1	0.035	0.044	1	0.018	0.746	0.002	1	0.002
GO:0009217	purine deoxyribonucleoside triphosphate catabolic process	0.000378367	0.000422328	0.000353577	0.000218817	0.000255299	0.000738868	0.00025	0.00027	0.00023	0.00014	0.00014	0.0001	0	0.162	0	0	0	0	0	0	0	0	0	0	0.008	0	0.008
GO:0006060	sorbitol metabolic process	0.000378367	0.000422328	0.000353577	0.000218817	0.000255299	0.000738868	0.00025	0.00027	0.00023	0.00014	0.00014	0.0001	0	0.162	0	0	0	0	0	0	0	0	0	0	0.008	0	0.008
GO:0006582	-	0.000423886	0.000411169	0.000335746	0.000228756	0.000278159	0.000870845	0.00029	0.00026	0.00021	0.00013	0.00017	0.00014	1	0	0	0	0	0	0	0	0	0	0	0	0	0	0
GO:0009262	deoxyribonucleotide metabolic process	0.000428435	0.000409439	0.000381728	0.000302726	0.00038836	0.00106522	0.0003	0.00025	0.00023	0.00016	0.00022	0.0002	1	0.001	0	0.082	0	0.08	0	1	0	0	1	0	0	0	0
GO:0042278	purine nucleoside metabolic process	0.000356359	0.000405038	0.000400136	0.000329571	0.000409693	0.00112411	0.00024	0.00025	0.00022	0.00016	0.00022	0.00023	0	0.003	0.273	0.001	0	1	0	1	0	0	1	0	0	0	0
GO:0046400	keto-3-deoxy-D-manno-octulosonic acid metabolic process	0.000506097	0.00040213	0.00032652	0.000197911	0.000250756	0.000867343	0.00039	0.00027	0.00024	0.00013	0.00018	0.00014	0	0	0	0	0	0	0	0	0	0	0	0	0.001	0	0.001
GO:0009136	purine nucleoside diphosphate biosynthetic process	0.000351846	0.000381517	0.000365468	0.000308154	0.000391437	0.00105428	0.00025	0.00023	0.0002	0.00016	0.00023	0.00021	0.042	1	0.001	0.026	0	1	0	1	0	0	0.479	0	0	0	0
GO:0006554	lysine catabolic process	0.00036796	0.00037713	0.000359409	0.000305879	0.000435102	0.00103716	0.00025	0.00021	0.00018	0.00015	0.00096	0.0002	1	1	0.001	0.005	0	1	0	0.012	0	0.007	0.001	0	0	0	0
GO:0009208	pyrimidine ribonucleoside triphosphate metabolic process	0.000453642	0.000366377	0.000296925	0.000196904	0.000265849	0.000829225	0.00043	0.00031	0.00028	0.00013	0.00018	0.00014	0	0	0	0	0	0	0	0	0	0	0.718	0	0	0.001	0
GO:0009439	cyanate metabolic process	0.000371206	0.00035545	0.000291515	0.000206447	0.000253305	0.000769449	0.00026	0.00022	0.00019	0.00011	0.00015	0.00012	0.91	0	0	0	0	0	0	0	0	0	0.007	0	0	0	0
GO:0000098	sulfur amino acid catabolic process	0.000325764	0.000352876	0.000280818	0.000175058	0.000216033	0.000693812	0.00022	0.00023	0.00019	0.00012	0.00015	0.00011	0.006	0	0	0	0	0	0	0	0	0	0	0	0	0	0
GO:0006085	acetyl-CoA biosynthetic process	0.000373265	0.000351699	0.000312851	0.000245697	0.000323825	0.00092552	0.00027	0.00023	0.00022	0.00015	0.00021	0.00018	0.379	0	0	0.002	0	0	0	0.372	0	0	1	0	0	0	0
GO:0046184	aldehyde biosynthetic process	0.000307564	0.000350803	0.000307946	0.000229549	0.000288256	0.000790101	0.00022	0.00022	0.00019	0.00013	0.00017	0.00013	0	1	0	1	0	0	0	0	0	0	1	0	0	0	0
GO:0043096	purine nucleobase salvage	0.000329615	0.000347034	0.000333242	0.000275383	0.000347543	0.000937682	0.00023	0.00021	0.00018	0.00014	0.00019	0.00019	0.717	1	0	1	0	1	0	1	0	0	1	0	0	0	0
GO:0033467	CMP-keto-3-deoxy-D-manno-octulosonic acid metabolic process	0.000329615	0.000347034	0.000333242	0.000275383	0.000347543	0.000937682	0.00023	0.00021	0.00018	0.00014	0.00019	0.00019	0.717	1	0	1	0	1	0	1	0	0	1	0	0	0	0
GO:0009448	gamma-aminobutyric acid metabolic process	0.000329615	0.000347034	0.000333242	0.000275383	0.000347543	0.000937682	0.00023	0.00021	0.00018	0.00014	0.00019	0.00019	0.717	1	0	1	0	1	0	1	0	0	1	0	0	0	0
GO:0009179	purine ribonucleoside diphosphate metabolic process	0.000329615	0.000347034	0.000333242	0.000275383	0.000347543	0.000937682	0.00023	0.00021	0.00018	0.00014	0.00019	0.00019	0.717	1	0	1	0	1	0	1	0	0	1	0	0	0	0
GO:0006739	NADP metabolic process	0.000279331	0.000334722	0.00032513	0.00026003	0.000311858	0.000800741	0.00019	0.0002	0.00018	0.00013	0.00017	0.00014	0	0	0.285	0.012	0	1	0	0.352	0	0	1	0	0	0	0
GO:0019860	uracil metabolic process	0.00035913	0.000328925	0.000272556	0.000191693	0.000253175	0.000770774	0.00024	0.0002	0.00018	0.00012	0.00017	0.00014	0.003	0	0	0	0	0	0	0	0	0	1	0	0	0	0
GO:0015672	monovalent inorganic cation transport	0.00035913	0.000328925	0.000272556	0.000191693	0.000253175	0.000770774	0.00024	0.0002	0.00018	0.00012	0.00017	0.00014	0.003	0	0	0	0	0	0	0	0	0	1	0	0	0	0
GO:0016051	carbohydrate biosynthetic process	0.000326391	0.000327481	0.000309033	0.000252325	0.000313075	0.00086483	0.00026	0.00019	0.00016	0.00013	0.00017	0.00017	1	0.846	0	1	0	0.327	0	1	0	0	1	0	0	0	0
GO:0072388	flavin adenine dinucleotide biosynthetic process	0.000307369	0.000326854	0.000341304	0.000295217	0.000382906	0.000965836	0.0002	0.00019	0.00018	0.00016	0.00022	0.0002	0.402	0.009	1	0	0	1	0.002	0	0	0	0.003	0	0	0	0
GO:0042446	hormone biosynthetic process	0.000307369	0.000326854	0.000341304	0.000295217	0.000382906	0.000965836	0.0002	0.00019	0.00018	0.00016	0.00022	0.0002	0.402	0.009	1	0	0	1	0.002	0	0	0	0.003	0	0	0	0
GO:0046278	3,4-dihydroxybenzoate metabolic process	0.0003096	0.000320727	0.000309721	0.000272378	0.000347174	0.000922925	0.00022	0.00018	0.00016	0.00014	0.00018	0.00019	1	1	0.001	0.009	0	1	0	0.126	0	0.001	0.007	0	0	0	0
GO:0098660	inorganic ion transmembrane transport	5.00166e-05	0.000315095	0.000384335	0.000194606	0.000753583	0.00052387	4e-05	0.00621	0.00641	0.00484	0.01021	2e-05	1	1	1	0.214	1	1	1	1	1	1	1	0.876	0.643	1	0.643
GO:0008614	pyridoxine metabolic process	0.000306789	0.00031293	0.000297014	0.000278839	0.000372997	0.000905141	0.00019	0.00017	0.00016	0.00015	0.00018	0.00018	1	1	0.02	0	0	0.656	0	0	0	0.511	0	0	0	0	0
GO:0008654	phospholipid biosynthetic process	0.000278198	0.000311316	0.000252393	0.000148742	0.000171091	0.000577805	0.00021	0.00022	0.00018	0.0001	0.00012	8e-05	0	0.011	0	0	0	0	0	0	0	0	0	0	0.136	0	0.136
GO:0019673	GDP-mannose metabolic process	0.000332048	0.000307954	0.000246029	0.000155232	0.000203939	0.000678921	0.00023	0.0002	0.00017	0.0001	0.00015	0.00012	0.023	0	0	0	0	0	0	0	0	0	0	0	0	0.036	0
GO:0042737	drug catabolic process	0.000292925	0.00030688	0.00027183	0.000205477	0.00026922	0.000752855	0.00019	0.00018	0.00016	0.00012	0.00017	0.00014	0.8	0.125	0	0.312	0	0	0	0.001	0	0	1	0	0	0	0
GO:0042836	D-glucarate metabolic process	0.000340579	0.000300326	0.000238577	0.000163758	0.000205748	0.00066123	0.00024	0.00019	0.00016	0.0001	0.00013	0.00011	0	0	0	0	0	0	0	0	0	0	0.008	0	0	0	0
GO:0009080	pyruvate family amino acid catabolic process	0.000362445	0.000293443	0.000222358	0.000139357	0.000169624	0.0005778	0.00031	0.00024	0.00018	9e-05	0.00011	8e-05	0	0	0	0	0	0	0	0	0	0	0	0	0.029	0	0.029
GO:0006754	ATP biosynthetic process	0.000269388	0.000289871	0.000261641	0.000201033	0.0002615	0.000717152	0.00018	0.00017	0.00015	0.00011	0.00016	0.00013	0.047	1	0	1	0	0	0	0.021	0	0	1	0	0	0	0
GO:0009174	-	0.000273416	0.000288166	0.000276885	0.000238279	0.000307816	0.000821378	0.00018	0.00017	0.00015	0.00013	0.00018	0.00017	0.808	1	0	0.007	0	1	0	0.413	0	0	0.019	0	0	0	0
GO:0046113	nucleobase catabolic process	0.000364099	0.00028782	0.000226283	0.000144042	0.000185056	0.000624145	0.00034	0.00025	0.00021	0.0001	0.00012	0.0001	0	0	0	0	0	0	0	0	0	0	0.008	0	0.002	0.002	0.002
GO:0042451	purine nucleoside biosynthetic process	0.000364099	0.00028782	0.000226283	0.000144042	0.000185056	0.000624145	0.00034	0.00025	0.00021	0.0001	0.00012	0.0001	0	0	0	0	0	0	0	0	0	0	0.008	0	0.002	0.002	0.002
GO:0009225	nucleotide-sugar metabolic process	0.000303862	0.000280902	0.00023522	0.000169694	0.000219925	0.000684332	0.00022	0.00018	0.00015	0.00011	0.00016	0.00012	0.022	0	0	0	0	0	0	0	0	0	1	0	0	0.002	0
GO:0016093	polyprenol metabolic process	0.000281642	0.000278688	0.000260025	0.000212917	0.000265755	0.000732608	0.00023	0.00016	0.00014	0.00011	0.00014	0.00014	1	0.09	0	1	0	0.11	0	1	0	0	1	0	0	0	0
GO:0009127	purine nucleoside monophosphate biosynthetic process	0.000242076	0.000271486	0.000259544	0.000195613	0.000251263	0.00070554	0.00015	0.00017	0.00015	0.00011	0.00017	0.00014	0	0.33	0	1	0	1	0	0.314	0	0	1	0	0	0	0
GO:0006528	asparagine metabolic process	0.000235916	0.000266151	0.00026397	0.000222584	0.000276875	0.00074252	0.00016	0.00016	0.00014	0.00011	0.00015	0.00015	0	0.002	1	0	0	1	0	1	0	0	1	0	0	0	0
GO:0046434	organophosphate catabolic process	0.000246325	0.000264296	0.000234255	0.000157796	0.000201434	0.000579301	0.00025	0.00022	0.00018	0.0001	0.00019	0.00011	0.281	1	0	0	0	0.001	0	0	0	0	0.023	0	0	0	0
GO:0033869	nucleoside bisphosphate catabolic process	0.000246325	0.000264296	0.000234255	0.000157796	0.000201434	0.000579301	0.00025	0.00022	0.00018	0.0001	0.00019	0.00011	0.281	1	0	0	0	0.001	0	0	0	0	0.023	0	0	0	0
GO:0009079	pyruvate family amino acid biosynthetic process	0.00027141	0.000256274	0.000235208	0.000183639	0.000230017	0.000647305	0.00019	0.00015	0.00013	0.0001	0.00014	0.00012	0.265	0	0	0	0	0.008	0	0.013	0	0	1	0	0	0	0
GO:0009150	purine ribonucleotide metabolic process	0.000222397	0.000252747	0.000238305	0.000191938	0.000237606	0.000631255	0.00014	0.00016	0.00013	0.0001	0.00013	0.00012	0	0.251	0	0.638	0	0.197	0	0.766	0	0	1	0	0	0	0
GO:1901657	glycosyl compound metabolic process	0.000217945	0.000250962	0.000220013	0.000161746	0.000200184	0.000567217	0.00015	0.00016	0.00013	9e-05	0.00012	0.0001	0	1	0	0.388	0	0	0	0	0	0	0.174	0	0	0	0
GO:0046385	deoxyribose phosphate biosynthetic process	0.000217945	0.000250962	0.000220013	0.000161746	0.000200184	0.000567217	0.00015	0.00016	0.00013	9e-05	0.00012	0.0001	0	1	0	0.388	0	0	0	0	0	0	0.174	0	0	0	0
GO:0009176	pyrimidine deoxyribonucleoside monophosphate metabolic process	0.000226137	0.000248522	0.00024216	0.000198425	0.000246075	0.000684354	0.00015	0.00015	0.00013	0.0001	0.00013	0.00014	0.005	0.324	0.001	0.178	0	1	0	1	0	0	1	0	0	0	0
GO:1901606	alpha-amino acid catabolic process	0.000206261	0.000245493	0.000219057	0.000171602	0.00021458	0.000574042	0.00015	0.00015	0.00013	9e-05	0.00011	0.0001	0	0.526	0	1	0	0	0	0	0	0	1	0	0	0	0
GO:1901605	alpha-amino acid metabolic process	0.000206261	0.000245493	0.000219057	0.000171602	0.00021458	0.000574042	0.00015	0.00015	0.00013	9e-05	0.00011	0.0001	0	0.526	0	1	0	0	0	0	0	0	1	0	0	0	0
GO:0006527	arginine catabolic process	0.000257219	0.000234401	0.000215421	0.000169764	0.000206118	0.000610863	0.00019	0.00013	0.00012	9e-05	0.00011	0.00011	0.002	0	0	0	0	0.011	0	0.002	0	0	1	0	0	0	0
GO:0009199	ribonucleoside triphosphate metabolic process	0.0002418	0.0002342	0.000229001	0.00020201	0.000257725	0.000678477	0.00017	0.00013	0.00011	0.0001	0.00014	0.00014	1	0.909	0	0.596	0	1	0	0.021	0	0.001	0.004	0	0	0	0
GO:0009158	ribonucleoside monophosphate catabolic process	0.0002418	0.0002342	0.000229001	0.00020201	0.000257725	0.000678477	0.00017	0.00013	0.00011	0.0001	0.00014	0.00014	1	0.909	0	0.596	0	1	0	0.021	0	0.001	0.004	0	0	0	0
GO:0098655	cation transmembrane transport	0.000194408	0.000233953	0.000209824	0.000157302	0.000192464	0.000531514	0.00014	0.00015	0.00013	8e-05	0.00011	9e-05	0	0.151	0	1	0	0	0	0	0	0	0.299	0	0	0	0
GO:0019320	hexose catabolic process	0.000194408	0.000233953	0.000209824	0.000157302	0.000192464	0.000531514	0.00014	0.00015	0.00013	8e-05	0.00011	9e-05	0	0.151	0	1	0	0	0	0	0	0	0.299	0	0	0	0
GO:0006166	purine ribonucleoside salvage	0.000188032	0.00023268	0.000212643	0.000170049	0.000212755	0.000556265	0.00013	0.00014	0.00012	9e-05	0.00011	0.0001	0	0	0.024	0.004	0	0.002	0	0.049	0	0	1	0	0	0	0
GO:0042455	ribonucleoside biosynthetic process	0.000210732	0.000231323	0.000222136	0.000193266	0.00025133	0.000665366	0.00013	0.00013	0.00012	0.0001	0.00014	0.00014	0.01	1	0.117	0	0	1	0	0.076	0	0	0.002	0	0	0	0
GO:0008655	pyrimidine-containing compound salvage	0.000210732	0.000231323	0.000222136	0.000193266	0.00025133	0.000665366	0.00013	0.00013	0.00012	0.0001	0.00014	0.00014	0.01	1	0.117	0	0	1	0	0.076	0	0	0.002	0	0	0	0
GO:1901564	organonitrogen compound metabolic process	0.000143595	0.000230826	0.000193659	0.000153137	0.000589845	0.000525829	0.00012	0.002	0.00114	0.00146	0.00811	8e-05	1	1	1	0.024	1	1	1	0.092	0.968	1	0.068	1	0.02	1	0.02
GO:0006721	terpenoid metabolic process	0.000143595	0.000230826	0.000193659	0.000153137	0.000589845	0.000525829	0.00012	0.002	0.00114	0.00146	0.00811	8e-05	1	1	1	0.024	1	1	1	0.092	0.968	1	0.068	1	0.02	1	0.02
GO:0006063	uronic acid metabolic process	0.000143595	0.000230826	0.000193659	0.000153137	0.000589845	0.000525829	0.00012	0.002	0.00114	0.00146	0.00811	8e-05	1	1	1	0.024	1	1	1	0.092	0.968	1	0.068	1	0.02	1	0.02
GO:0006555	methionine metabolic process	0.000228925	0.000229187	0.000216229	0.000187286	0.000237406	0.000619585	0.00014	0.00013	0.00011	0.0001	0.00012	0.00012	1	0.55	0	1	0	0.225	0	1	0	0	0.031	0	0	0	0
GO:0019321	pentose metabolic process	0.000169409	0.00022849	0.000223053	0.000179957	0.00022576	0.000593162	0.00012	0.00015	0.00013	9e-05	0.00013	0.00011	0	0	1	0	0	1	0	1	0	0	1	0	0	0	0
GO:0006566	threonine metabolic process	0.000202143	0.000228192	0.000217538	0.00018383	0.00022878	0.000611636	0.00014	0.00014	0.00012	0.0001	0.00013	0.00012	0	0.239	0.046	0.004	0	0.795	0	1	0	0	1	0	0	0	0
GO:0043100	pyrimidine nucleobase salvage	0.000180176	0.000227687	0.000266047	0.000187278	0.000361066	0.000643763	0.00013	0.0013	0.00159	0.0001	0.00191	0.00012	1	1	1	0.02	1	1	1	0.16	0.08	1	1	0.01	0.021	1	0.021
GO:0006529	asparagine biosynthetic process	0.000212691	0.000226711	0.000220557	0.000187121	0.000236613	0.00064607	0.00015	0.00013	0.00012	9e-05	0.00012	0.00014	0.284	1	0.001	0.027	0	1	0	1	0	0	0.448	0	0	0	0
GO:0006743	ubiquinone metabolic process	0.000315819	0.000225239	0.000208353	0.00014907	0.000198217	0.000626182	0.00027	0.00018	0.00015	0.0001	0.00015	0.00012	0	0	0	0	0	0.252	0	0.057	0	0	1	0	0	1	0
GO:0006059	hexitol metabolic process	0.000315819	0.000225239	0.000208353	0.00014907	0.000198217	0.000626182	0.00027	0.00018	0.00015	0.0001	0.00015	0.00012	0	0	0	0	0	0.252	0	0.057	0	0	1	0	0	1	0
GO:0016054	organic acid catabolic process	0.000230144	0.000224266	0.00019797	0.000151607	0.000191971	0.000555166	0.00015	0.00013	0.00011	8e-05	0.00011	0.0001	1	0	0	0	0	0	0	0	0	0	1	0	0	0	0
GO:0072526	pyridine-containing compound catabolic process	0.000195598	0.000219196	0.000219087	0.000124806	0.000152093	0.000500469	0.00022	0.00022	0.00021	0.0001	0.00014	0.00011	0.027	0.078	0	0	0	1	0	0	0	0	0	0	0.068	0.004	0.068
GO:0009163	nucleoside biosynthetic process	0.000218925	0.000218145	0.000214232	0.000188569	0.000241275	0.000638934	0.00015	0.00013	0.00011	0.0001	0.00013	0.00013	1	1	0	0.046	0	1	0	0.015	0	0.001	0.004	0	0	0	0
GO:0034311	diol metabolic process	0.00020903	0.000214871	0.0001978	0.00014894	0.000190196	0.000552714	0.00016	0.00014	0.00011	8e-05	0.00013	0.00011	1	0.943	0	0.211	0	0.022	0	0.006	0	0	1	0	0	0	0
GO:0006213	pyrimidine nucleoside metabolic process	0.000202181	0.000213127	0.00020027	0.000154686	0.000190255	0.00054785	0.0002	0.00014	0.00011	8e-05	0.00011	0.00011	0.825	1	0	1	0	0.316	0	0.025	0	0	1	0	0	0	0
GO:1901362	organic cyclic compound biosynthetic process	0.000211716	0.000213018	0.000183059	0.000153621	0.000200302	0.000531464	0.00016	0.00013	0.00012	9e-05	0.00011	0.0001	1	0	0	1	0	0	0	1	0	0	0.127	0	0	0	0
GO:0006772	thiamine metabolic process	0.000211716	0.000213018	0.000183059	0.000153621	0.000200302	0.000531464	0.00016	0.00013	0.00012	9e-05	0.00011	0.0001	1	0	0	1	0	0	0	1	0	0	0.127	0	0	0	0
GO:0006526	arginine biosynthetic process	0.000198529	0.000209796	0.000205039	0.000173585	0.000219113	0.000616986	0.00015	0.00013	0.00011	9e-05	0.00013	0.00013	0.789	1	0.001	0.094	0	1	0	1	0	0	0.778	0	0	0	0
GO:0009238	enterobactin metabolic process	0.000199078	0.000209622	0.000205855	0.000170564	0.000247122	0.000665308	0.00014	0.00014	0.00014	0.00012	0.0002	0.00015	1	1	0.002	0	0	1	0	0	0	0	0	0	0	1	0
GO:0009086	methionine biosynthetic process	0.000223565	0.000208973	0.000179379	0.00013624	0.000173662	0.000505023	0.00016	0.00013	0.0001	8e-05	0.00011	9e-05	0.084	0	0	0	0	0	0	0	0	0	1	0	0	0	0
GO:0034641	cellular nitrogen compound metabolic process	0.000190521	0.00020859	0.000195146	0.000145676	0.000176429	0.000510056	0.00014	0.00013	0.00011	8e-05	0.00011	9e-05	0.004	1	0	0.667	0	0.08	0	0	0	0	0.096	0	0	0	0
GO:0009237	siderophore metabolic process	0.000190521	0.00020859	0.000195146	0.000145676	0.000176429	0.000510056	0.00014	0.00013	0.00011	8e-05	0.00011	9e-05	0.004	1	0	0.667	0	0.08	0	0	0	0	0.096	0	0	0	0
GO:0009128	-	0.000213792	0.000205034	0.000195963	0.000157232	0.000199039	0.000563038	0.00016	0.00012	0.00011	8e-05	0.00012	0.00011	1	0.038	0	0.789	0	1	0	1	0	0	1	0	0	0	0
GO:0061620	glycolytic process through glucose-6-phosphate	0.000206895	0.000203144	0.000189383	0.000161543	0.000253902	0.000555019	0.00014	0.00011	0.0001	8e-05	0.00095	0.00011	1	1	0.006	0.04	0	1	0.004	0.007	0	0.426	0	0	0	0.001	0
GO:0071766	Actinobacterium-type cell wall biogenesis	0.00019177	0.000197622	0.000185367	0.000149248	0.000190049	0.000523036	0.00014	0.00012	0.0001	8e-05	0.00011	0.0001	1	1	0	1	0	0.197	0	1	0	0	1	0	0	0	0
GO:0046501	protoporphyrinogen IX metabolic process	0.00019177	0.000197622	0.000185367	0.000149248	0.000190049	0.000523036	0.00014	0.00012	0.0001	8e-05	0.00011	0.0001	1	1	0	1	0	0.197	0	1	0	0	1	0	0	0	0
GO:0046292	formaldehyde metabolic process	0.00019177	0.000197622	0.000185367	0.000149248	0.000190049	0.000523036	0.00014	0.00012	0.0001	8e-05	0.00011	0.0001	1	1	0	1	0	0.197	0	1	0	0	1	0	0	0	0
GO:0016114	terpenoid biosynthetic process	0.000179299	0.000188141	0.000180379	0.000151088	0.000191625	0.000529383	0.00012	0.00011	9e-05	8e-05	0.00011	0.00011	1	1	0	0.706	0	1	0	1	0	0	0.92	0	0	0	0
GO:0009445	putrescine metabolic process	0.000179299	0.000188141	0.000180379	0.000151088	0.000191625	0.000529383	0.00012	0.00011	9e-05	8e-05	0.00011	0.00011	1	1	0	0.706	0	1	0	1	0	0	0.92	0	0	0	0
GO:0009410	response to xenobiotic stimulus	0.000179299	0.000188141	0.000180379	0.000151088	0.000191625	0.000529383	0.00012	0.00011	9e-05	8e-05	0.00011	0.00011	1	1	0	0.706	0	1	0	1	0	0	0.92	0	0	0	0
GO:0006525	arginine metabolic process	0.000179299	0.000188141	0.000180379	0.000151088	0.000191625	0.000529383	0.00012	0.00011	9e-05	8e-05	0.00011	0.00011	1	1	0	0.706	0	1	0	1	0	0	0.92	0	0	0	0
GO:0046060	dATP metabolic process	0.000188169	0.000187947	0.000189537	0.000157124	0.000201256	0.000548166	0.00015	0.00012	0.0001	9e-05	0.00014	0.00012	1	1	0	0.836	0	1	0	0.563	0	0	1	0	0	0	0
GO:0019279	L-methionine biosynthetic process from L-homoserine via cystathionine	0.000188169	0.000187947	0.000189537	0.000157124	0.000201256	0.000548166	0.00015	0.00012	0.0001	9e-05	0.00014	0.00012	1	1	0	0.836	0	1	0	0.563	0	0	1	0	0	0	0
GO:0009175	pyrimidine ribonucleoside monophosphate catabolic process	0.000169296	0.000186364	0.000176403	0.00014848	0.000187178	0.000503717	0.00011	0.00012	0.0001	8e-05	0.0001	0.0001	0.005	1	0.001	0.048	0	0.44	0	1	0	0	0.957	0	0	0	0
GO:0034656	nucleobase-containing small molecule catabolic process	0.000169567	0.000182195	0.000194813	0.000211419	0.000300903	0.000637399	0.00017	0.00015	0.00016	0.00015	0.00017	0.00016	1	0.026	0	0	1	1	0	0	0	0.465	0	0	0	0	0
GO:0009069	serine family amino acid metabolic process	0.000169567	0.000182195	0.000194813	0.000211419	0.000300903	0.000637399	0.00017	0.00015	0.00016	0.00015	0.00017	0.00016	1	0.026	0	0	1	1	0	0	0	0.465	0	0	0	0	0
GO:0009221	pyrimidine deoxyribonucleotide biosynthetic process	0.000171594	0.000154811	0.000163948	0.00015301	0.000209211	0.000500456	0.00013	0.00012	0.00011	9e-05	0.00012	0.00011	0.024	1	0.013	0	0	1	1	0	0	0.728	0	0	0	0	0
GO:0046655	folic acid metabolic process	8.598e-05	9.02249e-05	9.07223e-05	6.78321e-05	9.29328e-05	0.000263495	8e-05	6e-05	6e-05	5e-05	7e-05	5e-05	1	1	0	0.619	0	1	0	1	0	0	1	0	0	1	0
