# Supplementary material for: Gut microbe metabolism of small molecules supports human development across the early stages of life
Source: Front Microbiol. 2022 Sep 13;13:1006721. doi: 10.3389/fmicb.2022.1006721 (PMC9512645; doi:10.3389/fmicb.2022.1006721)
Supplement: Supplementary file 6 [file Data_Sheet_6.XLSX]

## Sheet: Table S5
Table S5. Comparison of MetaCyc-based microbial functional profiling between feeding types (statistically significant comparisons were highlighted in green).
									Bonferroni
	Mean				Std. Deviation				A Breast milk			A Infant Formula		B Breast milk
	A BREAST MILK	A FORMULA	B BREAST MILK	B FORMULA	A BREAST MILK	A INFANT FORMULA	B BREAST MILK	B FORMULA	A Infant Formula	B Breast milk	B Infant formula	B Breast milk	B Infant formula	B Infant formula
4.3.1.19	0.000163223	5.9426e-05	0.000257425	0.000189701	9e-05	0.00019	0.00014	0.00013	0	0.002	0	0.25	0.875	0
3.5.4.4	3.43964e-05	7.32733e-05	3.31685e-05	6.78325e-05	4e-05	9e-05	4e-05	5e-05	0	1	0	0	1	0
5.4.99.5	7.05793e-05	0.000161974	0.000109896	0.000145539	6e-05	0.00019	9e-05	7e-05	0	0.007	0	0.008	1	0.002
6.3.4.2	0.000114479	0.000249211	0.000221634	0.000313734	9e-05	0.00019	0.00014	0.00013	0	0	0	1	0.038	0
2.7.4.3	4.07576e-05	0.000100079	8.29688e-05	0.000119969	3e-05	0.0001	6e-05	5e-05	0	0	0	0.508	0.259	0
6.3.5.4	6.59531e-05	0.000120719	0.000132848	0.000337997	7e-05	0.00011	0.00014	0.00027	0.799	0.05	0	1	0	0
6.2.1.1	7.60038e-05	0.000112627	6.50727e-05	7.25583e-05	0.0001	0.00014	8e-05	7e-05	0.159	1	1	0.012	0.051	1
5.3.1.4	6.38319e-05	8.30747e-05	0.000106686	0.000148849	6e-05	9e-05	8e-05	0.0001	1	0.001	0	0.659	0	0
6.3.4.4	0.000100233	0.000230552	0.000205833	0.000272182	8e-05	0.0002	0.00014	0.00012	0	0	0	1	0.399	0
2.7.4.9	2.95213e-05	7.92877e-05	6.37346e-05	8.3694e-05	3e-05	8e-05	7e-05	6e-05	0	0	0	0.832	1	0.013
3.6.1.23	2.88699e-05	6.01938e-05	5.7443e-05	7.94303e-05	3e-05	7e-05	4e-05	4e-05	0	0	0	1	0.034	0
2.6.1.52	5.99952e-05	0.000129413	0.000144177	0.00019342	5e-05	0.00012	0.00011	0.0001	0.001	0	0	1	0.001	0
2.7.4.6	1.89437e-05	4.31016e-05	2.37199e-05	2.37513e-05	2e-05	5e-05	2e-05	2e-05	0	0.64	0.59	0	0	1
3.2.2.9	1.30425e-05	5.33908e-05	2.61466e-05	5.7078e-05	2e-05	8e-05	3e-05	4e-05	0	0.117	0	0.002	1	0
5.3.1.25	5.32334e-05	8.05114e-05	0.000106782	0.000141097	5e-05	9e-05	0.0001	0.0001	0.674	0	0	0.601	0.001	0.003
6.3.2.-	4.88877e-05	8.53579e-05	0.000148545	0.000154563	5e-05	0.00013	0.00019	0.00016	1	0	0	0.124	0.063	1
6.3.2.17	2.1112e-06	5.19879e-06	1.13911e-06	3.59886e-06	0	1e-05	0	0	0	0.429	0.03	0	0.153	0
7.1.2.2	0.000542586	0.00108422	0.00107284	0.00170396	0.0004	0.00077	0.00067	0.00076	0	0	0	1	0	0
6.3.4.21	8.68915e-05	0.000228813	0.000191488	0.000277306	7e-05	0.00022	0.0002	0.00014	0	0	0	1	0.524	0
6.1.1.9	0.000215096	0.000488188	0.000420568	0.000565923	0.00018	0.00043	0.00027	0.00024	0	0	0	0.882	0.554	0
4.2.1.47	0.000125816	0.000131361	0.000233314	0.000254901	0.00011	0.0001	0.00016	0.00014	1	0	0	0	0	0.903
6.1.1.11	9.16218e-05	0.000217492	0.000184978	0.000262849	8e-05	0.00021	0.00013	0.00012	0	0	0	0.862	0.238	0
2.1.2.1	0.000103194	0.000183082	0.000121995	0.000191587	9e-05	0.00015	9e-05	9e-05	0	0.761	0	0.001	1	0
6.4.1.2	8.03126e-05	0.00022429	8.40844e-05	0.000212046	9e-05	0.00023	8e-05	0.00014	0	1	0	0	1	0
6.3.5.3	0.00027975	0.000614056	0.000510681	0.000717449	0.00022	0.00057	0.00033	0.00031	0	0	0	0.459	0.442	0
3.5.4.5	3.9045e-05	8.11222e-05	5.65245e-05	8.57705e-05	4e-05	8e-05	4e-05	5e-05	0	0.028	0	0.018	1	0
2.7.4.8	4.93877e-05	0.00011069	0.00011976	0.000162928	4e-05	9e-05	9e-05	8e-05	0.001	0	0	1	0.002	0
2.3.1.180	6.11046e-05	0.000116307	5.57719e-05	9.20777e-05	6e-05	0.00011	5e-05	5e-05	0	1	0	0	0.111	0
6.2.1.3	7.2053e-05	8.76805e-05	6.56785e-05	7.91249e-05	9e-05	0.00011	7e-05	6e-05	1	1	1	0.55	1	0.569
2.7.1.121	0.000113006	0.000224048	0.000105653	0.000163791	0.00014	0.0002	0.00013	0.00013	0	1	0.037	0	0.096	0.001
2.7.1.48	2.90689e-05	7.21712e-05	3.81122e-05	5.77615e-05	3e-05	8e-05	3e-05	3e-05	0	0.511	0	0	0.235	0
1.2.1.88	0.000132816	0.000184385	9.41027e-05	0.000112414	0.00015	0.0002	0.00011	0.00011	0.225	0.146	1	0.001	0.01	1
5.1.3.3	6.32168e-05	9.11157e-05	5.76132e-05	6.26468e-05	7e-05	0.00011	5e-05	6e-05	0.137	1	1	0.02	0.071	1
2.7.9.2	9.30027e-05	0.000108203	9.03443e-05	0.000108423	0.0001	0.00013	9e-05	8e-05	1	1	1	1	1	0.484
3.1.3.7	3.20461e-05	4.36851e-05	3.63195e-05	3.26366e-05	3e-05	4e-05	3e-05	3e-05	0.29	1	1	1	0.252	1
5.3.1.14	5.26497e-05	7.08579e-05	7.8499e-05	9.53889e-05	6e-05	8e-05	7e-05	7e-05	0.909	0.021	0	1	0.217	0.124
3.5.4.3	4.69678e-05	4.03533e-05	5.04934e-05	7.79355e-05	6e-05	5e-05	6e-05	5e-05	1	1	0	1	0	0
4.3.1.18	4.04275e-05	5.97354e-05	3.72913e-05	4.51832e-05	6e-05	8e-05	5e-05	5e-05	0.334	1	1	0.102	0.703	1
3.5.4.1	4.19241e-05	4.55095e-05	3.94341e-05	4.78425e-05	5e-05	5e-05	5e-05	4e-05	1	1	1	1	1	0.587
2.7.2.15	2.6404e-05	3.48283e-05	2.59894e-05	2.84749e-05	5e-05	6e-05	4e-05	3e-05	1	1	1	1	1	1
2.7.7.2	1.26173e-05	2.86674e-05	5.56692e-05	5.4849e-05	2e-05	7e-05	9e-05	7e-05	1	0	0	0.188	0.21	1
4.2.1.12	2.89832e-05	4.19158e-05	3.0682e-05	3.15307e-05	4e-05	6e-05	4e-05	3e-05	0.581	1	1	0.725	0.886	1
3.5.3.23	3.30298e-05	4.29749e-05	2.15636e-05	2.86849e-05	5e-05	6e-05	3e-05	4e-05	1	0.145	1	0.011	0.207	0.544
2.3.1.-	0.0011731	0.00221908	0.00162138	0.00265402	0.00096	0.00146	0.0009	0.00111	0	0.008	0	0.008	0.111	0
2.7.13.3	0.00124433	0.00175313	0.00112703	0.00135452	0.0015	0.00183	0.00131	0.00121	0.298	1	1	0.057	0.569	0.756
1.17.4.1	0.000269981	0.000527029	0.00054757	0.000671264	0.0002	0.00037	0.0004	0.0003	0	0	0	1	0.074	0.004
2.7.4.1	0.000146681	0.000236008	0.000340955	0.000457481	9e-05	0.00022	0.00021	0.0002	0.082	0	0	0.011	0	0
2.7.2.1	0.000109653	0.000212041	0.000130317	0.000207451	9e-05	0.00016	0.0001	0.0001	0	0.786	0	0	1	0
1.1.1.1	0.000424266	0.000780708	0.000622611	0.00108031	0.00037	0.00057	0.00042	0.00051	0	0.007	0	0.32	0.001	0
2.1.1.45	5.66016e-05	0.000129291	0.000138341	0.000163232	4e-05	0.00011	0.00012	8e-05	0	0	0	1	0.216	0.082
6.1.1.7	0.000187401	0.000387967	0.000331017	0.000469525	0.00014	0.00032	0.00021	0.00019	0	0	0	0.68	0.133	0
2.3.3.13	0.000137489	0.000258451	0.000290536	0.000383329	0.00011	0.0002	0.00021	0.00018	0.003	0	0	1	0.001	0
5.3.1.9	0.000118452	0.000299779	0.000251482	0.000344579	9e-05	0.00031	0.00018	0.00016	0	0	0	0.71	0.86	0
1.1.1.205	0.000121968	0.000293717	0.000226629	0.000321361	0.0001	0.00031	0.00016	0.00014	0	0	0	0.111	1	0
2.5.1.47	0.00013964	0.00024933	0.000172132	0.000314967	0.0001	0.00017	0.00011	0.00014	0	0.31	0	0.004	0.019	0
4.3.2.1	9.69571e-05	0.000205969	0.00019713	0.000272764	7e-05	0.00017	0.00012	0.00011	0	0	0	1	0.006	0
2.6.1.42	7.20527e-05	0.000162782	0.000144015	0.000200107	5e-05	0.00014	9e-05	8e-05	0	0	0	1	0.085	0
2.8.1.6	6.10644e-05	0.000127992	0.000206206	0.00011143	5e-05	9e-05	8e-05	8e-05	0	0	0	1	0.002	0
2.7.2.11	7.52575e-05	0.000126722	0.000136916	0.000179314	5e-05	0.0001	9e-05	8e-05	0.006	0	0	1	0.002	0
6.3.1.2	0.000110119	0.000249594	0.000247244	0.000324352	9e-05	0.00021	0.00025	0.00021	0.003	0	0	1	0.255	0.005
4.3.3.7	7.93592e-05	0.000172139	0.000152743	0.00025478	6e-05	0.00015	0.00012	0.00013	0	0	0	1	0	0
3.5.1.2	7.92146e-05	0.000123243	0.000144142	0.000154929	7e-05	9e-05	9e-05	7e-05	0.026	0	0	0.867	0.154	1
2.4.2.10	5.02192e-05	0.000102765	0.00012099	0.000159682	4e-05	9e-05	0.0001	8e-05	0.007	0	0	1	0.001	0
1.17.1.9	0.000174401	0.000246986	0.000146535	0.000208209	0.00024	0.00031	0.00018	0.00018	0.405	1	1	0.04	1	0.042
4.3.2.2	9.67863e-05	0.000217713	0.000209246	0.00028186	8e-05	0.0002	0.00013	0.00012	0	0	0	1	0.025	0
2.7.1.17	0.000116075	0.00018432	0.00016886	0.000307014	9e-05	0.00017	0.00012	0.00017	0.07	0.03	0	1	0	0
4.2.1.46	8.3027e-05	0.000164189	0.000213638	0.000246645	6e-05	0.00015	0.00016	0.00013	0.01	0	0	0.235	0.003	0.154
4.2.3.1	9.6002e-05	0.0002051	0.000283004	0.000165844	8e-05	0.00019	0.00012	0.00012	0	0	0	1	0.049	0
2.7.6.1	8.62829e-05	0.000237543	0.000195259	0.000291013	8e-05	0.00024	0.0002	0.00017	0	0	0	1	0.485	0
4.1.1.23	7.05628e-05	0.000151356	0.000147398	0.000197543	5e-05	0.00013	0.0001	9e-05	0	0	0	1	0.034	0
6.2.1.5	0.000102798	0.000180368	0.000193147	0.000192276	0.0001	0.00021	0.00018	0.00013	0.047	0	0	1	1	1
5.4.2.7	0.000101941	0.000203446	0.000116191	0.00019832	0.00011	0.00018	0.00012	0.00012	0	1	0	0	1	0
2.4.2.1	6.5098e-05	0.000145982	8.64739e-05	0.00014419	7e-05	0.00014	8e-05	8e-05	0	0.337	0	0	1	0
4.2.1.10	5.94412e-05	0.000132734	8.4154e-05	0.000135269	5e-05	0.00013	5e-05	6e-05	0	0.027	0	0	1	0
2.7.4.22	6.29825e-05	0.000137295	9.70307e-05	0.000144452	5e-05	0.00012	6e-05	6e-05	0	0	0	0.003	1	0
5.1.1.7	5.56723e-05	8.47261e-05	0.000128401	0.000193088	4e-05	9e-05	9e-05	9e-05	0.376	0	0	0.016	0	0
2.4.2.8	3.68389e-05	8.63446e-05	7.71289e-05	0.000115885	3e-05	8e-05	6e-05	6e-05	0	0	0	1	0.013	0
5.3.1.16	3.8844e-05	8.60714e-05	7.96693e-05	9.37326e-05	2e-05	9e-05	6e-05	5e-05	0	0	0	1	1	0.083
3.5.1.1	8.32943e-05	0.000139581	0.00010506	0.000129581	7e-05	0.00011	8e-05	7e-05	0.001	0.184	0	0.064	1	0.02
4.6.1.12	3.32441e-05	5.03603e-05	6.62963e-05	9.71927e-05	3e-05	5e-05	5e-05	5e-05	0.32	0	0	0.318	0	0
5.4.2.2	9.85218e-05	0.000175064	0.000163786	0.000223412	8e-05	0.00014	0.00016	0.00014	0.019	0.002	0	1	0.256	0
3.6.1.66	2.9467e-05	4.94887e-05	3.39185e-05	6.95938e-05	2e-05	4e-05	3e-05	3e-05	0.004	1	0	0.026	0.001	0
2.7.1.35	6.29474e-05	0.000103206	0.000120206	0.000155182	5e-05	9e-05	7e-05	7e-05	0.016	0	0	1	0	0
2.7.1.21	2.52306e-05	6.28122e-05	3.50655e-05	4.79413e-05	3e-05	7e-05	3e-05	3e-05	0	0.185	0	0	0.084	0.004
4.1.2.40	9.27059e-05	0.000129903	9.93028e-05	0.000118655	0.00013	0.00013	0.00014	0.0001	0.665	1	0.616	0.951	1	0.89
3.6.1.22	4.8424e-05	7.48686e-05	0.000119319	0.000143083	4e-05	9e-05	0.0001	9e-05	0.58	0	0	0.017	0	0.057
1.1.1.6	6.65402e-05	0.000123589	6.29803e-05	9.70488e-05	9e-05	0.00014	8e-05	7e-05	0.003	1	0.034	0	0.447	0.002
2.1.2.10	4.29039e-05	6.97692e-05	5.31643e-05	5.6768e-05	4e-05	8e-05	4e-05	4e-05	0.017	0.592	0.14	0.279	0.692	1
6.1.1.18	7.04343e-05	8.38433e-05	7.37533e-05	0.000124186	7e-05	9e-05	7e-05	7e-05	1	1	0	1	0.006	0
7.3.2.3	2.42744e-05	4.30075e-05	2.29646e-05	4.90853e-05	2e-05	4e-05	2e-05	3e-05	0.001	1	0	0	1	0
3.5.4.13	2.27242e-05	3.74313e-05	5.94012e-05	6.2395e-05	2e-05	5e-05	7e-05	5e-05	0.871	0	0	0.117	0.045	1
1.1.1.77	5.96473e-05	9.15833e-05	0.00014198	0.000175091	4e-05	0.0001	0.00011	9e-05	0.432	0	0	0.014	0	0.007
5.1.3.22	4.40231e-05	8.70901e-05	7.04376e-05	7.75575e-05	6e-05	0.00011	8e-05	6e-05	0.01	0.031	0.002	1	1	1
5.3.1.5	6.83104e-05	7.95023e-05	0.000102275	0.000125837	7e-05	0.0001	7e-05	9e-05	1	0.009	0	0.675	0.007	0.048
2.5.1.55	3.01281e-05	3.09264e-05	4.40022e-05	4.41263e-05	3e-05	4e-05	3e-05	3e-05	1	0.008	0.006	0.145	0.129	1
5.3.1.17	3.68968e-05	3.75605e-05	6.20695e-05	7.42974e-05	4e-05	5e-05	6e-05	5e-05	1	0.001	0	0.04	0	0.169
3.2.2.4	3.9778e-05	4.81746e-05	5.06715e-05	4.29464e-05	5e-05	6e-05	5e-05	4e-05	1	0.523	1	1	1	0.857
3.5.3.11	3.2126e-05	4.92282e-05	3.59943e-05	7.44755e-05	4e-05	6e-05	4e-05	6e-05	0.486	1	0	0.878	0.032	0
4.1.1.15	5.12886e-05	3.5045e-05	9.20314e-05	7.28852e-05	7e-05	6e-05	0.0001	7e-05	1	0.001	0.241	0	0.048	0.186
1.4.3.5	1.70302e-05	2.13547e-05	2.46279e-05	2.20453e-05	2e-05	3e-05	2e-05	2e-05	1	0.073	0.55	1	1	1
4.1.3.6	1.02304e-05	9.63762e-06	1.27339e-05	2.23561e-05	2e-05	2e-05	2e-05	2e-05	1	1	0	1	0.003	0
4.2.1.42	4.77149e-05	6.01977e-05	4.35514e-05	5.36958e-05	7e-05	9e-05	6e-05	5e-05	1	1	1	0.72	1	0.748
4.2.1.40	7.66799e-05	9.30964e-05	6.24951e-05	7.93274e-05	0.0001	0.00013	8e-05	8e-05	1	1	1	0.315	1	0.503
4.3.2.3	1.32669e-05	1.19189e-05	1.45539e-05	1.36289e-05	2e-05	2e-05	2e-05	1e-05	1	1	1	1	1	1
4.1.99.1	2.66125e-05	3.70571e-05	5.20442e-05	3.73984e-05	4e-05	6e-05	7e-05	4e-05	1	0.002	0.69	0.653	1	0.068
1.3.1.1	2.96392e-05	2.23322e-05	4.1875e-05	3.61283e-05	5e-05	4e-05	7e-05	4e-05	1	0.501	1	0.237	0.851	1
4.1.3.38	2.07664e-05	2.80396e-05	2.92877e-05	3.06535e-05	3e-05	4e-05	3e-05	3e-05	1	0.254	0.1	1	1	1
3.2.2.8	1.42412e-05	1.16017e-05	1.8231e-05	1.9609e-05	2e-05	2e-05	3e-05	2e-05	1	1	0.464	0.661	0.309	1
4.4.1.15	2.57553e-05	4.19763e-05	2.3644e-05	2.75249e-05	3e-05	7e-05	3e-05	3e-05	0.14	1	1	0.035	0.169	1
4.1.1.8	2.13765e-05	1.94785e-05	3.54968e-05	4.0872e-05	4e-05	5e-05	6e-05	6e-05	1	0.352	0.048	0.658	0.187	1
3.1.2.12	3.47016e-05	3.95209e-05	3.62023e-05	3.64549e-05	4e-05	5e-05	5e-05	4e-05	1	1	1	1	1	1
1.1.1.305	5.45161e-05	5.21656e-05	5.10423e-05	5.58172e-05	8e-05	8e-05	7e-05	7e-05	1	1	1	1	1	1
3.6.1.40	4.5513e-05	5.7062e-05	3.81407e-05	4.64756e-05	6e-05	8e-05	5e-05	5e-05	1	1	1	0.349	1	1
2.6.1.57	3.89315e-05	5.28841e-05	3.22585e-05	3.83692e-05	5e-05	7e-05	4e-05	4e-05	0.716	1	1	0.081	0.473	1
2.3.1.174	3.204e-05	3.19336e-05	1.50748e-05	2.2916e-05	6e-05	6e-05	3e-05	3e-05	1	0.01	0.505	0.117	1	0.469
2.7.1.73	3.26057e-05	4.5843e-05	3.17995e-05	3.46356e-05	5e-05	6e-05	4e-05	4e-05	0.667	1	1	0.416	0.859	1
6.3.2.5	5.89028e-06	2.78753e-05	2.36239e-06	4.88839e-06	2e-05	6e-05	1e-05	1e-05	0	1	1	0	0	1
4.1.1.47	3.20636e-05	2.45443e-05	3.95553e-05	2.94994e-05	6e-05	5e-05	8e-05	4e-05	1	1	1	0.892	1	0.702
4.2.1.104	1.75991e-05	2.67799e-05	1.51183e-05	1.52553e-05	3e-05	7e-05	3e-05	2e-05	0.852	1	1	0.271	0.274	1
4.2.1.79	1.51803e-05	1.53447e-05	1.59228e-05	1.31209e-05	3e-05	3e-05	3e-05	2e-05	1	1	1	1	1	1
2.7.1.184	1.28752e-05	1.75126e-05	1.1116e-05	1.27e-05	2e-05	4e-05	2e-05	2e-05	1	1	1	0.519	1	1
1.7.5.1	1.91557e-06	1.19553e-06	2.03492e-06	1.69805e-06	0	0	0	0	1	1	1	0.889	1	1
4.2.1.9	0.000178334	0.000423096	0.000308182	0.000486843	0.00016	0.00046	0.0002	0.00021	0	0	0	0.033	0.716	0
1.1.1.3	0.000212881	0.000344808	0.000304003	0.000402375	0.00019	0.00026	0.00019	0.00017	0.002	0.002	0	1	0.513	0
6.1.1.15	0.000121742	0.000285251	0.000250416	0.00035284	0.0001	0.00027	0.00017	0.00016	0	0	0	1	0.132	0
5.1.1.1	0.000171289	0.000316846	0.000227394	0.000341809	0.00014	0.00024	0.00016	0.00016	0	0.06	0	0.014	1	0
6.1.1.16	0.000110998	0.000219523	0.000227641	0.000294075	9e-05	0.00017	0.00015	0.00013	0	0	0	1	0.012	0
2.7.1.23	5.73971e-05	0.00014039	0.000105317	0.000119928	5e-05	0.00013	8e-05	6e-05	0	0	0	0.045	0.686	0.423
1.4.1.13	0.00040828	0.000637552	0.000689494	0.000998677	0.00032	0.00051	0.00043	0.00042	0.024	0	0	1	0	0
6.1.1.20	0.000222081	0.000483948	0.000444434	0.000615762	0.00017	0.0004	0.00029	0.00027	0	0	0	1	0.039	0
1.5.1.3	3.37619e-05	7.58595e-05	6.64704e-05	0.000104888	3e-05	6e-05	6e-05	6e-05	0	0	0	1	0.015	0
2.3.1.179	0.000146455	0.000277011	0.000266368	0.000411359	0.00012	0.00026	0.00023	0.00028	0.021	0.001	0	1	0.007	0
6.1.1.14	0.000191732	0.000385097	0.000290973	0.000384149	0.00017	0.00034	0.00018	0.00016	0	0	0	0.029	1	0
6.1.1.3	0.000135864	0.000295403	0.000275332	0.000376276	0.00012	0.00024	0.00017	0.00016	0	0	0	1	0.034	0
6.3.5.2	0.000133019	0.00029278	0.000242577	0.000350684	0.00011	0.00026	0.00014	0.00014	0	0	0	0.325	0.15	0
2.5.1.7	0.000111828	0.000304459	0.000216985	0.000317431	0.0001	0.00032	0.00016	0.00014	0	0	0	0.016	1	0
5.4.2.10	0.000108403	0.000214597	0.000193829	0.000277393	8e-05	0.00015	0.00011	0.00011	0	0	0	1	0.009	0
3.1.3.11	0.000128235	0.000213489	0.000172651	0.000258114	0.00012	0.0002	0.00012	0.00012	0.003	0.054	0	0.436	0.287	0
2.1.1.14	0.000161568	0.000416221	0.000233371	0.000331367	0.00016	0.0004	0.0002	0.00019	0	0.069	0	0	0.148	0
6.3.4.13	0.00010346	0.000211863	0.000178832	0.000253035	8e-05	0.00019	0.00012	0.00011	0	0	0	0.614	0.24	0
6.3.1.5	6.47041e-05	0.000122202	0.000115511	0.000223384	5e-05	0.0001	9e-05	0.00012	0.014	0.001	0	1	0	0
2.6.1.9	6.93362e-05	0.00013852	0.000147681	0.000207211	4e-05	0.00011	0.0001	0.0001	0.001	0	0	1	0	0
5.3.1.6	5.33203e-05	0.000109326	0.000108128	0.000149225	4e-05	8e-05	8e-05	7e-05	0	0	0	1	0.007	0
6.1.1.5	0.000225964	0.000457052	0.000473898	0.000666857	0.00016	0.00035	0.00032	0.0003	0	0	0	1	0	0
6.1.1.4	0.000189555	0.000430543	0.00039872	0.000506984	0.00015	0.00041	0.00024	0.00021	0	0	0	1	0.369	0
6.1.1.10	0.000152375	0.000343037	0.000321928	0.000433377	0.00011	0.00029	0.0002	0.00019	0	0	0	1	0.045	0
4.2.1.20	0.000255228	7.97101e-05	0.000451686	0.000270021	0.00012	0.00031	0.00022	0.0002	0	0	0	1	0.018	0
4.2.1.3	0.000222686	0.000465749	0.000366791	0.00041867	0.00019	0.00039	0.00026	0.00023	0	0	0	0.153	1	0.345
5.3.1.1	9.64375e-05	0.000189386	0.000158292	0.000252431	7e-05	0.00015	0.0001	0.00011	0	0	0	0.514	0.003	0
6.1.1.1	9.02873e-05	0.000193593	0.000177489	0.000241548	7e-05	0.00017	0.00011	0.0001	0	0	0	1	0.063	0
6.1.1.21	9.93709e-05	0.000207404	0.000186815	0.000250458	9e-05	0.00018	0.00012	0.00011	0	0	0	1	0.235	0
1.8.1.4	0.000138962	0.000374672	0.000184549	0.000208065	0.00013	0.00044	0.00012	9e-05	0	0.23	0.009	0	0	1
6.1.1.2	9.85502e-05	0.000211341	0.000169393	0.000235211	8e-05	0.00016	0.00011	0.0001	0	0	0	0.164	1	0
6.3.3.1	7.30476e-05	0.000162287	0.000134839	0.000204159	6e-05	0.00014	0.0001	9e-05	0	0	0	0.603	0.069	0
2.4.2.9	5.21343e-05	0.000137039	0.000105057	0.0001483	5e-05	0.00014	7e-05	7e-05	0	0	0	0.094	1	0
6.3.3.2	5.72572e-05	0.000148755	9.28812e-05	0.000158925	6e-05	0.00016	7e-05	8e-05	0	0.007	0	0.001	1	0
2.4.2.7	5.39895e-05	0.000111674	9.90448e-05	0.000137824	4e-05	9e-05	8e-05	7e-05	0	0	0	1	0.226	0
6.1.1.6	0.000159147	0.000305252	0.0002921	0.000421785	0.00013	0.00024	0.00018	0.00018	0	0	0	1	0.001	0
6.1.1.19	0.000221651	6.73849e-05	0.000397882	0.000244134	9e-05	0.00025	0.00018	0.00016	0	0	0	1	0.025	0
6.1.1.12	0.000126486	0.000290589	0.000246451	0.000344278	0.0001	0.00027	0.00016	0.00015	0	0	0	0.702	0.326	0
2.7.2.4	0.000114273	0.000248299	0.000197642	0.000315704	8e-05	0.00021	0.00012	0.00014	0	0	0	0.194	0.025	0
2.7.1.11	8.17099e-05	0.000152588	0.000119734	0.000219062	7e-05	0.00013	0.0001	0.00013	0.003	0.045	0	0.509	0.003	0
1.2.1.11	0.000111996	0.00019919	0.000186159	0.000249474	9e-05	0.00014	0.00012	0.00011	0	0	0	1	0.061	0
1.4.4.2	0.000113585	0.000180185	0.000149887	0.000151156	0.00011	0.00018	0.00012	0.00011	0.025	0.145	0.106	0.961	1	1
2.1.3.3	7.34458e-05	0.000203476	0.000125639	0.000212078	6e-05	0.00022	0.00011	0.00012	0	0.005	0	0.001	1	0
6.3.2.6	4.68256e-05	0.000101092	0.000106519	0.000144244	4e-05	8e-05	7e-05	6e-05	0	0	0	1	0.001	0
2.7.7.60	5.79366e-05	7.28505e-05	9.83643e-05	0.000135009	4e-05	8e-05	7e-05	6e-05	1	0	0	0.098	0	0
3.1.3.3	4.9468e-05	8.75112e-05	8.2756e-05	8.6116e-05	4e-05	9e-05	5e-05	5e-05	0.001	0	0	1	1	1
6.1.1.22	7.24967e-05	0.000155617	0.000108064	0.000190195	7e-05	0.00013	7e-05	9e-05	0	0.013	0	0.013	0.147	0
1.1.1.85	7.89446e-05	0.00014824	0.000154782	0.000211453	6e-05	0.00011	0.0001	9e-05	0	0	0	1	0	0
1.5.1.20	6.61947e-05	0.000155103	0.000134562	0.000183404	4e-05	0.00017	8e-05	7e-05	0	0	0	1	0.334	0
4.2.3.5	7.71415e-05	0.000160733	0.000141463	0.000199497	6e-05	0.00014	0.0001	9e-05	0	0	0	1	0.089	0
3.5.99.6	7.39153e-05	0.000126242	0.000155949	0.000200675	6e-05	0.00011	0.00012	0.0001	0.04	0	0	0.585	0	0
3.1.1.96	3.55919e-05	7.3992e-05	7.44465e-05	0.000112241	3e-05	6e-05	5e-05	5e-05	0	0	0	1	0	0
2.7.7.9	6.95305e-05	0.000189164	0.000147614	0.000175882	6e-05	0.00017	0.00014	0.00011	0	0	0	0.297	1	0.182
2.5.1.48	8.50065e-05	0.000195496	0.000117008	0.000152471	7e-05	0.00015	0.00012	0.00011	0	0.199	0	0.001	0.187	0.027
2.7.1.56	5.25045e-05	0.000143176	5.24764e-05	0.000133511	6e-05	0.00017	5e-05	9e-05	0	1	0	0	1	0
5.3.1.8	5.71558e-05	0.000158594	4.49906e-05	8.4644e-05	7e-05	0.00022	5e-05	5e-05	0	1	0.059	0	0	0
4.4.1.21	2.67754e-05	7.17755e-05	5.84052e-05	7.8802e-05	2e-05	7e-05	5e-05	4e-05	0	0	0	0.482	1	0
2.7.1.50	4.71266e-05	8.33597e-05	8.71011e-05	0.000144058	4e-05	7e-05	8e-05	8e-05	0.047	0	0	1	0	0
2.4.2.22	3.28015e-05	7.48436e-05	7.05483e-05	0.000100412	3e-05	6e-05	5e-05	5e-05	0	0	0	1	0.01	0
4.2.1.59	3.85137e-05	6.88633e-05	4.23798e-05	6.71358e-05	5e-05	6e-05	4e-05	4e-05	0.001	1	0	0.002	1	0
2.3.1.46	6.36256e-05	0.000126168	0.000158497	0.00020608	5e-05	0.00012	0.00011	0.00011	0.007	0	0	0.418	0	0
2.6.1.62	6.26068e-05	8.51982e-05	0.000169467	0.000110266	5e-05	0.00011	0.00041	0.00018	1	0.015	1	0.444	1	0.253
4.3.1.3	0.000105256	0.000125448	9.04799e-05	0.000134375	9e-05	0.00013	6e-05	9e-05	1	1	0.062	0.144	1	0
4.3.1.1	8.42103e-05	0.000108912	0.000160847	0.000185031	6e-05	0.00011	0.00011	0.0001	1	0	0	0.02	0	0.157
2.7.1.15	7.15704e-05	0.000104294	8.1172e-05	0.000124193	8e-05	9e-05	7e-05	7e-05	0.135	1	0	0.495	0.788	0
1.15.1.1	5.30373e-05	9.26812e-05	4.72947e-05	5.66837e-05	6e-05	8e-05	5e-05	5e-05	0.001	1	1	0	0.001	0.737
5.1.3.4	6.23826e-05	9.8931e-05	7.79777e-05	0.000117759	7e-05	0.00011	7e-05	8e-05	0.083	0.773	0	0.77	1	0
2.6.1.2	8.49691e-05	0.000148354	8.79114e-05	0.000111866	9e-05	0.00014	9e-05	8e-05	0.002	1	0.137	0.001	0.134	0.097
3.1.4.46	8.66595e-05	0.000132692	7.98487e-05	9.12022e-05	0.00011	0.00015	9e-05	8e-05	0.084	1	1	0.015	0.097	1
4.1.99.12	2.4676e-05	4.99354e-05	3.25466e-05	2.68992e-05	3e-05	7e-05	4e-05	3e-05	0.001	0.576	1	0.038	0.002	0.893
1.1.5.3	0.000174921	0.000254708	0.000142208	0.000161605	0.00022	0.00032	0.00018	0.00017	0.22	1	1	0.01	0.049	1
5.1.3.9	3.58961e-05	5.90469e-05	4.17076e-05	7.80111e-05	4e-05	5e-05	4e-05	6e-05	0.083	1	0	0.282	0.17	0
3.1.3.5	0.000172938	0.000240592	0.000157181	0.000182003	0.00023	0.00029	0.0002	0.00018	0.546	1	1	0.151	0.672	1
3.6.1.11	5.70274e-05	0.000105774	5.29845e-05	9.10323e-05	5e-05	0.00013	5e-05	5e-05	0	1	0	0	1	0
6.2.1.26	5.48537e-05	9.22935e-05	4.80302e-05	6.26703e-05	6e-05	0.00012	5e-05	4e-05	0.004	1	1	0	0.019	0.115
4.1.2.50	1.63076e-05	3.61431e-05	2.35414e-05	2.49468e-05	2e-05	4e-05	2e-05	2e-05	0	0.073	0.014	0.007	0.021	1
2.8.1.8	3.55284e-05	6.01343e-05	4.73555e-05	4.06441e-05	4e-05	8e-05	4e-05	3e-05	0.015	0.213	1	0.541	0.055	0.895
2.4.2.19	3.92324e-05	5.98742e-05	8.53337e-05	0.000112245	3e-05	6e-05	6e-05	5e-05	0.297	0	0	0.056	0	0
4.1.1.37	4.46414e-05	7.58656e-05	4.15267e-05	5.4583e-05	5e-05	8e-05	5e-05	5e-05	0.009	1	0.829	0.001	0.115	0.126
1.1.1.69	3.6818e-05	4.32294e-05	5.04932e-05	6.13881e-05	5e-05	4e-05	5e-05	4e-05	1	0.127	0	1	0.128	0.159
4.1.1.19	0.000115648	0.000110448	0.000154666	0.000153153	0.00015	0.00012	0.00015	0.00011	1	0.171	0.193	0.385	0.426	1
4.2.1.75	3.12144e-05	3.88211e-05	4.13553e-05	3.68625e-05	3e-05	4e-05	4e-05	3e-05	1	0.162	1	1	1	1
5.1.3.13	1.99661e-05	2.06074e-05	5.35119e-05	6.31809e-05	2e-05	3e-05	7e-05	5e-05	1	0	0	0.003	0	0.594
4.1.1.11	1.30974e-05	2.10787e-05	2.05321e-05	2.87706e-05	1e-05	2e-05	2e-05	2e-05	0.086	0.006	0	1	0.063	0
1.17.1.4	8.62416e-05	7.8112e-05	0.000113386	0.000250378	0.00012	0.00011	0.00015	0.0002	1	1	0	1	0	0
2.3.1.181	2.43566e-05	3.34919e-05	2.68669e-05	2.76197e-05	2e-05	4e-05	2e-05	2e-05	0.304	1	1	0.764	1	1
2.3.1.29	4.84623e-05	5.94846e-05	6.54603e-05	6.01269e-05	5e-05	6e-05	5e-05	5e-05	1	0.061	0.433	1	1	1
4.2.3.3	1.64391e-05	2.31229e-05	3.33865e-05	4.9922e-05	2e-05	3e-05	3e-05	3e-05	1	0	0	0.236	0	0
2.3.1.41	4.32434e-05	5.14817e-05	5.1448e-05	5.93793e-05	4e-05	6e-05	5e-05	4e-05	1	1	0.041	1	1	0.683
5.3.1.12	7.29667e-05	0.00012754	0.000120641	0.000181558	9e-05	0.00018	9e-05	0.00012	0.061	0.007	0	1	0.035	0
2.4.2.4	5.39127e-05	7.23792e-05	4.7155e-05	5.88686e-05	7e-05	0.0001	6e-05	6e-05	0.859	1	1	0.191	1	0.635
2.7.7.38	3.8457e-05	3.74203e-05	4.81151e-05	4.7529e-05	4e-05	4e-05	4e-05	3e-05	1	0.307	0.374	0.644	0.746	1
4.1.1.17	0.000109045	0.000152118	0.000113536	0.000115537	0.00015	0.00022	0.00015	0.00011	0.714	1	1	0.8	0.903	1
1.1.1.58	4.57916e-05	6.68568e-05	6.87174e-05	0.000117485	5e-05	9e-05	7e-05	8e-05	0.752	0.098	0	1	0	0
4.1.1.18	0.000119925	0.000155987	0.000127006	0.000132585	0.00018	0.00018	0.00018	0.00014	1	1	1	1	1	1
2.6.1.19	6.48157e-05	8.61778e-05	4.83148e-05	6.1268e-05	8e-05	0.00012	6e-05	7e-05	0.749	0.525	1	0.021	0.314	0.63
3.5.4.2	4.74091e-05	4.53484e-05	6.43998e-05	0.000133916	6e-05	6e-05	8e-05	0.0001	1	0.726	0	1	0	0
1.4.1.1	1.66778e-05	5.64404e-05	2.48375e-05	3.6608e-05	3e-05	0.00011	3e-05	4e-05	0	1	0.006	0.001	0.087	0.119
4.4.1.5	1.70715e-05	3.60054e-05	1.32984e-05	1.91393e-05	2e-05	5e-05	2e-05	2e-05	0	1	1	0	0	0.091
1.2.5.1	5.26385e-05	5.87725e-05	5.06037e-05	6.26152e-05	6e-05	7e-05	5e-05	5e-05	1	1	1	1	1	0.305
4.3.1.7	6.76853e-05	9.98606e-05	6.40124e-05	9.42394e-05	0.0001	0.00014	8e-05	9e-05	0.445	1	0.184	0.196	1	0.021
2.3.1.61	4.15166e-05	6.28301e-05	3.64027e-05	4.04382e-05	5e-05	6e-05	5e-05	4e-05	0.142	1	1	0.016	0.06	1
4.2.1.6	4.61444e-05	4.1983e-05	4.53061e-05	4.93843e-05	7e-05	5e-05	6e-05	5e-05	1	1	1	1	1	1
2.5.1.129	6.36415e-05	8.45808e-05	4.42566e-05	6.22858e-05	0.00011	0.00013	7e-05	8e-05	1	0.52	1	0.048	0.827	0.326
2.3.1.9	2.40803e-05	3.79297e-05	2.24162e-05	2.698e-05	3e-05	6e-05	3e-05	2e-05	0.148	1	1	0.041	0.323	1
1.1.1.57	9.61684e-05	0.000119308	8.79705e-05	0.000105793	0.00013	0.00017	0.00012	0.0001	1	1	1	0.862	1	1
5.1.3.20	3.3351e-05	4.44757e-05	3.84906e-05	5.06501e-05	4e-05	6e-05	4e-05	5e-05	1	1	0.021	1	1	0.089
3.1.5.1	4.30534e-05	5.78122e-05	4.09364e-05	5.42315e-05	6e-05	8e-05	5e-05	5e-05	0.955	1	0.706	0.502	1	0.164
5.3.1.13	6.17992e-05	7.10649e-05	4.88068e-05	6.1245e-05	8e-05	9e-05	6e-05	6e-05	1	0.814	1	0.342	1	0.508
2.3.1.12	5.62281e-05	9.72514e-05	4.03265e-05	5.15089e-05	7e-05	9e-05	5e-05	6e-05	0.002	0.281	1	0	0	0.547
5.1.3.29	1.1876e-05	1.96783e-05	1.75995e-05	2.33733e-05	2e-05	3e-05	2e-05	2e-05	0.395	0.31	0	1	1	0.107
4.4.1.13	2.82289e-05	3.85748e-05	2.68069e-05	3.54499e-05	3e-05	4e-05	3e-05	2e-05	0.458	1	0.416	0.182	1	0.06
1.1.1.140	3.20059e-05	3.7766e-05	2.4552e-05	3.56948e-05	5e-05	4e-05	3e-05	3e-05	1	0.696	1	0.228	1	0.028
5.4.2.8	3.98783e-05	5.65989e-05	3.93666e-05	4.06611e-05	6e-05	7e-05	7e-05	4e-05	0.801	1	1	0.579	0.723	1
2.7.7.77	3.13602e-05	4.95252e-05	3.19192e-05	3.31512e-05	4e-05	5e-05	4e-05	4e-05	0.118	1	1	0.091	0.135	1
2.4.1.12	0.000142521	0.000179591	0.000118439	0.000129112	0.00019	0.00023	0.00015	0.00015	1	1	1	0.235	0.513	1
2.8.3.8	2.80367e-05	2.86472e-05	4.06849e-05	4.69986e-05	5e-05	5e-05	7e-05	4e-05	1	0.494	0.049	1	0.347	1
1.14.12.17	3.32098e-05	4.74297e-05	2.83046e-05	3.24267e-05	4e-05	5e-05	4e-05	3e-05	0.295	1	1	0.027	0.146	1
4.6.1.1	8.99069e-05	0.00012541	8.44099e-05	8.97126e-05	0.00012	0.00018	0.00011	0.0001	0.68	1	1	0.297	0.504	1
3.1.3.18	2.40664e-05	3.52994e-05	2.07901e-05	2.2904e-05	3e-05	4e-05	3e-05	2e-05	0.19	1	1	0.017	0.061	1
3.1.2.20	4.20146e-05	5.66808e-05	3.94568e-05	4.45727e-05	6e-05	8e-05	5e-05	5e-05	0.871	1	1	0.396	1	1
1.1.99.14	8.64085e-05	5.47553e-05	8.23817e-05	7.47756e-05	0.00016	0.0001	0.00014	0.00011	1	1	1	1	1	1
2.7.1.55	1.3803e-05	2.2464e-05	1.70982e-05	1.72683e-05	3e-05	4e-05	3e-05	2e-05	0.609	1	1	1	1	1
3.6.1.13	2.86605e-05	4.40559e-05	2.16652e-05	2.88548e-05	4e-05	5e-05	3e-05	3e-05	0.098	0.691	1	0.001	0.061	0.304
3.1.3.74	2.0617e-05	2.73774e-05	1.67774e-05	2.26115e-05	3e-05	3e-05	2e-05	2e-05	0.827	1	1	0.075	1	0.156
3.1.3.10	8.02035e-05	8.09064e-05	7.72485e-05	7.08346e-05	0.00011	9e-05	0.00012	9e-05	1	1	1	1	1	1
2.6.1.66	3.10056e-05	4.54322e-05	2.97631e-05	3.66609e-05	4e-05	7e-05	4e-05	4e-05	0.483	1	1	0.249	1	0.872
1.3.1.34	5.8383e-05	7.16682e-05	4.63148e-05	5.39477e-05	8e-05	9e-05	6e-05	6e-05	1	1	1	0.193	0.781	1
4.1.1.98	4.59327e-05	6.61145e-05	4.12111e-05	4.72449e-05	7e-05	9e-05	6e-05	5e-05	0.471	1	1	0.118	0.445	1
2.1.1.144	1.83136e-05	1.78159e-05	2.04965e-05	2.22697e-05	2e-05	2e-05	2e-05	2e-05	1	1	1	1	1	1
1.9.6.1	5.96302e-06	7.65288e-06	6.73091e-06	5.95024e-06	1e-05	2e-05	1e-05	1e-05	1	1	1	1	1	1
4.2.1.136	4.37198e-05	5.3788e-05	3.40255e-05	3.98368e-05	6e-05	7e-05	4e-05	4e-05	1	0.793	1	0.134	0.619	1
1.1.1.284	3.33163e-05	4.01363e-05	2.78339e-05	3.05853e-05	4e-05	6e-05	4e-05	3e-05	1	1	1	0.432	0.949	1
1.1.5.2	6.85758e-05	8.48649e-05	5.52396e-05	6.24965e-05	9e-05	0.00011	8e-05	7e-05	1	1	1	0.244	0.71	1
2.5.1.31	6.35686e-07	6.99767e-07	4.98467e-07	1.71029e-06	0	0	0	0	1	1	0	1	0	0
5.3.1.22	1.93825e-05	1.55813e-05	2.11135e-05	1.67716e-05	3e-05	3e-05	5e-05	2e-05	1	1	1	1	1	1
4.2.1.70	1.07558e-05	1.17207e-05	3.74385e-05	4.79949e-05	3e-05	4e-05	5e-05	6e-05	1	0.001	0	0.035	0.001	0.394
2.7.1.89	1.93041e-05	2.67724e-05	1.59684e-05	1.89914e-05	3e-05	4e-05	2e-05	2e-05	0.714	1	1	0.093	0.468	1
4.1.1.85	1.71535e-05	2.4668e-05	1.53408e-05	1.7365e-05	3e-05	4e-05	2e-05	2e-05	0.587	1	1	0.164	0.485	1
2.7.1.58	2.21028e-05	1.72144e-05	1.74854e-05	1.78048e-05	3e-05	2e-05	3e-05	2e-05	1	0.976	1	1	1	1
6.2.1.17	2.78946e-05	4.08382e-05	3.28495e-05	2.7731e-05	5e-05	0.0001	6e-05	4e-05	1	1	1	1	1	1
2.7.7.76	8.65129e-06	5.88015e-06	1.11682e-05	8.55372e-06	1e-05	1e-05	2e-05	1e-05	1	1	1	0.346	1	0.768
4.2.1.80	1.49685e-05	1.49572e-05	8.99275e-06	1.57092e-05	2e-05	2e-05	1e-05	2e-05	1	0.147	1	0.564	1	0.014
5.1.99.7	6.98164e-06	9.58672e-06	6.9024e-06	8.2754e-06	1e-05	1e-05	1e-05	1e-05	1	1	1	0.85	1	1
1.4.3.21	3.37305e-05	2.82206e-05	1.9973e-05	3.22243e-05	6e-05	5e-05	4e-05	5e-05	1	0.217	1	1	1	0.146
3.7.1.14	1.10958e-05	1.0635e-05	7.94267e-06	1.28105e-05	2e-05	2e-05	1e-05	2e-05	1	1	1	1	1	0.074
1.1.1.159	7.38198e-06	5.19256e-06	9.77079e-06	7.19638e-06	1e-05	1e-05	2e-05	1e-05	1	1	1	0.486	1	0.671
2.7.1.31	4.20505e-06	2.40375e-06	3.53973e-06	3.29226e-06	1e-05	0	1e-05	0	0.514	1	1	1	1	1
4.2.1.82	1.4542e-05	9.99166e-06	1.79227e-05	1.86022e-05	4e-05	3e-05	5e-05	3e-05	1	1	1	1	1	1
