# Supplementary material for: Gut microbe metabolism of small molecules supports human development across the early stages of life
Source: Front Microbiol. 2022 Sep 13;13:1006721. doi: 10.3389/fmicb.2022.1006721 (PMC9512645; doi:10.3389/fmicb.2022.1006721)
Supplement: Supplementary file 7 [file Data_Sheet_7.XLSX]

## Sheet: Table S6
Table S6. Comparison of the GO-enriched functional profiling based between feeding types (statistically significant comparisons were highlighted in green).
									Bonferroni
	Mean				Std. Deviation				A Breast milk			A Infant formula		B Breast milk
	A BREAST MILK	A FORMULA	B BREAST MILK	B FORMULA	A BREAST MILK	A FORMULA	B BREAST MILK	B FORMULA	A Infant formula	B Breast milk	B Infant formula	B Breast milk	B Infant formula	B Infant formula
GO:0019184	0.0009	0.0012	0.001	0.0016	0.00072	0.00078	0.00062	0.00074	0.128	1	0	0.841	0.014	0
GO:0006526	0.000165514	6.19656e-05	0.000290883	0.00017541	7e-05	0.00013	0.00013	0.00012	0	0	0	1	0.001	0
GO:0046219	0.000959538	0.000389411	0.00193306	0.00104909	0.0004	0.00064	0.00069	0.00078	0.004	0	0	1	0	0
GO:0030639	0.000212607	0.000199055	0.00030589	0.000150543	9e-05	0.00013	0.0001	0.00012	0.007	1	0	0.008	0.015	0
GO:0009103	0.0001	0.0001	0.000172902	9.64694e-05	4e-05	7e-05	8e-05	7e-05	0.002	0	0	1	0	0
GO:0042136	0.00258632	0.00114299	0.00384734	0.00235333	0.001304	0.001572	0.001464	0.001407	0.005	0.005	0	1	0.008	0
GO:0030573	0.0043	0.0056	0.0052	0.0057	0.00207	0.000319	0.000316	0.000308	0.001	0	0	1	0	0
GO:0042354	0.00309631	0.00130388	0.00554528	0.00329471	0.00129	0.000214	0.00224	0.00215	0.002	0	0	1	0	0
GO:0006054	0.00143418	0.000610137	0.00223786	0.00117374	0.00068	0.00086	0.0007	0.00088	0.001	0.145	0	0.066	0.002	0
GO:0009110	0.0001	0.0002	0.000491172	0.0002	7e-05	0.00012	0.00011	9e-05	0	0	0	1	0.007	0
GO:0009086	0.000512517	0.000198103	0.000918376	0.000443944	0.00027	0.00032	0.00032	0.0004	0.041	0.079	0	1	0	0
GO:0006569	0.000267302	0.000111114	0.000463013	0.000301642	0.0001	0.00021	0.00023	0.00019	0.03	0	0	1	0	0
GO:0016114	0.0001	0.0002	0.0002	0.0002	6e-05	0.00011	0.00011	0.0001	0	0	0	1	0	0
GO:0046656	0.0001	0.0001	0.00018826	8.16795e-05	3e-05	4e-05	6e-05	0.0001	0.325	0.013	0	1	0	0
GO:0046459	9.43662e-05	3.55823e-05	0.000168896	0.000101841	4e-05	7e-05	7e-05	7e-05	0	0	0	1	0	0
GO:0009082	0.000211173	4.18522e-05	0.000175198	9.9778e-05	3e-05	5e-05	6e-05	5e-05	0.011	0	0	1	0	0
