# Supplementary material for: Gut microbe metabolism of small molecules supports human development across the early stages of life
Source: Front Microbiol. 2022 Sep 13;13:1006721. doi: 10.3389/fmicb.2022.1006721 (PMC9512645; doi:10.3389/fmicb.2022.1006721)
Supplement: Supplementary file 8 [file Data_Sheet_8.XLSX]

## Sheet: Table S7
Table S7. Transcriptomic data of microbial genes releted to small molecule metabolism
					Bonferroni Post Hoc test
					TR_B	TR_C	TR_B
		Mean TR_B	mean TR_C	mean TR_F	TR_F	TR_F	TR_C
GO:0000105	histidine biosynthetic process	3.95609e-06	1.20897e-05	2.64631e-05	7.06588e-06	0.0161531	0.182372	over-expressed in adults
GO:0042435	indole-containing compound biosynthetic process	3.95609e-06	1.20897e-05	2.64631e-05	7.06588e-06	0.0161531	0.182372	over-expressed in adults
GO:0006586	indolamine metabolic process	0.000118199	8.19439e-05	0.000211867	0.0093628	0.000343465	0.829414	over-expressed in adults
GO:0006721	terpenoid metabolic process	3.55772e-05	2.05959e-05	7.36852e-05	0.0245982	0.0014058	0.960894	over-expressed in adults
GO:0051483	terpenoid biosynthetic process, mevalonate-independent	3.55772e-05	2.05959e-05	7.36852e-05	0.0245982	0.0014058	0.960894	over-expressed in adults
GO:0042436	indole-containing compound catabolic process	4.31727e-05	1.02196e-05	0.000120471	0.00149944	2.22363e-05	0.59414	over-expressed in adults
GO:0006545	glycine biosynthetic process	0.000306637	0.000201401	0.000597081	0.00033476	7.50736e-06	0.725845	over-expressed in adults
GO:0042136	neurotransmitter biosynthetic process	0.000306637	0.000201401	0.000597081	0.00033476	7.50736e-06	0.725845	over-expressed in adults
GO:0044578	butyryl-CoA biosynthetic proces	7.38426e-05	6.27611e-05	0.000153763	0.0297469	0.0131889	1	over-expressed in adults
GO:0009081	branched-chain amino acid metabolic process	0.0001512	9.30695e-05	0.000260635	0.0471729	0.000450287	0.391721	over-expressed in adults
GO:0000097	sulfur amino acid biosynthetic process	0.000837783	0.000552407	0.000907261	1	0.0462918	0.142212	over-expressed in adults
GO:0009085	lysine biosynthetic process	0.000155475	0.000176236	0.000432374	7.10963e-06	6.15579e-05	1	over-expressed in adults
GO:0042840	D-glucuronate catabolic process	1.40715e-05	7.19392e-05	0.000103406	0.00729264	1	0.139358	over-expressed in adults
GO:0006523	alanine biosynthetic process	1.70187e-05	1.23782e-05	2.83434e-05	0.1293	0.0176341	1	over-expressed in adults
GO:0055129	L-proline biosynthetic process	4.35254e-05	3.71525e-05	7.46743e-05	0.0872696	0.0311658	1	over-expressed in adults
GO:0005976	polysaccharide metabolic process	4.86958e-05	3.22102e-05	7.54023e-05	0.290893	0.0268188	0.981647	over-expressed in adults
GO:0033692	cellular polysaccharide biosynthetic process	4.86958e-05	3.22102e-05	7.54023e-05	0.290893	0.0268188	0.981647	over-expressed in adults
GO:0044264	polysaccharide metabolic process	4.86958e-05	3.22102e-05	7.54023e-05	0.290893	0.0268188	0.981647	over-expressed in adults
GO:0006576	biogenic amine metabolic process	0.000235971	0.000137652	0.00029594	1	0.0496363	0.391273	over-expressed in adults
GO:0046219	indolalkylamine biosynthetic process	3.95609e-06	1.20897e-05	2.64631e-05	7.06588e-06	0.0161531	0.182372	over-expressed in adults
GO:0019367	fatty acid elongation, saturated fatty acid	0.000260422	0.000162709	0.000475016	0.219115	0.0191152	0.988497	over-expressed in adults
GO:0046039	GTP metabolic process	2.81542e-05	2.11952e-05	6.43398e-05	0.00772141	0.00183266	1	over-expressed in adults
GO:0016114	terpenoid biosynthetic process	3.55772e-05	2.05959e-05	7.36852e-05	0.0245982	0.0014058	0.960894	over-expressed in adults
GO:0046073	dTMP metabolic process	5.17268e-05	4.36109e-05	9.88389e-05	0.0153485	0.00571765	1	over-expressed in adults
GO:0006569	tryptophan catabolic process	4.31727e-05	1.02196e-05	0.000120471	0.00149944	2.22363e-05	0.59414	over-expressed in adults
GO:0046078	dUMP metabolic process	6.52295e-05	5.95874e-05	0.000116253	0.0171639	0.0103975	1	over-expressed in adults
GO:0009080	pyruvate family amino acid catabolic process	5.21339e-05	2.48169e-05	0.000153633	0.00783404	0.000801619	1	over-expressed in adults
GO:0006524	alanine catabolic process	5.21339e-05	2.48169e-05	0.000153633	0.00783404	0.000801619	1	over-expressed in adults
GO:0006546	glycine catabolic process	4.59926e-05	3.91596e-05	0.000146713	1.28087e-05	9.33762e-06	1	over-expressed in adults
GO:0006546	glycine catabolic process	4.59926e-05	3.91596e-05	0.000146713	1.28087e-05	9.33762e-06	1	over-expressed in adults
GO:0030497	fatty acid elongation	7.38426e-05	6.27611e-05	0.000153763	0.0297469	0.0131889	1	over-expressed in adults
GO:0044579	butyryl-CoA biosynthetic process from acetyl-CoA	7.38426e-05	6.27611e-05	0.000153763	0.0297469	0.0131889	1	over-expressed in adults
GO:0009157	deoxyribonucleoside monophosphate biosynthetic process	7.72037e-05	6.69746e-05	0.00014162	0.0142719	0.00536058	1	over-expressed in adults
GO:0009162	deoxyribonucleoside monophosphate metabolic process	7.72037e-05	6.69746e-05	0.00014162	0.0142719	0.00536058	1	over-expressed in adults
GO:0009176	pyrimidine deoxyribonucleoside monophosphate metabolic process	7.72037e-05	6.69746e-05	0.00014162	0.0142719	0.00536058	1	over-expressed in adults
GO:0042135	neurotransmitter catabolic process	5.05779e-05	6.70958e-05	0.000161697	0.000602741	0.00678905	1	over-expressed in adults
GO:0009423	chorismate biosynthetic process	8.39784e-05	8.34421e-05	0.000152887	0.0260219	0.0351419	1	over-expressed in adults
GO:0019518	L-threonine catabolic process to glycine	5.92457e-05	6.43863e-05	0.000263987	5.09673e-05	0.000175584	1	over-expressed in adults
GO:0006586	indolamine metabolic process	0.000118199	8.19439e-05	0.000211867	0.0093628	0.000343465	0.829414	over-expressed in adults
GO:0071267	L-methionine salvage	0.0001512	9.30695e-05	0.000260635	0.0471729	0.000450287	0.391721	over-expressed in adults
GO:0009070	serine family amino acid biosynthetic process	9.57369e-05	8.40904e-05	0.000362404	1.30849e-07	1.70057e-07	1	over-expressed in adults
GO:0033359	lysine biosynthetic process via diaminopimelate and N-succinyl-2-amino-6-ketopimelate	9.57369e-05	8.40904e-05	0.000362404	1.30849e-07	1.70057e-07	1	over-expressed in adults
GO:0046184	aldehyde biosynthetic process	0.000207191	0.000202758	0.000511735	3.02706e-05	5.61263e-05	1	over-expressed in adults
GO:0046451	diaminopimelate metabolic process	0.000327886	0.000280834	0.000576827	0.00147592	0.00034287	1	over-expressed in adults
GO:0009067	aspartate family amino acid biosynthetic process	0.000791962	0.000694438	0.00124581	0.0122996	0.00259647	1	over-expressed in adults
GO:0042133	neurotransmitter metabolic process	0.000904135	0.000836409	0.00168386	0.00754006	0.00534315	1	over-expressed in adults
GO:0065007	biological regulation	0.000953876	0.000867075	0.00173137	0.0097215	0.00555854	1	over-expressed in adults
GO:0065008	regulation of biological quality	0.000953876	0.000867075	0.00173137	0.0097215	0.00555854	1	over-expressed in adults
GO:0019301	rhamnose catabolic process	1.56512e-05	3.56411e-05	6.77404e-05	0.0102014	0.230253	0.980386	over-expressed in adults
GO:0019324	L-lyxose metabolic process	1.56512e-05	3.56411e-05	6.77404e-05	0.0102014	0.230253	0.980386	over-expressed in adults
GO:0006064	glucuronate catabolic process	1.40715e-05	7.19392e-05	0.000103406	0.00729264	1	0.139358	over-expressed in adults
GO:0042839	D-glucuronate metabolic process	1.40715e-05	7.19392e-05	0.000103406	0.00729264	1	0.139358	over-expressed in adults
GO:0019698	D-galacturonate catabolic process	1.40715e-05	7.19392e-05	0.000103406	0.00729264	1	0.139358	over-expressed in adults
GO:0046132	pyrimidine ribonucleoside biosynthetic process	5.518e-05	9.77446e-05	0.000148368	0.00471496	0.526072	0.347286	over-expressed in adults
GO:0019594	mannitol metabolic process	1.18262e-05	9.43124e-05	0.000172168	0.0163112	0.701826	0.519545	over-expressed in adults
GO:0019592	mannitol catabolic process	1.18262e-05	9.43124e-05	0.000172168	0.0163112	0.701826	0.519545	over-expressed in adults
GO:0046176	aldonic acid catabolic process	5.01385e-05	0.000112608	0.000180975	0.0451935	0.734569	0.857847	over-expressed in adults
GO:0006064	glucuronate catabolic process	4.10569e-05	0.000159003	0.000209284	0.00510276	1	0.131577	over-expressed in adults
GO:0006421	asparaginyl-tRNA aminoacylation	0.000172207	0.000229579	0.000331791	0.0161978	0.297874	1	over-expressed in adults
GO:0010139	pyrimidine deoxyribonucleotide salvage	1.19742e-05	7.38717e-06	2.53663e-05	0.0672552	0.00729174	1	over-expressed in adults
GO:0046104	thymidine metabolic process	1.19742e-05	7.38717e-06	2.53663e-05	0.0672552	0.00729174	1	over-expressed in adults
GO:0033467	CMP-keto-3-deoxy-D-manno-octulosonic acid metabolic process	3.09783e-05	9.87372e-06	4.38452e-05	0.409844	0.00369959	0.250012	over-expressed in adults
GO:0043097	pyrimidine nucleoside salvage	4.55363e-05	2.29365e-05	5.43262e-05	1	0.0384222	0.221286	over-expressed in adults
GO:0046838	phosphorylated carbohydrate dephosphorylation	3.66125e-05	1.18494e-05	7.9848e-05	0.164575	0.0200157	1	over-expressed in adults
GO:0006020	inositol metabolic process	3.66125e-05	1.18494e-05	7.9848e-05	0.164575	0.0200157	1	over-expressed in adults
GO:0050427	3'-phosphoadenosine 5'-phosphosulfate metabolic process	3.66125e-05	1.18494e-05	7.9848e-05	0.164575	0.0200157	1	over-expressed in adults
GO:0000271	polysaccharide biosynthetic process	4.86958e-05	3.22102e-05	7.54023e-05	0.290893	0.0268188	0.981647	over-expressed in adults
GO:0046874	quinolinate metabolic process	6.97682e-05	3.70571e-05	0.000104767	0.573769	0.0355886	0.705389	over-expressed in adults
GO:0009310	amine catabolic process	8.24936e-05	2.92618e-05	0.000139568	0.192981	0.00361793	0.4563	over-expressed in adults
GO:0042402	cellular biogenic amine catabolic process	8.24936e-05	2.92618e-05	0.000139568	0.192981	0.00361793	0.4563	over-expressed in adults
GO:0072526	pyridine-containing compound catabolic process	9.56315e-05	5.91814e-05	0.000137761	0.5411	0.0337157	0.716764	over-expressed in adults
GO:0006545	glycine biosynthetic process	0.0002109	0.00011731	0.000234677	1	0.0209508	0.188651	over-expressed in adults
GO:0046655	folic acid metabolic process	0.0002109	0.00011731	0.000234677	1	0.0209508	0.188651	over-expressed in adults
GO:0044106	cellular amine metabolic process	0.000235971	0.000137652	0.00029594	1	0.0496363	0.391273	over-expressed in adults
GO:0009092	homoserine metabolic process	0.000230227	0.000164313	0.000302363	0.624537	0.0320227	0.619318	over-expressed in adults
GO:0006418	tRNA aminoacylation for protein translation	0.000275829	0.000152639	0.000312147	1	0.0203076	0.0523878	over-expressed in adults
GO:0061475	cytosolic valyl-tRNA aminoacylation	0.000275829	0.000152639	0.000312147	1	0.0203076	0.0523878	over-expressed in adults
GO:0009208	pyrimidine ribonucleoside triphosphate metabolic process	0.00033905	0.000173976	0.000360977	1	0.00284128	0.0135026	over-expressed in adults
GO:0030497	fatty acid elongation	0.000260422	0.000162709	0.000475016	0.219115	0.0191152	0.988497	over-expressed in adults
GO:0006081	cellular aldehyde metabolic process	0.000489342	0.000323258	0.000693146	0.11561	0.00194105	0.467617	over-expressed in adults
GO:0009070	serine family amino acid biosynthetic process	0.00114627	0.00086222	0.00153553	0.227164	0.0115826	0.752609	over-expressed in adults
GO:0006418	tRNA aminoacylation for protein translation	0.00421555	0.00300627	0.00529972	0.732769	0.0204615	0.41011	over-expressed in adults
GO:0034660	ncRNA metabolic process	0.00421555	0.00300627	0.00529972	0.732769	0.0204615	0.41011	over-expressed in adults
GO:0019538	protein metabolic process	0.00422484	0.00302035	0.00530682	0.741985	0.0216987	0.420068	over-expressed in adults
GO:0044267	cellular protein metabolic process	0.00422484	0.00302035	0.00530682	0.741985	0.0216987	0.420068	over-expressed in adults
GO:0043170	macromolecule metabolic process	0.00500868	0.00357571	0.00611433	0.917608	0.0218379	0.339777	over-expressed in adults
GO:0009440	cyanate catabolic process	1.93479e-07	2.40433e-07	1.95269e-06	0.00523018	0.010123	1	over-expressed in adults
GO:1902776	6-sulfoquinovose(1-) metabolic process	2.02714e-07	3.0905e-07	2.96448e-06	0.00321123	0.00769752	1	over-expressed in adults
GO:0061720	6-sulfoquinovose(1-) catabolic process	2.02714e-07	3.0905e-07	2.96448e-06	0.00321123	0.00769752	1	over-expressed in adults
GO:0019543	propionate catabolic process	3.01914e-07	1.29269e-06	5.26861e-06	0.00186374	0.0199645	1	over-expressed in adults
GO:0019629	propionate catabolic process,	3.01914e-07	1.29269e-06	5.26861e-06	0.00186374	0.0199645	1	over-expressed in adults
GO:0052803	imidazole-containing compound metabolic process	3.95609e-06	1.20897e-05	2.64631e-05	7.06588e-06	0.0161531	0.182372	over-expressed in adults
GO:0042120	alginic acid metabolic process	2.81542e-05	2.11952e-05	6.43398e-05	0.00772141	0.00183266	1	over-expressed in adults
GO:0046051	UTP metabolic process	2.81542e-05	2.11952e-05	6.43398e-05	0.00772141	0.00183266	1	over-expressed in adults
GO:0006183	GTP biosynthetic process	2.81542e-05	2.11952e-05	6.43398e-05	0.00772141	0.00183266	1	over-expressed in adults
GO:0006228	UTP biosynthetic process	2.81542e-05	2.11952e-05	6.43398e-05	0.00772141	0.00183266	1	over-expressed in adults
GO:0042121	alginate biosynthesis	2.81542e-05	2.11952e-05	6.43398e-05	0.00772141	0.00183266	1	over-expressed in adults
GO:0046502	uroporphyrinogen III metabolic process	1.21552e-05	2.01055e-05	8.14467e-05	9.65704e-06	0.000206104	1	over-expressed in adults
GO:0006780	uroporphyrinogen III biosynthetic process	1.21552e-05	2.01055e-05	8.14467e-05	9.65704e-06	0.000206104	1	over-expressed in adults
GO:0019288	isopentenyl diphosphate biosynthetic process, methylerythritol 4-phosphate pathway	3.55772e-05	2.05959e-05	7.36852e-05	0.0245982	0.0014058	0.960894	over-expressed in adults
GO:0051484	isopentenyl diphosphate biosynthetic process	3.55772e-05	2.05959e-05	7.36852e-05	0.0245982	0.0014058	0.960894	over-expressed in adults
GO:0046383	dTDP-rhamnose metabolic process	3.33698e-05	3.81654e-05	7.76319e-05	0.0126814	0.0468961	1	over-expressed in adults
GO:0019305	dTDP-rhamnose biosynthetic process	3.33698e-05	3.81654e-05	7.76319e-05	0.0126814	0.0468961	1	over-expressed in adults
GO:0009159	deoxyribonucleoside monophosphate catabolic process	3.97525e-05	3.62237e-05	7.34725e-05	0.024978	0.0177596	1	over-expressed in adults
GO:0009178	pyrimidine deoxyribonucleoside monophosphate catabolic process	3.97525e-05	3.62237e-05	7.34725e-05	0.024978	0.0177596	1	over-expressed in adults
GO:0009223	pyrimidine deoxyribonucleotide catabolic process	3.97525e-05	3.62237e-05	7.34725e-05	0.024978	0.0177596	1	over-expressed in adults
GO:0009264	deoxyribonucleotide catabolic process	3.97525e-05	3.62237e-05	7.34725e-05	0.024978	0.0177596	1	over-expressed in adults
GO:0046386	deoxyribose phosphate catabolic process	3.97525e-05	3.62237e-05	7.34725e-05	0.024978	0.0177596	1	over-expressed in adults
GO:0006231	dTMP biosynthetic process	3.97525e-05	3.62237e-05	7.34725e-05	0.024978	0.0177596	1	over-expressed in adults
GO:0046079	dUMP catabolic process	3.97525e-05	3.62237e-05	7.34725e-05	0.024978	0.0177596	1	over-expressed in adults
GO:0009074	aromatic amino acid family catabolic process	4.71961e-05	2.30535e-05	0.000129331	0.00267829	0.000227053	1	over-expressed in adults
GO:0019464	glycine decarboxylation via glycine cleavage system	4.59926e-05	3.91596e-05	0.000146713	1.28087e-05	9.33762e-06	1	over-expressed in adults
GO:0035337	fatty-acyl-CoA metabolic process	7.38426e-05	6.27611e-05	0.000153763	0.0297469	0.0131889	1	over-expressed in adults
GO:0035336	long-chain fatty-acyl-CoA metabolic process	7.38426e-05	6.27611e-05	0.000153763	0.0297469	0.0131889	1	over-expressed in adults
GO:0009177	pyrimidine deoxyribonucleoside monophosphate biosynthetic process	7.72037e-05	6.69746e-05	0.00014162	0.0142719	0.00536058	1	over-expressed in adults
GO:0009071	Serine family amino acid catabolic process	6.50176e-05	5.72954e-05	0.000163011	0.00118608	0.000845981	1	over-expressed in adults
GO:0006423	cysteinyl-tRNA aminoacylation	9.0301e-05	7.18116e-05	0.000168598	0.00148549	0.000113503	1	over-expressed in adults
GO:0006544	glycine metabolic process	7.92929e-05	7.48764e-05	0.000197373	0.00682098	0.00724314	1	over-expressed in adults
GO:0042430	indole-containing compound metabolic process	0.000118199	8.19439e-05	0.000211867	0.0093628	0.000343465	0.829414	over-expressed in adults
GO:0006567	threonine catabolic process	7.59611e-05	7.3476e-05	0.000268978	0.000212142	0.00035282	1	over-expressed in adults
GO:0006420	arginyl-tRNA aminoacylation	0.000129192	0.0001163	0.000213952	0.0181963	0.00702506	1	over-expressed in adults
GO:0006167	AMP biosynthetic process	0.000158788	0.000165078	0.000294711	0.0151061	0.0341499	1	over-expressed in adults
GO:0006188	IMP biosynthetic process	0.000158788	0.000165078	0.000294711	0.0151061	0.0341499	1	over-expressed in adults
GO:0019265	glycine biosynthetic process	9.57369e-05	8.40904e-05	0.000362404	1.30849e-07	1.70057e-07	1	over-expressed in adults
GO:0042823	pyridoxal phosphate biosynthetic process	9.57369e-05	8.40904e-05	0.000362404	1.30849e-07	1.70057e-07	1	over-expressed in adults
GO:0042822	pyridoxal phosphate metabolic process	0.000171489	0.00016016	0.000431861	6.06838e-05	7.28139e-05	1	over-expressed in adults
GO:0006544	glycine metabolic process	0.000411875	0.000304947	0.00100778	6.82012e-06	6.77624e-07	1	over-expressed in adults
GO:0001505	regulation of neurotransmitter levels	0.000904135	0.000836409	0.00168386	0.00754006	0.00534315	1	over-expressed in adults
GO:0009069	serine family amino acid metabolic process	0.0014808	0.00113847	0.00226557	0.0319935	0.00141831	0.84801	over-expressed in adults
GO:0018962	3-phenylpropionate metabolic process	3.28836e-07	1.52043e-06	3.21442e-06	0.016737	0.300164	1	over-expressed in adults
GO:0019380	3-phenylpropionate catabolic process	3.28836e-07	1.52043e-06	3.21442e-06	0.016737	0.300164	1	over-expressed in adults
GO:0006146	adenine catabolic process	2.01579e-05	2.48389e-05	4.23917e-05	0.0197456	0.151336	1	over-expressed in adults
GO:0019299	rhamnose metabolic process	1.56512e-05	3.56411e-05	6.77404e-05	0.0102014	0.230253	0.980386	over-expressed in adults
GO:0019299	rhamnose metabolic process	1.56512e-05	3.56411e-05	6.77404e-05	0.0102014	0.230253	0.980386	over-expressed in adults
GO:0006778	porphyrin-containing compound metabolic process	2.82764e-05	4.4064e-05	8.89285e-05	0.00392117	0.0822065	1	over-expressed in adults
GO:0006779	porphyrin-containing compound biosynthetic process	2.82764e-05	4.4064e-05	8.89285e-05	0.00392117	0.0822065	1	over-expressed in adults
GO:0019586	galacturonate metabolic process	1.40715e-05	7.19392e-05	0.000103406	0.00729264	1	0.139358	over-expressed in adults
GO:0046396	D-galacturonate metabolic process	1.40715e-05	7.19392e-05	0.000103406	0.00729264	1	0.139358	over-expressed in adults
GO:0046397	galacturonate catabolic process	1.40715e-05	7.19392e-05	0.000103406	0.00729264	1	0.139358	over-expressed in adults
GO:0006222	UMP biosynthetic process	5.518e-05	9.77446e-05	0.000148368	0.00471496	0.526072	0.347286	over-expressed in adults
GO:0019523	L-idonate metabolic process	1.56402e-05	0.000100233	0.000165478	0.00848212	0.700781	0.361894	over-expressed in adults
GO:0046183	L-idonate catabolic process	1.56402e-05	0.000100233	0.000165478	0.00848212	0.700781	0.361894	over-expressed in adults
GO:0006063	uronic acid metabolic process	5.51284e-05	0.000230943	0.00031269	0.00390446	1	0.111257	over-expressed in adults
GO:0019585	glucuronate metabolic process	5.51284e-05	0.000230943	0.00031269	0.00390446	1	0.111257	over-expressed in adults
GO:0006164	purine nucleotide biosynthetic process	0.000232301	0.000368011	0.000609923	0.00431866	0.226777	0.667246	over-expressed in adults
GO:0006189	'de novo' IMP biosynthetic process	0.000232301	0.000368011	0.000609923	0.00431866	0.226777	0.667246	over-expressed in adults
GO:0006188	IMP biosynthetic process	0.000237946	0.000372548	0.000614574	0.00422728	0.221351	0.671983	over-expressed in adults
GO:0046116	queuosine metabolic process	6.13716e-06	3.43208e-06	1.0879e-05	0.284646	0.0134848	0.699498	over-expressed in adults
GO:0008616	queuosine biosynthetic process	6.13716e-06	3.43208e-06	1.0879e-05	0.284646	0.0134848	0.699498	over-expressed in adults
GO:0006231	dTMP biosynthetic process	1.19742e-05	7.38717e-06	2.53663e-05	0.0672552	0.00729174	1	over-expressed in adults
GO:0036198	dTMP salvage	1.19742e-05	7.38717e-06	2.53663e-05	0.0672552	0.00729174	1	over-expressed in adults
GO:0033468	CMP-keto-3-deoxy-D-manno-octulosonic acid biosynthetic process	3.09783e-05	9.87372e-06	4.38452e-05	0.409844	0.00369959	0.250012	over-expressed in adults
GO:0010138	pyrimidine ribonucleotide salvage	3.95596e-05	1.7464e-05	4.75279e-05	1	0.0474303	0.214268	over-expressed in adults
GO:0046035	CMP metabolic process	3.95596e-05	1.7464e-05	4.75279e-05	1	0.0474303	0.214268	over-expressed in adults
GO:0009224	CMP biosynthetic process	3.95596e-05	1.7464e-05	4.75279e-05	1	0.0474303	0.214268	over-expressed in adults
GO:0032262	pyrimidine nucleotide salvage	5.15338e-05	2.48512e-05	7.28943e-05	0.659042	0.00625808	0.217314	over-expressed in adults
GO:0016311	dephosphorylation	3.66125e-05	1.18494e-05	7.9848e-05	0.164575	0.0200157	1	over-expressed in adults
GO:0043647	inositol phosphate metabolic process	3.66125e-05	1.18494e-05	7.9848e-05	0.164575	0.0200157	1	over-expressed in adults
GO:0071545	inositol phosphate catabolic process	3.66125e-05	1.18494e-05	7.9848e-05	0.164575	0.0200157	1	over-expressed in adults
GO:0046855	inositol phosphate dephosphorylation	3.66125e-05	1.18494e-05	7.9848e-05	0.164575	0.0200157	1	over-expressed in adults
GO:0006561	proline biosynthetic process	4.35254e-05	3.71525e-05	7.46743e-05	0.0872696	0.0311658	1	over-expressed in adults
GO:0006561	proline biosynthetic process	4.35254e-05	3.71525e-05	7.46743e-05	0.0872696	0.0311658	1	over-expressed in adults
GO:0034637	cellular carbohydrate biosynthetic process	4.86958e-05	3.22102e-05	7.54023e-05	0.290893	0.0268188	0.981647	over-expressed in adults
GO:0034213	quinolinate catabolic process	6.97682e-05	3.70571e-05	0.000104767	0.573769	0.0355886	0.705389	over-expressed in adults
GO:0019682	glyceraldehyde-3-phosphate metabolic process	9.51786e-05	4.39081e-05	0.000140133	0.620524	0.0116992	0.341558	over-expressed in adults
GO:0009240	isopentenyl diphosphate biosynthetic process	0.000102674	5.55689e-05	0.000154246	0.444699	0.0122565	0.472823	over-expressed in adults
GO:0046490	isopentenyl diphosphate metabolic process	0.000102674	5.55689e-05	0.000154246	0.444699	0.0122565	0.472823	over-expressed in adults
GO:0006720	isoprenoid metabolic process	0.000104018	5.59712e-05	0.00015539	0.452503	0.0115419	0.450093	over-expressed in adults
GO:0008299	isoprenoid biosynthetic process	0.000104018	5.59712e-05	0.00015539	0.452503	0.0115419	0.450093	over-expressed in adults
GO:0006427	histidyl-tRNA aminoacylation	0.000135279	7.26407e-05	0.000148434	1	0.0379756	0.142319	over-expressed in adults
GO:0071266	'de novo' L-methionine biosynthetic process	0.000134967	7.22641e-05	0.000171899	0.555785	0.000949446	0.0761978	over-expressed in adults
GO:0006437	tyrosyl-tRNA aminoacylation	0.000160755	7.86951e-05	0.000177969	1	0.00496351	0.0204354	over-expressed in adults
GO:0006047	UDP-N-acetylglucosamine metabolic process	0.000192752	0.000138056	0.000252534	0.596527	0.0154843	0.420054	over-expressed in adults
GO:0006048	UDP-N-acetylglucosamine biosynthetic process	0.000192752	0.000138056	0.000252534	0.596527	0.0154843	0.420054	over-expressed in adults
GO:0019264	glycine biosynthetic process	0.0002109	0.00011731	0.000234677	1	0.0209508	0.188651	over-expressed in adults
GO:0006431	methionyl-tRNA aminoacylation	0.000252097	0.000110506	0.000271646	1	0.00269797	0.0235534	over-expressed in adults
GO:0009308	amine metabolic process	0.000235971	0.000137652	0.00029594	1	0.0496363	0.391273	over-expressed in adults
GO:0043102	amino acid salvage	0.000229708	0.000141586	0.000329092	0.416015	0.00246386	0.192024	over-expressed in adults
GO:0006438	valyl-tRNA aminoacylation	0.000275829	0.000152639	0.000312147	1	0.0203076	0.0523878	over-expressed in adults
GO:0006438	valyl-tRNA aminoacylation	0.000275829	0.000152639	0.000312147	1	0.0203076	0.0523878	over-expressed in adults
GO:0006422	aspartyl-tRNA aminoacylation	0.000274253	0.00016818	0.000333289	0.87877	0.0093059	0.204783	over-expressed in adults
GO:0009209	pyrimidine ribonucleoside triphosphate biosynthetic process	0.00033905	0.000173976	0.000360977	1	0.00284128	0.0135026	over-expressed in adults
GO:0006430	lysyl-tRNA aminoacylation	0.00028545	0.000158253	0.000387321	0.199407	0.000800765	0.188286	over-expressed in adults
GO:0009148	pyrimidine nucleoside triphosphate biosynthetic process	0.000359961	0.00018385	0.000364706	1	0.00766856	0.0134278	over-expressed in adults
GO:0006432	phenylalanyl-tRNA aminoacylation	0.000291262	0.000184617	0.000435988	0.130761	0.00119271	0.330124	over-expressed in adults
GO:0009147	pyrimidine nucleoside triphosphate metabolic process	0.000385438	0.000207214	0.000407487	1	0.00596724	0.0193602	over-expressed in adults
GO:0009110	vitamin biosynthetic process	0.000485133	0.000337327	0.000726265	0.184549	0.0118863	0.869313	over-expressed in adults
GO:0042364	water-soluble vitamin biosynthetic process	0.000485133	0.000337327	0.000726265	0.184549	0.0118863	0.869313	over-expressed in adults
GO:0006766	vitamin metabolic process	0.000732318	0.000482165	0.000977226	0.421406	0.0139035	0.530896	over-expressed in adults
GO:0006767	water-soluble vitamin metabolic process	0.000732318	0.000482165	0.000977226	0.421406	0.0139035	0.530896	over-expressed in adults
GO:0019279	L-methionine biosynthetic process from L-homoserine via cystathionine	3.46351e-05	3.25552e-05	6.55773e-05	0.0186076	0.0152399	1	over-expressed in adults
GO:0006165	nucleoside diphosphate phosphorylation	2.81542e-05	2.11952e-05	6.43398e-05	0.00772141	0.00183266	1	over-expressed in adults
GO:0009072	aromatic amino acid family metabolic process	4.31727e-05	1.02196e-05	0.000120471	0.00149944	2.22363e-05	0.59414	over-expressed in adults
GO:0046949	fatty-acyl-CoA biosynthetic process	7.38426e-05	6.27611e-05	0.000153763	0.0297469	0.0131889	1	over-expressed in adults
GO:0006566	threonine metabolic process	0.000294966	0.000225611	0.000487608	0.0239983	0.00136277	0.959409	over-expressed in adults
GO:0006527	arginine catabolic process	4.37579e-05	4.95754e-05	0.000101956	0.0427329	0.106828	1	over-expressed in adults
GO:0009152	purine ribonucleotide biosynthetic process	0.000232301	0.000368011	0.000609923	0.00431866	0.226777	0.667246	over-expressed in adults
GO:0009072	aromatic amino acid family metabolic process	0.000169971	0.000132941	0.000268682	0.073222	0.00883426	1	over-expressed in adults
GO:0009086	methionine biosynthetic process	0.000442628	0.000271707	0.000574278	0.678556	0.00195204	0.09798	over-expressed in adults
GO:0015939	pantothenate metabolic process	0.000102765	1.62096e-05	2.24313e-07	0.000725618	1	0.0216038		over-expressed in infants
GO:0015941	pantothenate catabolic process	1.04783e-05	1.82284e-06	2.24313e-07	0.000725618	1	0.0216038		over-expressed in infants
GO:0009234	menaquinone biosynthetic process	3.13143e-05	6.74368e-06	6.07047e-06	0.00659772	1	0.0304774		over-expressed in infants
GO:0006014	D-ribose metabolic process	0.000234424	-5.97075e-05	2.29675e-05	0.0266025	1	0.00920978				over-expressed in 1 month
GO:0019303	D-ribose catabolic process	0.000234424	-5.97075e-05	2.29675e-05	0.0266025	1	0.00920978				over-expressed in 1 month
GO:0046439	L-cysteine metabolic process	0.000238835	-7.30921e-05	3.23823e-05	0.0292671	1	0.0329484				over-expressed in 1 month
GO:0042852	L-alanine biosynthetic process	0.000651021	0.000267821	1.39113e-05	0.0214345	0.88751	0.478522		over-expressed in infants
GO:0006006	glucose metabolic process	0.00061038	3.01151e-05	2.24027e-05	2.92476e-05	0.241715	0.0394366		over-expressed in infants
GO:0019404	galactitol catabolic process	0.00061038	3.01151e-05	2.24027e-05	0.0359272	1	0.104307		over-expressed in infants
GO:0019568	arabinose catabolic process	0.0003305	0.000920906	0.000333494	1	0.00803312	0.0321514			over-expressed in 1 year
GO:0019323	pentose catabolic process	0.000479901	0.00116294	0.000580332	1	0.0280762	0.0367455			over-expressed in 1 year
GO:0046656	folic acid biosynthetic process	4.32921e-05	8.51875e-06	5.75675e-06	0.0172434	1	0.0832262		over-expressed in infants
GO:0006568	tryptophan metabolic process	0.000129715	1.82759e-05	1.47716e-05	0.0328554	1	0.105954		over-expressed in infants
GO:0006054	N-acetylneuraminate metabolic process	3.63494e-05	2.92923e-05	9.62888e-06	0.0290714	0.18469	1		over-expressed in infants
GO:0019262	N-acetylneuraminate catabolic process	3.63494e-05	2.92923e-05	9.62888e-06	0.0290714	0.18469	1		over-expressed in infants
GO:0006542	glutamine biosynthetic process	0.000406794	0.000138481	7.20804e-05	0.00018615	1	0.0157166		over-expressed in infants
GO:0042354	L-fucose metabolic process	0.000290387	0.000819801	0.000221722	1	0.00344044	0.0381676		over-expressed in infants
GO:0009396	folic acid-containing compound biosynthetic process	6.81111e-05	9.33768e-06	5.75675e-07	0.0172434	1	0.0832262		over-expressed in infants
GO:0046654	tetrahydrofolate biosynthetic process	4.32921e-05	1.25187e-05	5.75675e-06	0.0172434	1	0.0832262		over-expressed in infants
GO:0006761	dihydrofolate biosynthetic process	4.32921e-05	8.51875e-06	5.75675e-06	0.0172434	1	0.0832262		over-expressed in infants
GO:0042819	vitamin B6 biosynthetic process	0.000429286	0.000354028	0.000166237	3.17275e-05	3.67877e-05	1		over-expressed in infants
GO:0009090	homoserine biosynthetic process	0.000210824	0.000116068	9.64406e-05	0.0174182	0.00415206	1		over-expressed in infants
GO:0009257	10-formyltetrahydrofolate biosynthetic process	4.32921e-06	8.51875e-07	5.75675e-07	0.0172434	1	0.0832262		over-expressed in infants
GO:0042398	cellular modified amino acid biosynthetic process	4.32921e-06	8.51875e-07	5.75675e-07	0.0172434	1	0.0832262		over-expressed in infants
GO:0015936	coenzyme A metabolic process	1.04783e-05	1.82284e-06	2.24313e-07	0.000725618	1	0.0216038		over-expressed in infants
GO:0042219	Cellular modified amino acid catabolic process	1.04783e-05	1.82284e-06	2.24313e-07	0.000725618	1	0.0216038		over-expressed in infants
GO:0015937	coenzyme A biosynthetic process	1.04783e-05	1.82284e-06	2.24313e-07	0.000725618	1	0.0216038		over-expressed in infants
GO:0009202	deoxyribonucleoside triphosphate biosynthetic process	2.09107e-05	9.87442e-06	3.72829e-06	0.0447902	1	0.548102		over-expressed in infants
GO:0009212	pyrimidine deoxyribonucleoside triphosphate biosynthetic	2.09107e-05	9.87442e-06	3.72829e-06	0.0447902	1	0.548102		over-expressed in infants
GO:0006229	alginic acid biosynthetic process	2.09107e-05	9.87442e-06	3.72829e-06	0.0447902	1	0.548102		over-expressed in infants
GO:0006084	acetyl-CoA metabolic process	3.11393e-05	3.07252e-06	2.14218e-06	0.00347249	1	0.0231357		over-expressed in infants
GO:0046102	inosine metabolic process	3.16488e-05	2.60974e-05	1.24172e-05	0.0418472	0.258005	1		over-expressed in infants
GO:0006154	adenosine catabolic process	3.16488e-05	2.60974e-05	1.24172e-05	0.0418472	0.258005	1		over-expressed in infants
GO:0009168	purine ribonucleoside monophosphate biosynthetic process	3.16488e-05	2.60974e-05	1.24172e-05	0.0418472	0.258005	1		over-expressed in infants
GO:0015950	purine nucleotide interconversion	3.16488e-05	2.60974e-05	1.24172e-05	0.0418472	0.258005	1		over-expressed in infants
GO:0032261	purine nucleotide salvage	3.16488e-05	2.60974e-05	1.24172e-05	0.0418472	0.258005	1		over-expressed in infants
GO:0043103	hypoxanthine salvage	3.16488e-05	2.60974e-05	1.24172e-05	0.0418472	0.258005	1		over-expressed in infants
GO:0046103	inosine biosynthetic process	3.16488e-05	2.60974e-05	1.24172e-05	0.0418472	0.258005	1		over-expressed in infants
GO:0046348	amino sugar catabolic process	3.63494e-05	2.92923e-05	9.62888e-06	0.0290714	0.18469	1		over-expressed in infants
GO:0051596	methylglyoxal catabolic process	6.09901e-05	1.56629e-05	4.07836e-06	0.0175148	1	0.183198		over-expressed in infants
GO:0061727	methylglyoxal catabolic process to lactate	6.09901e-05	1.56629e-05	4.07836e-06	0.0175148	1	0.183198		over-expressed in infants
GO:0042867	pyruvate catabolic process	4.24775e-05	2.82058e-05	1.14364e-05	0.0237488	0.496444	0.850503		over-expressed in infants
GO:0009186	deoxyribonucleoside diphosphate metabolic process	7.13997e-05	2.04904e-05	1.69333e-05	0.00627318	1	0.0456804		over-expressed in infants
GO:0009189	deoxyribonucleoside diphosphate biosynthetic process	7.13997e-05	2.04904e-05	1.69333e-05	0.00627318	1	0.0456804		over-expressed in infants
GO:0009197	pyrimidine deoxyribonucleoside diphosphate biosynthetic process	7.13997e-05	2.04904e-05	1.69333e-05	0.00627318	1	0.0456804		over-expressed in infants
GO:0046072	dTDP metabolic process	7.13997e-05	2.04904e-05	1.69333e-05	0.00627318	1	0.0456804		over-expressed in infants
GO:0006227	dUDP biosynthetic process	7.13997e-05	2.04904e-05	1.69333e-05	0.00627318	1	0.0456804		over-expressed in infants
GO:0006233	dTDP biosynthetic process	7.13997e-05	2.04904e-05	1.69333e-05	0.00627318	1	0.0456804		over-expressed in infants
GO:0046498	S-adenosylhomocysteine metabolic process	5.30276e-05	2.18349e-05	3.23823e-05	0.0292671	1	0.0329484				over-expressed in 1 month
GO:0019284	L-methionine salvage from S-adenosylmethionine	5.30276e-05	2.18349e-05	3.23823e-05	0.0292671	1	0.0329484				over-expressed in 1 month
GO:0019272	L-alanine biosynthetic process from pyruvate	7.76223e-05	3.93022e-05	1.39113e-05	0.0214345	0.88751	0.478522		over-expressed in infants
GO:0019563	glycerol catabolic process	0.000110478	3.64071e-05	1.93156e-05	0.00297198	1	0.0664672		over-expressed in infants
GO:0019662	non-glycolytic fermentation	0.000110478	3.64071e-05	1.93156e-05	0.00297198	1	0.0664672		over-expressed in infants
GO:0019588	anaerobic glycerol catabolic process	0.000110478	3.64071e-05	1.93156e-05	0.00297198	1	0.0664672		over-expressed in infants
GO:0051596	methylglyoxal catabolic process	0.000110478	3.64071e-05	1.93156e-05	0.00297198	1	0.0664672		over-expressed in infants
GO:0009713	Catechol-containing compound biosynthetic process	8.84675e-05	4.41071e-05	4.74585e-05	0.0320351	1	0.105979				over-expressed in 1 month
GO:0006113	fermentation	0.000127194	4.54967e-05	2.43065e-05	0.00289566	1	0.0736056		over-expressed in infants
GO:0042182	ketone catabolic process	0.000171469	5.207e-05	2.3394e-05	0.000754428	1	0.0325443		over-expressed in infants
GO:0046037	GMP metabolic process	0.000114443	6.57951e-05	7.3529e-05	0.0435292	1	0.0822987				over-expressed in 1 month
GO:0046710	GDP metabolic process	0.000114443	6.57951e-05	7.3529e-05	0.0435292	1	0.0822987				over-expressed in 1 month
GO:0006011	UDP-glucose metabolic process	0.000174524	6.68286e-05	4.7275e-05	0.00619992	1	0.0672659		over-expressed in infants
GO:0009438	methylglyoxal metabolic process	0.000212423	0.0001008	0.000105844	0.0220397	1	0.0696433				over-expressed in 1 month
GO:0006086	acetyl-CoA biosynthetic process from pyruvate	0.000429977	6.9939e-05	7.84978e-06	0.00334623	1	0.0482186		over-expressed in infants
GO:0019740	nitrogen utilization	0.000406794	0.000138481	7.20804e-05	0.00018615	1	0.0157166		over-expressed in infants
GO:0019402	galactitol metabolic process	0.00061038	3.01151e-05	2.24027e-05	0.0359272	1	0.104307		over-expressed in infants
GO:0019402	galactitol metabolic process	0.00061038	3.01151e-05	2.24027e-05	0.0359272	1	0.104307		over-expressed in infants
GO:0006084	acetyl-CoA metabolic process	0.000670894	0.000251082	0.000186968	0.0477367	1	0.245916		over-expressed in infants
GO:0033866	nucleoside bisphosphate biosynthetic process	0.000677658	0.000246089	0.000269524	0.0245815	1	0.0688052				over-expressed in 1 month
GO:0034030	ribonucleoside bisphosphate biosynthetic process	0.000677658	0.000246089	0.000269524	0.0245815	1	0.0688052				over-expressed in 1 month
GO:0034033	purine nucleoside bisphosphate biosynthetic process	0.000677658	0.000246089	0.000269524	0.0245815	1	0.0688052				over-expressed in 1 month
GO:0006147	guanine catabolic process	1.3106e-05	8.06227e-05	2.11098e-05	1	0.000642678	0.000577772			over-expressed in 1 year
GO:0009114	hypoxanthine catabolic process	0.000114878	0.000351972	0.000128793	1	0.00679063	0.0150714			over-expressed in 1 year
GO:0019317	fucose catabolic process	0.000290387	0.000819801	0.000221722	1	0.00344044	0.0381676		over-expressed in infants
GO:0046372	D-arabinose metabolic process	0.000290387	0.000819801	0.000221722	1	0.00344044	0.0381676		over-expressed in infants
GO:0006004	fucose metabolic process	0.000290387	0.000819801	0.000221722	1	0.00344044	0.0381676		over-expressed in infants
GO:0019317	fucose catabolic process	0.000290387	0.000819801	0.000221722	1	0.00344044	0.0381676		over-expressed in infants
GO:0019571	D-arabinose catabolic process	0.000290387	0.000819801	0.000221722	1	0.00344044	0.0381676		over-expressed in infants
GO:0006004	fucose metabolic process	0.000296002	0.000829595	0.000226583	1	0.00334125	0.0376292		over-expressed in infants
GO:0019566	arabinose metabolic process	0.0003305	0.000920906	0.000333494	1	0.00803312	0.0321514			over-expressed in 1 year
GO:0042355	L-fucose catabolic process	0.000290387	0.000819801	0.000221722	1	0.00344044	0.0381676		over-expressed in infants
GO:0046452	dihydrofolate metabolic process	4.32921e-06	8.51875e-07	5.75675e-07	0.0172434	1	0.0832262		over-expressed in infants
GO:0046655	folic acid metabolic process	4.32921e-06	8.51875e-07	5.75675e-07	0.0172434	1	0.0832262		over-expressed in infants
GO:0006107	oxaloacetate metabolic process	3.11393e-05	3.07252e-06	2.14218e-06	0.00347249	1	0.0231357		over-expressed in infants
GO:0009233	menaquinone metabolic process	3.13143e-05	6.74368e-06	6.07047e-06	0.00659772	1	0.0304774		over-expressed in infants
GO:0046101	hypoxanthine biosynthetic process	3.16488e-05	2.60974e-05	1.24172e-05	0.0418472	0.258005	1		over-expressed in infants
GO:0046101	hypoxanthine biosynthetic process	3.16488e-05	2.60974e-05	1.24172e-05	0.0418472	0.258005	1		over-expressed in infants
GO:0019243	methylglyoxal catabolic process to D-lactate via S-lactoyl-glutathione	6.09901e-05	1.56629e-05	4.07836e-06	0.0175148	1	0.183198		over-expressed in infants
GO:0009196	pyrimidine deoxyribonucleoside diphosphate metabolic process	7.13997e-05	2.04904e-05	1.69333e-05	0.00627318	1	0.0456804		over-expressed in infants
GO:0046077	dUDP metabolic process	7.13997e-05	2.04904e-05	1.69333e-05	0.00627318	1	0.0456804		over-expressed in infants
GO:0046044	TMP metabolic process	7.13997e-05	2.04904e-05	1.69333e-05	0.00627318	1	0.0456804		over-expressed in infants
GO:0046940	nucleoside monophosphate phosphorylation	7.13997e-05	2.04904e-05	1.69333e-05	0.00627318	1	0.0456804		over-expressed in infants
GO:0033353	S-adenosylmethionine cycle	5.30276e-05	2.18349e-05	3.23823e-05	0.0292671	1	0.0329484				over-expressed in 1 month
GO:0046500	S-adenosylmethionine metabolic process	5.30276e-05	2.18349e-05	3.23823e-05	0.0292671	1	0.0329484				over-expressed in 1 month
GO:0015980	energy derivation by oxidation of organic compounds	0.000127194	4.54967e-05	2.43065e-05	0.00289566	1	0.0736056		over-expressed in infants
GO:0006163	purine nucleotide metabolic process	0.000114443	6.57951e-05	7.3529e-05	0.0435292	1	0.0822987				over-expressed in 1 month
GO:0046185	aldehyde catabolic process	0.000186313	6.95667e-05	3.74434e-05	0.00210365	1	0.0642197		over-expressed in infants
GO:0006166	purine ribonucleoside salvage	0.000306225	0.000139168	3.542e-05	2.92476e-05	0.241715	0.0394366		over-expressed in infants
GO:0019676	ammonia assimilation cycle	0.000406794	0.000138481	7.20804e-05	0.00018615	1	0.0157166		over-expressed in infants
GO:0043174	nucleoside salvage	0.000357407	0.000166641	9.43972e-05	2.62357e-05	0.579676	0.0122654		over-expressed in infants
GO:0042844	glycol metabolic process	0.000451735	0.000249842	0.000181348	0.0220645	1	0.294685		over-expressed in infants
GO:0034311	diol metabolic process	0.000460377	0.000250818	0.000182249	0.0175962	1	0.256919		over-expressed in infants
GO:0006103	2-oxoglutarate metabolic process	0.000809713	0.000205049	0.000199601	0.00232632	1	0.0131749		over-expressed in infants
GO:0043101	purine-containing compound salvage	0.000618401	0.000352517	0.000264177	8.91537e-05	0.678854	0.0223595		over-expressed in infants
GO:0006152	purine nucleoside catabolic process	1.3106e-05	8.06227e-05	2.11098e-05	1	0.000642678	0.000577772			over-expressed in 1 year
GO:0046098	guanine metabolic process	1.3106e-05	8.06227e-05	2.11098e-05	1	0.000642678	0.000577772			over-expressed in 1 year
GO:0046098	guanine metabolic process	0.000105519	0.00014634	8.70585e-05	0.794648	0.0186851	0.35768		over-expressed in infants
GO:0046100	hypoxanthine metabolic process	0.000146527	0.00037807	0.000141211	1	0.00433288	0.0202585		over-expressed in infants
GO:0006145	purine nucleobase catabolic process	0.000148142	0.000457434	0.000192295	1	0.00457323	0.0049276			over-expressed in 1 year
GO:0046113	nucleobase catabolic process	0.000191272	0.000503649	0.000234096	1	0.0130339	0.0131571			over-expressed in 1 year
GO:0006541	glutamine metabolic process	0.000631514	0.000246584	0.000141082	0.000751325	1	0.0369199		over-expressed in infants
